# Supplementary material for: New Drug Repositioning Candidates for T-ALL Identified Via Human/Murine Gene Signature Comparison
Source: Front Oncol. 2020 Nov 9;10:557643. doi: 10.3389/fonc.2020.557643 (PMC7680901; doi:10.3389/fonc.2020.557643)
Supplement: Supplementary file 7 [file Table_1.xlsx]

## Sheet: ST3-wt
Gene symbol/title	logFC	AveExpr	t	P.Value	adj.P.Val	B	wt #92	wt #106	wt #103	ST3 #130	ST3 #116	ST3 #84	ST3 #99
Gm2889	-0.094765	2.9090	-4.4013	0.0025848	0.022846	-1.6293	2.9608	2.9952	2.9335	2.8964	2.8677	2.8481	2.8614
Gm10568	0.030703	2.0713	1.0374	0.33144	0.54471	-6.4202	2.0729	2.0282	2.0601	2.0821	2.1341	2.0168	2.1048
Lypla1	0.062560	3.3429	2.5884	0.033597	0.12232	-4.2983	3.3505	3.2592	3.3117	3.3654	3.3658	3.3585	3.3890
Tcea1	0.051854	3.4175	2.8237	0.023556	0.096606	-3.9374	3.3864	3.3777	3.3996	3.4124	3.4516	3.4360	3.4590
Atp6v1h	0.030795	3.1609	1.7183	0.12605	0.29800	-5.5871	3.1552	3.1279	3.1470	3.1991	3.1710	3.1677	3.1587
Oprk1	0.0068144	2.1663	0.21068	0.83868	0.91773	-6.9597	2.1729	2.1676	2.1468	2.0973	2.1822	2.1583	2.2393
Rb1cc1	-0.096508	3.2172	-4.8504	0.0014712	0.016299	-1.0326	3.2887	3.2660	3.2623	3.2027	3.1489	3.1904	3.1613
Fam150a	0.043747	1.8746	1.4560	0.18542	0.38216	-5.9366	1.8553	1.8999	1.7937	1.8677	1.9169	1.8629	1.9258
St18	0.12874	2.4141	3.9262	0.0048471	0.033588	-2.2929	2.2901	2.3660	2.3655	2.4555	2.4532	2.5408	2.4276
Pcmtd1	-0.16370	3.1020	-7.5144	0.000089308	0.0038633	1.9212	3.2112	3.1615	3.2141	3.0194	3.0097	3.0616	3.0368
Ahcy///Gm4737	0.13937	3.4263	5.8370	0.00047123	0.0088577	0.17326	3.3162	3.3569	3.3670	3.4510	3.5251	3.4971	3.4710
Gm30414	-0.10016	2.1445	-1.6080	0.14850	0.33069	-5.7376	2.2605	2.1520	2.1927	2.1106	2.1914	1.9325	2.1718
Gm35144///Rnf7	0.029769	2.6683	1.1662	0.27882	0.49145	-6.2830	2.6223	2.6624	2.6691	2.6267	2.6886	2.6940	2.7149
Rrs1	0.19763	3.0955	4.4155	0.0025380	0.022676	-1.6099	3.0026	2.9342	3.0110	3.0780	3.1615	3.2129	3.2685
Adhfe1	0.12576	2.4945	5.9663	0.00040983	0.0082734	0.32085	2.4438	2.4144	2.4097	2.5125	2.5514	2.5788	2.5510
Gm6793///Hnrnpa3	-0.0047151	3.6594	-0.29334	0.77711	0.88314	-6.9365	3.6630	3.6710	3.6523	3.6647	3.6432	3.6568	3.6648
3110035E14Rik	0.069338	2.2934	1.8253	0.10736	0.26910	-5.4372	2.2832	2.2417	2.2364	2.3796	2.3616	2.2236	2.3275
Sgk3	-0.12516	3.1014	-1.1767	0.27486	0.48657	-6.2714	3.1809	3.1712	3.1666	2.7485	3.0194	3.1981	3.2250
Mcmdc2	-0.035281	2.1534	-1.6463	0.14030	0.31945	-5.6859	2.1646	2.2046	2.1514	2.1411	2.1061	2.1459	2.1599
Cspp1	-0.082387	3.1760	-3.8498	0.0053800	0.035933	-2.4026	3.2286	3.2226	3.2180	3.1864	3.1174	3.1377	3.1211
Prex2	0.020972	2.1168	0.86430	0.41387	0.62342	-6.5849	2.0848	2.1553	2.0743	2.1226	2.1167	2.1512	2.1126
A830018L16Rik	-0.030107	2.1321	-1.5903	0.15242	0.33625	-5.7613	2.1453	2.1480	2.1545	2.0965	2.1189	2.1086	2.1526
Sulf1	0.040510	2.4089	1.4660	0.18275	0.37891	-5.9238	2.3929	2.4047	2.3596	2.4383	2.3647	2.4306	2.4712
Xkr9	-0.013742	2.0033	-0.41153	0.69205	0.82988	-6.8905	1.9644	2.0070	2.0620	1.9419	2.0545	2.0127	1.9805
Gm9947	-0.040095	2.2114	-0.77546	0.46151	0.66431	-6.6599	2.1120	2.3100	2.2807	2.2531	2.1577	2.1380	2.2280
Rpl5	0.022316	3.6396	1.3266	0.22313	0.42760	-6.0973	3.6344	3.6264	3.6199	3.6431	3.6351	3.6478	3.6708
Kcnb2	-0.065272	2.1970	-1.9086	0.094665	0.24747	-5.3181	2.2131	2.1982	2.2917	2.2249	2.1316	2.1237	2.1960
Terf1	-0.057913	3.2915	-2.8582	0.022372	0.093213	-3.8847	3.3553	3.3067	3.3119	3.2942	3.2530	3.2575	3.2622
Rdh10	0.090927	3.4565	2.8210	0.023652	0.096802	-3.9416	3.4449	3.3540	3.4147	3.4758	3.4410	3.5438	3.5213
Tmem70	0.039029	3.1383	2.1641	0.064164	0.19064	-4.9424	3.1139	3.0968	3.1374	3.1386	3.1526	3.1585	3.1704
Ly96	-0.068816	2.4859	-2.5391	0.036209	0.12808	-4.3738	2.5658	2.5252	2.4847	2.4919	2.4156	2.4438	2.4743
Gdap1	0.034474	1.9968	1.3323	0.22134	0.42571	-6.0904	1.9856	1.9659	1.9799	1.9764	2.0720	2.0139	1.9842
Pi15	-0.022904	1.9261	-0.73452	0.48468	0.68345	-6.6922	1.9433	1.9544	1.9199	1.9194	1.8385	1.9410	1.9662
Crispld1	0.0043472	2.6023	0.17054	0.86904	0.93548	-6.9682	2.5951	2.5540	2.6503	2.6244	2.5819	2.6046	2.6057
Tfap2d	0.043147	2.3447	1.2902	0.23486	0.44211	-6.1408	2.2584	2.3452	2.3566	2.3442	2.4160	2.3132	2.3794
Tfap2b	0.037007	2.3524	1.0555	0.32360	0.53708	-6.4016	2.3312	2.3014	2.3611	2.2791	2.4178	2.3788	2.3972
Iars	0.11130	3.3164	3.8152	0.0056412	0.037177	-2.4525	3.2413	3.2696	3.2475	3.3040	3.4100	3.3399	3.4023
Mir206	-0.017979	1.4218	-0.32153	0.75647	0.87088	-6.9269	1.3509	1.5669	1.3784	1.4401	1.4545	1.4342	1.3275
Linc-md1///Mir133b	0.036752	2.6441	0.99523	0.35025	0.56292	-6.4624	2.5784	2.6302	2.6608	2.6942	2.7292	2.6134	2.6027
Il17a	0.035893	2.5693	1.0295	0.33487	0.54816	-6.4281	2.5338	2.5684	2.5440	2.5058	2.6496	2.5616	2.6216
Paqr8	-0.067742	2.6481	-2.2053	0.060246	0.18308	-4.8806	2.6390	2.6915	2.7299	2.5617	2.6377	2.6592	2.6176
Efhc1	-0.033801	2.4887	-1.2874	0.23578	0.44322	-6.1441	2.4760	2.5589	2.4892	2.5094	2.4679	2.4744	2.4451
Tmem14a	-0.010653	2.4927	-0.15768	0.87882	0.94069	-6.9706	2.5408	2.5166	2.4390	2.6192	2.4661	2.3168	2.5506
Gsta3	0.0054238	2.5982	0.23520	0.82027	0.90774	-6.9536	2.5511	2.6235	2.6106	2.5723	2.6106	2.6101	2.6091
Cetn4	0.099350	2.6530	3.6028	0.0075793	0.045135	-2.7623	2.6062	2.5809	2.6016	2.7246	2.7276	2.6268	2.7035
Khdc1a	-0.081925	1.8240	-0.92248	0.38463	0.59515	-6.5322	1.9055	1.7641	1.9429	1.5800	1.9793	1.7665	1.8300
Khdc1c///Khdc1a///Khdc1b	0.075973	2.2726	1.7667	0.11725	0.28447	-5.5198	2.3108	2.1442	2.2325	2.3014	2.3755	2.2799	2.2637
Mir30a	-0.016684	2.2567	-0.41933	0.68658	0.82663	-6.8870	2.2602	2.1893	2.3492	2.2507	2.1967	2.2558	2.2951
Mir30c-2	0.069511	1.9295	1.4634	0.18345	0.37995	-5.9272	1.9443	1.9297	1.7953	1.9495	1.9838	2.0300	1.8738
B3gat2	-0.033062	2.5813	-0.92559	0.38311	0.59371	-6.5293	2.6009	2.5354	2.6644	2.5812	2.5093	2.6105	2.5677
Sdhaf4	0.089810	2.6519	2.8277	0.023417	0.096321	-3.9314	2.6474	2.5514	2.6028	2.6733	2.6735	2.6599	2.7547
Col9a1	0.017616	2.7439	0.70580	0.50137	0.69660	-6.7139	2.7149	2.7277	2.7590	2.7630	2.7779	2.6961	2.7690
Lmbrd1	-0.085811	3.0971	-3.4457	0.0094676	0.052073	-2.9949	3.1683	3.1204	3.1497	3.1020	3.0131	3.0583	3.0679
Gm9884	-0.034852	2.4881	-1.4471	0.18783	0.38494	-5.9480	2.5186	2.4870	2.5184	2.4751	2.4218	2.4887	2.5068
Cdk10	0.030023	3.0836	1.1786	0.27414	0.48575	-6.2693	3.0581	3.0627	3.0785	3.0368	3.0964	3.1270	3.1257
Lgsn	0.021407	2.5143	0.53551	0.60761	0.77522	-6.8266	2.4168	2.4975	2.5920	2.5197	2.5660	2.5045	2.5039
Pih1d3	-0.041148	1.6834	-0.65317	0.53291	0.72263	-6.7517	1.6730	1.7587	1.6890	1.5193	1.8062	1.6272	1.7103
Paox	0.069660	3.2097	3.0578	0.016628	0.075990	-3.5796	3.1567	3.1653	3.1877	3.2583	3.2773	3.2095	3.2132
Khdrbs2	0.0096021	2.1278	0.23570	0.81989	0.90759	-6.9534	2.0919	2.1966	2.0784	2.0597	2.1705	2.1881	2.1093
1700001G17Rik	0.065950	2.7265	2.5234	0.037080	0.13043	-4.3977	2.6868	2.6665	2.7131	2.7138	2.7910	2.7260	2.7881
Rab23	0.12116	2.8287	4.9159	0.0013584	0.015672	-0.94807	2.7972	2.7486	2.7328	2.9260	2.8659	2.8606	2.8703
Dst	-0.24374	2.7019	-9.7643	0.000014452	0.0018760	3.7896	2.8468	2.8367	2.8400	2.5371	2.6210	2.6284	2.6031
Imp4	0.052749	3.2396	2.6256	0.031755	0.11755	-4.2413	3.2088	3.2109	3.2087	3.2275	3.2958	3.2582	3.2673
D1Ertd448e	-0.015933	2.9996	-0.35095	0.73515	0.85769	-6.9160	3.0498	3.0300	2.9465	2.8895	3.0155	2.9912	3.0751
Ptpn18	-0.022374	2.7073	-0.77062	0.46422	0.66679	-6.6638	2.6807	2.7127	2.7667	2.7092	2.7439	2.6825	2.6550
Prss39	0.011252	2.3511	0.24633	0.81195	0.90312	-6.9506	2.4353	2.3234	2.2753	2.4310	2.3637	2.2855	2.3435
Cfc1	0.034319	2.6401	1.4677	0.18230	0.37826	-5.9216	2.5796	2.6249	2.6571	2.6286	2.6769	2.6533	2.6606
Amer3	0.033906	2.4550	1.1391	0.28929	0.50210	-6.3129	2.4304	2.4323	2.4442	2.4807	2.5305	2.4010	2.4661
C230030N03Rik	-0.081099	2.4834	-3.1075	0.015455	0.072335	-3.5041	2.5338	2.5294	2.5261	2.5076	2.4155	2.4587	2.4128
Arhgef4	-0.0037669	2.9412	-0.16100	0.87629	0.93939	-6.9700	2.9088	2.9399	2.9815	2.9670	2.9255	2.9163	2.9497
Plekhb2	-0.13756	3.1370	-3.5494	0.0081710	0.047246	-2.8410	3.2124	3.2145	3.2198	3.0915	3.1780	3.0162	3.0265
Hs6st1	-0.15727	3.1634	-5.7071	0.00054338	0.0095057	0.022554	3.2792	3.2497	3.2309	3.1566	3.0603	3.1003	3.0666
Arid5a	-0.084494	3.1177	-3.3080	0.011537	0.059214	-3.2009	3.1462	3.1743	3.1774	3.1205	3.0929	3.0886	3.0239
Fer1l5	-0.019249	2.5586	-0.86274	0.41468	0.62420	-6.5863	2.5443	2.6047	2.5597	2.5591	2.5281	2.5791	2.5350
Cnnm4	0.029723	3.1521	1.0437	0.32867	0.54203	-6.4137	3.1290	3.1411	3.1352	3.0942	3.1695	3.2124	3.1833
Cnnm3	-0.073296	3.1036	-3.3106	0.011495	0.059077	-3.1971	3.1503	3.1481	3.1380	3.0289	3.1000	3.0619	3.0979
Cox5b	0.052803	3.5329	3.0936	0.015774	0.073376	-3.5252	3.4876	3.5074	3.5131	3.5636	3.5641	3.5590	3.5353
Zap70	0.020699	3.3624	1.1260	0.29445	0.50739	-6.3270	3.3472	3.3525	3.3519	3.3865	3.3404	3.3891	3.3690
Vwa3b	0.020494	2.2952	1.2827	0.23735	0.44527	-6.1497	2.2698	2.2891	2.2917	2.3102	2.2950	2.3097	2.3012
Cnga3	-0.017183	2.4323	-0.60564	0.56240	0.74349	-6.7836	2.3985	2.4687	2.4592	2.3881	2.4182	2.4810	2.4124
Inpp4a	-0.086710	3.1395	-2.2813	0.053642	0.16832	-4.7662	3.1698	3.2055	3.1920	3.0652	3.0211	3.1496	3.1736
Unc50	-0.021816	3.1716	-0.91016	0.39069	0.60116	-6.5436	3.2229	3.1604	3.1688	3.1847	3.1544	3.1263	3.1834
Lipt1	0.097105	2.6225	3.1342	0.014861	0.070572	-3.4635	2.5758	2.5673	2.5579	2.5885	2.7241	2.6756	2.6683
Mrpl30	0.087494	3.2926	4.7359	0.0016938	0.017770	-1.1819	3.2363	3.2262	3.2654	3.3159	3.3520	3.3299	3.3227
Eif5b	0.010374	3.2373	0.47181	0.65031	0.80473	-6.8614	3.2441	3.2062	3.2436	3.2094	3.2263	3.2603	3.2707
Nms	-0.0094170	2.3649	-0.17342	0.86685	0.93404	-6.9677	2.3898	2.3897	2.3314	2.3491	2.4717	2.2221	2.4006
Pdcl3	0.10819	3.1027	5.0264	0.0011891	0.014619	-0.80700	3.0502	3.0104	3.0621	3.1418	3.1356	3.1347	3.1844
Npas2	-0.27278	2.7354	-5.6833	0.00055788	0.0096494	-0.0053116	2.9374	2.8780	2.8584	2.5187	2.6924	2.6946	2.5682
Rpl31-ps12///Rpl31///Clpb	0.030783	3.6791	2.0355	0.078071	0.21774	-5.1332	3.6646	3.6553	3.6647	3.6929	3.6908	3.6884	3.6972
Cnot11	0.028203	3.2709	1.7789	0.11512	0.28126	-5.5027	3.2664	3.2441	3.2538	3.2758	3.2884	3.2782	3.2895
Map4k4	-0.012291	3.4028	-0.67759	0.51812	0.71058	-6.7345	3.3925	3.4255	3.4113	3.4213	3.3852	3.3978	3.3856
Il1r2	0.060913	2.5779	1.4080	0.19869	0.39849	-5.9972	2.4769	2.5808	2.5716	2.5435	2.5430	2.6717	2.6580
Il1r1	-0.051892	2.4481	-1.0440	0.32858	0.54194	-6.4135	2.3961	2.4549	2.5822	2.3710	2.4944	2.4603	2.3777
Il1rl2	-0.13955	2.7853	-0.96841	0.36264	0.57427	-6.4886	2.8859	2.8357	2.8736	3.0530	2.8904	2.5523	2.4064
Il1rl1	-0.066187	2.3028	-1.4632	0.18352	0.38003	-5.9275	2.3417	2.4163	2.2639	2.1928	2.2569	2.3129	2.3353
Il18r1	-0.37330	2.6013	-5.5547	0.00064403	0.010407	-0.15733	2.7750	2.7939	2.8748	2.2579	2.4497	2.5545	2.5030
Il18rap	-0.18772	2.6188	-2.5902	0.033503	0.12216	-4.2955	2.6697	2.7195	2.7890	2.4797	2.3788	2.7006	2.5944
Slc9a4	0.023229	2.4400	1.1972	0.26723	0.47846	-6.2484	2.4083	2.4342	2.4377	2.4231	2.4401	2.4651	2.4715
Slc9a2	-0.015167	2.4211	-0.44058	0.67178	0.81712	-6.8770	2.4044	2.4014	2.4833	2.4150	2.4877	2.3680	2.3875
Tmem182	0.0033878	2.5313	0.12731	0.90200	0.95266	-6.9754	2.5069	2.5163	2.5651	2.5065	2.5770	2.5520	2.4956
Gm9915	0.0016468	2.4885	0.059277	0.95426	0.97893	-6.9825	2.4839	2.4835	2.4952	2.4825	2.5583	2.4707	2.4453
Pou3f3	-0.024042	2.6666	-1.0115	0.34289	0.55577	-6.4463	2.6497	2.6710	2.7202	2.6334	2.6898	2.6419	2.6601
Mrps9	0.061078	3.1247	3.8331	0.0055045	0.036463	-2.4267	3.0878	3.0919	3.0896	3.1522	3.1416	3.1671	3.1425
Gpr45	0.022995	2.4823	0.91188	0.38984	0.60027	-6.5420	2.4801	2.4393	2.4882	2.4933	2.4718	2.4604	2.5433
8430432A02Rik	-0.023053	2.4753	-0.54561	0.60098	0.77070	-6.8207	2.4810	2.4729	2.5114	2.4018	2.3914	2.5510	2.5174
AI597479	0.036917	3.0425	1.7501	0.12019	0.28921	-5.5430	3.0162	3.0026	3.0455	3.0283	3.0527	3.0624	3.0900
LOC102640295///Gm8580///Gm13213///4931440P22Rik///Rpl29	0.047242	3.5540	2.8230	0.023581	0.096625	-3.9385	3.5094	3.5373	3.5342	3.5767	3.5869	3.5698	3.5635
Nck2	-0.012821	3.3558	-0.65143	0.53397	0.72326	-6.7529	3.3566	3.3565	3.3764	3.3478	3.3732	3.3643	3.3161
1500015O10Rik	0.0048751	2.5029	0.22901	0.82490	0.91079	-6.9552	2.5284	2.4948	2.4773	2.5298	2.4766	2.4959	2.5179
Tpp2	-0.049908	3.3327	-2.8895	0.021347	0.090103	-3.8366	3.3789	3.3603	3.3444	3.3193	3.3038	3.2989	3.3231
Bivm	0.10825	2.7926	1.3363	0.22007	0.42433	-6.0855	2.7825	2.6966	2.7132	3.0195	2.9288	2.6780	2.7298
Ercc5	-0.029287	3.1183	-1.1369	0.29017	0.50319	-6.3153	3.1265	3.1451	3.1335	3.1593	3.0549	3.1127	3.0960
Gulp1	-0.028102	1.7533	-0.69099	0.51013	0.70437	-6.7248	1.7461	1.6971	1.8647	1.7214	1.7009	1.7727	1.7699
Col3a1	0.024504	2.8279	1.1358	0.29060	0.50366	-6.3165	2.7799	2.8122	2.8494	2.8553	2.8435	2.8170	2.8377
Wdr75	0.18343	3.1641	8.9631	0.000026437	0.0024148	3.1774	3.0530	3.0598	3.0650	3.2001	3.2637	3.2509	3.2561
Rpl23a	0.038025	3.6396	2.2884	0.053067	0.16706	-4.7555	3.6133	3.6107	3.6296	3.6414	3.6545	3.6548	3.6731
Dnah7b	0.033128	2.2149	0.57592	0.58132	0.75694	-6.8024	2.1440	2.2867	2.1573	2.2617	2.1570	2.3507	2.1470
Dnah7c	0.043383	2.1308	0.94792	0.37234	0.58343	-6.5083	2.0944	2.0766	2.1470	2.0236	2.1922	2.2086	2.1731
Tmeff2	0.028153	2.4615	1.2289	0.25582	0.46600	-6.2124	2.4406	2.4099	2.4856	2.4697	2.4786	2.4955	2.4503
Sdpr	-0.056498	2.2075	-1.1109	0.30050	0.51358	-6.3433	2.3036	2.2163	2.1993	2.2291	2.0778	2.1440	2.2822
Stat4	-0.27849	2.8963	-4.0336	0.0041926	0.030620	-2.1401	3.0681	3.0293	3.0689	2.8948	2.8735	2.5923	2.7472
Stat1	-0.21979	3.3112	-9.0094	0.000025499	0.0023566	3.2142	3.4411	3.4377	3.4316	3.2592	3.2423	3.1752	3.1914
Tmem194b	-0.022797	3.1823	-1.1771	0.27471	0.48646	-6.2710	3.2024	3.1799	3.2037	3.1971	3.1880	3.1509	3.1541
Hibch	0.13190	2.9659	6.6484	0.00020277	0.0055429	1.0628	2.9078	2.8855	2.8781	3.0091	2.9948	3.0418	3.0438
Mstn	0.036236	2.0394	0.95326	0.36979	0.58097	-6.5032	2.0872	1.9433	2.0255	2.0528	1.9959	2.0947	2.0763
Ormdl1	-0.068398	3.0389	-2.6616	0.030069	0.11319	-4.1860	3.1238	3.0416	3.0685	3.0131	2.9893	2.9894	3.0467
Osgepl1	0.066034	2.8573	2.3905	0.045404	0.15038	-4.6006	2.8762	2.7583	2.8243	2.8906	2.8806	2.8819	2.8895
Ccdc150	0.088058	2.3366	1.9633	0.087131	0.23428	-5.2388	2.2360	2.2992	2.3235	2.4493	2.3016	2.3086	2.4377
Coq10b	-0.0027363	3.0060	-0.13887	0.89316	0.94793	-6.9737	3.0236	2.9777	3.0215	3.0129	2.9816	3.0051	3.0198
Hspe1	0.059956	3.5009	2.6746	0.029485	0.11185	-4.1661	3.4813	3.4548	3.4638	3.4818	3.5460	3.5219	3.5566
Mob4	-0.070182	3.3244	-2.9385	0.019844	0.085807	-3.7617	3.3990	3.3327	3.3618	3.3218	3.2582	3.2875	3.3097
Gm10561	0.043884	1.6961	0.70212	0.50354	0.69792	-6.7166	1.5346	1.6526	1.8259	1.7555	1.7172	1.7290	1.6581
Mars2	0.028762	3.0879	1.6576	0.13798	0.31594	-5.6706	3.0713	3.0773	3.0656	3.0740	3.1151	3.1049	3.1067
Plcl1	-0.31509	2.9443	-2.4220	0.043276	0.14554	-4.5527	3.1334	3.1193	3.1205	3.0750	3.0061	2.5539	2.6021
1700066M21Rik	0.013402	3.0335	0.43288	0.67712	0.82010	-6.8807	2.9537	3.0561	3.0676	3.0259	3.0262	3.0754	3.0294
9430016H08Rik	0.10296	2.9320	4.2635	0.0030913	0.025310	-1.8184	2.8957	2.8590	2.8647	2.9655	2.9342	2.9839	3.0209
Spats2l	0.073396	2.9447	2.2203	0.058880	0.18012	-4.8580	2.9439	2.8280	2.9365	3.0162	2.9715	2.9773	2.9399
Sgol2a	0.11193	3.1322	4.5571	0.0021188	0.020319	-1.4189	3.0700	3.1040	3.0309	3.1390	3.1915	3.1915	3.1988
Aox1	0.014056	2.4537	0.73692	0.48330	0.68226	-6.6903	2.4383	2.4552	2.4433	2.4317	2.4883	2.4666	2.4520
Aox3	0.0089477	2.2739	0.31728	0.75957	0.87282	-6.9284	2.2410	2.2775	2.2880	2.3262	2.3007	2.2625	2.2216
Aox4	-0.015024	2.4403	-0.60392	0.56348	0.74448	-6.7847	2.4270	2.4419	2.4777	2.4462	2.3815	2.4460	2.4617
Aox2	-0.0070170	2.3872	-0.20603	0.84218	0.91965	-6.9608	2.3844	2.3730	2.4161	2.3076	2.4567	2.3937	2.3787
Bzw1	0.0036460	3.5895	0.22754	0.82600	0.91144	-6.9556	3.6005	3.5744	3.5874	3.5912	3.5949	3.5963	3.5820
Nif3l1	0.13320	3.0824	6.5403	0.00022589	0.0059232	0.94918	3.0122	3.0051	3.0016	3.1016	3.1662	3.1563	3.1339
Ndufb3	0.064267	2.9616	3.4809	0.0090043	0.050349	-2.9425	2.9094	2.9253	2.9399	2.9938	3.0140	2.9772	2.9714
Cbx3	0.055846	3.4665	2.9421	0.019739	0.085453	-3.7562	3.4660	3.4128	3.4250	3.4956	3.4767	3.4925	3.4970
Cflar	-0.17693	3.1382	-7.0010	0.00014387	0.0047022	1.4230	3.2614	3.2369	3.2196	3.0865	3.0160	3.0454	3.1016
Casp8	-0.052650	3.2863	-1.0933	0.30772	0.52099	-6.3621	3.3109	3.3225	3.3159	3.3800	3.3030	3.1941	3.1780
Stradb	-0.028426	3.0832	-1.2681	0.24222	0.45073	-6.1668	3.1006	3.0783	3.1195	3.0386	3.1113	3.0747	3.0595
G730003C15Rik	0.012458	2.8874	0.52359	0.61548	0.77994	-6.8334	2.8393	2.8698	2.9317	2.8897	2.8875	2.8969	2.8969
Cdk15	0.18218	2.4970	5.4769	0.00070320	0.010948	-0.25040	2.4072	2.4051	2.3663	2.4953	2.5657	2.6139	2.6253
Fzd7	0.13770	2.6968	4.6050	0.0019946	0.019522	-1.3550	2.5932	2.6428	2.6184	2.7166	2.8291	2.7333	2.7443
Gm973	0.026217	2.3893	0.78926	0.45388	0.65839	-6.6487	2.3641	2.3460	2.4128	2.4584	2.3284	2.3927	2.4226
Nop58	0.18066	3.3981	8.3027	0.000045060	0.0028192	2.6303	3.2800	3.3189	3.2859	3.4340	3.4927	3.4811	3.4944
Bmpr2	-0.17375	2.8709	-3.7582	0.0061029	0.038990	-2.5351	2.9391	3.0392	2.9323	2.8599	2.6845	2.8150	2.8263
Fam117b	-0.045140	3.0879	-1.3191	0.22548	0.43061	-6.1062	3.1104	3.1126	3.1181	2.9915	3.0400	3.1217	3.1211
Carf	-0.026716	2.8664	-0.78136	0.45824	0.66191	-6.6551	2.9066	2.8625	2.8759	2.7926	2.9181	2.8961	2.8131
Nbeal1	-0.023080	3.0002	-1.2323	0.25461	0.46482	-6.2084	3.0354	3.0193	2.9854	2.9992	2.9747	2.9888	2.9984
Cyp20a1	0.28865	2.8671	12.628	0.0000022684	0.00084959	5.6043	2.7517	2.6702	2.6846	2.9831	2.9986	2.9939	2.9876
Abi2	0.023195	2.9945	0.62368	0.55109	0.73497	-6.7717	2.9723	3.0329	2.9384	2.9526	3.0830	3.0170	2.9651
Eif4a1	0.018756	3.6658	1.2130	0.26148	0.47257	-6.2305	3.6643	3.6464	3.6544	3.6686	3.6739	3.6723	3.6804
Cd28	-0.21610	3.3406	-6.3918	0.00026255	0.0063981	0.79079	3.5101	3.4544	3.4277	3.3019	3.2604	3.2549	3.1747
Ctla4	-0.044400	2.8995	-0.69892	0.50542	0.69972	-6.7190	2.9035	2.9420	2.9290	2.8235	3.0718	2.8188	2.8078
Icos	-0.41431	3.0077	-6.6960	0.00019344	0.0054473	1.1122	3.2590	3.2352	3.2391	2.9780	2.8471	2.6738	2.8215
Rpl17///Hk1	0.028835	3.5750	1.8558	0.10253	0.26108	-5.3938	3.5616	3.5536	3.5603	3.5997	3.5871	3.5810	3.5814
Pard3b	-0.0092429	2.6526	-0.34262	0.74117	0.86134	-6.9191	2.6542	2.6409	2.6785	2.5928	2.6610	2.6415	2.6992
Nrp2	0.27073	2.6263	2.8538	0.022518	0.093670	-3.8913	2.4665	2.4233	2.5249	2.4939	2.7471	2.9583	2.7699
Eef1b2	0.10828	3.4918	5.2568	0.00090576	0.012529	-0.51857	3.4178	3.4337	3.4384	3.4994	3.5476	3.5391	3.5668
Snora41	0.16367	2.8627	2.8907	0.021310	0.090060	-3.8348	2.8735	2.7324	2.7016	2.8427	2.9225	2.9167	3.0494
Zdbf2	-0.046680	2.2147	-2.1844	0.062201	0.18676	-4.9119	2.2362	2.2751	2.2128	2.2228	2.1901	2.1845	2.1814
Adam23	-0.079340	2.6474	-1.9040	0.095323	0.24874	-5.3246	2.7294	2.7415	2.6075	2.5623	2.5911	2.6119	2.6885
Fastkd2	0.23139	2.9126	11.591	0.0000042259	0.00097306	5.0068	2.7791	2.7864	2.7758	2.9719	3.0157	3.0303	3.0293
Gm13749	-0.063245	1.9936	-1.0918	0.30833	0.52166	-6.3637	1.9701	1.9643	2.1548	1.9162	2.0743	1.9656	1.9098
Creb1	-0.090697	3.4526	-5.6884	0.00055476	0.0096233	0.00063217	3.5024	3.5046	3.5062	3.4108	3.4021	3.4114	3.4304
Ccnyl1	0.081017	2.8717	3.0204	0.017573	0.079018	-3.6366	2.8629	2.8372	2.7761	2.8648	2.9274	2.9091	2.9245
Pikfyve	-0.032913	3.1368	-1.7415	0.12176	0.29173	-5.5550	3.1461	3.1656	3.1551	3.1509	3.1294	3.0972	3.1131
Pth2r	-0.020385	2.3184	-0.47275	0.64967	0.80430	-6.8609	2.3549	2.2948	2.3404	2.3471	2.1896	2.3417	2.3600
Crygf	0.024793	2.3982	0.63286	0.54539	0.73194	-6.7656	2.3502	2.3885	2.4136	2.4122	2.4563	2.4594	2.3076
A730034C02///Map2	0.14965	2.5191	4.3838	0.0026439	0.023164	-1.6532	2.3975	2.4571	2.4460	2.6175	2.6271	2.5896	2.4986
Unc80	-0.0081544	2.5364	-0.40279	0.69820	0.83353	-6.8944	2.5291	2.5249	2.5691	2.5395	2.5357	2.5040	2.5524
Rpe	-0.020804	3.2186	-1.0475	0.32704	0.54057	-6.4098	3.2301	3.2196	3.2418	3.2328	3.2274	3.2022	3.1764
Cps1	0.0057966	2.4617	0.26010	0.80170	0.89720	-6.9467	2.4824	2.4214	2.4713	2.4645	2.4757	2.4835	2.4329
Spag16	0.11860	2.0500	3.9702	0.0045665	0.032292	-2.2301	2.0226	1.9272	1.9970	2.0734	2.1537	2.0891	2.0872
Vwc2l	-0.023768	2.2453	-0.63196	0.54595	0.73230	-6.7662	2.2943	2.1986	2.2838	2.2397	2.1622	2.2351	2.3037
Atic	0.14615	3.4251	7.5501	0.000086483	0.0038438	1.9547	3.3197	3.3415	3.3637	3.4624	3.5068	3.4892	3.4927
Apol7d	0.066821	2.6668	1.6272	0.14433	0.32551	-5.7117	2.5693	2.6240	2.6925	2.6572	2.7699	2.7209	2.6337
Rpl21	0.0062915	3.6810	0.41632	0.68869	0.82775	-6.8884	3.6818	3.6733	3.6769	3.6825	3.6797	3.6824	3.6900
Tmem169	-0.0067126	2.4928	-0.26229	0.80007	0.89656	-6.9461	2.4486	2.4930	2.5482	2.4763	2.4950	2.5086	2.4797
Xrcc5	0.19996	3.2860	8.2759	0.000046079	0.0028390	2.6073	3.1945	3.1571	3.1638	3.3177	3.3904	3.3852	3.3937
Smarcal1	0.076944	3.2050	3.2863	0.011906	0.060472	-3.2336	3.1459	3.1597	3.1776	3.2128	3.2581	3.2773	3.2037
Mir682///Rpl37a	0.067463	3.5122	3.2929	0.011793	0.060037	-3.2237	3.4432	3.5000	3.4777	3.5308	3.5675	3.5361	3.5300
Igfbp2	0.045253	2.7289	1.4935	0.17561	0.36887	-5.8885	2.6984	2.6702	2.7405	2.6833	2.7628	2.7525	2.7945
Rufy4	-0.0041012	2.5664	-0.14951	0.88505	0.94396	-6.9720	2.5812	2.5442	2.5808	2.5620	2.5975	2.5022	2.5969
Cxcr2	0.025065	2.3149	0.35531	0.73202	0.85569	-6.9143	2.1754	2.3897	2.3366	2.1960	2.3697	2.4540	2.2830
Arpc2	-0.027850	3.5453	-1.7363	0.12270	0.29320	-5.5622	3.5580	3.5524	3.5733	3.5240	3.5282	3.5377	3.5436
Gpbar1	-0.043134	2.8274	-1.6539	0.13873	0.31732	-5.6755	2.8190	2.8314	2.9057	2.8278	2.8204	2.7759	2.8115
Pnkd	0.038339	2.9566	1.7328	0.12334	0.29409	-5.5670	2.9169	2.9659	2.9211	2.9978	2.9917	2.9588	2.9438
Catip	0.080946	2.4256	3.9250	0.0048550	0.033621	-2.2946	2.4151	2.3481	2.3749	2.4613	2.4448	2.4721	2.4630
Slc11a1	0.062816	2.7558	2.2074	0.060056	0.18261	-4.8775	2.7042	2.7026	2.7528	2.7376	2.7607	2.8415	2.7909
Ctdsp1	-0.026245	3.2825	-1.2981	0.23226	0.43897	-6.1314	3.2690	3.3062	3.3173	3.2707	3.2992	3.2548	3.2605
Mir26b	-0.045733	2.5934	-1.6680	0.13586	0.31300	-5.6563	2.5833	2.6481	2.6272	2.5190	2.5801	2.5821	2.6140
Vil1	0.0061076	2.3805	0.23968	0.81692	0.90618	-6.9524	2.3435	2.4023	2.3853	2.4148	2.3325	2.3925	2.3927
Cnot9	0.11424	3.3063	5.9376	0.00042265	0.0084017	0.28830	3.2319	3.2470	3.2442	3.3600	3.3813	3.3578	3.3220
Plcd4	0.019904	2.5389	0.77261	0.46310	0.66577	-6.6622	2.5579	2.4672	2.5576	2.5366	2.5417	2.5540	2.5575
Bcs1l	0.12173	2.9899	4.9867	0.0012471	0.014935	-0.85749	2.8888	2.9178	2.9544	3.0157	3.0809	3.0507	3.0209
Stk36	0.064884	2.6127	2.4030	0.044549	0.14839	-4.5816	2.5790	2.5555	2.5922	2.6372	2.5831	2.6906	2.6510
Ttll4	0.017723	3.2910	0.97793	0.35821	0.57035	-6.4794	3.2728	3.2972	3.2725	3.2809	3.2848	3.3135	3.3151
Cyp27a1	0.027213	2.6297	1.0913	0.30853	0.52188	-6.3642	2.5995	2.6128	2.6302	2.6159	2.6056	2.6937	2.6503
Wnt6	0.086649	2.8666	2.3239	0.050262	0.16095	-4.7017	2.7970	2.8077	2.8466	2.8116	2.9728	2.9285	2.9021
Wnt10a	-0.00017961	2.7336	-0.0097957	0.99244	0.99618	-6.9844	2.7233	2.7229	2.7549	2.7188	2.7384	2.7549	2.7220
Cdk5r2	-0.0042297	2.9610	-0.19302	0.85200	0.92490	-6.9636	2.9282	2.9858	2.9764	2.9642	2.9579	2.9306	2.9842
Fam134a	-0.067359	3.2459	-3.1453	0.014620	0.069739	-3.4466	3.2758	3.3053	3.2720	3.1767	3.2429	3.2280	3.2203
Zfand2b	-0.060964	3.0329	-3.2985	0.011698	0.059719	-3.2153	3.0631	3.0523	3.0877	3.0072	3.0310	2.9911	2.9978
Ankzf1	-0.0056449	2.9952	-0.22406	0.82862	0.91291	-6.9564	2.9936	2.9949	3.0067	3.0164	2.9539	2.9610	3.0397
Stk16	-0.052361	3.2398	-3.0247	0.017461	0.078700	-3.6300	3.2675	3.2598	3.2819	3.2349	3.2238	3.1971	3.2137
Dnajb2///Dnajb2	0.00087564	2.7297	0.034384	0.97346	0.98728	-6.9838	2.7324	2.7239	2.7312	2.7001	2.7505	2.6892	2.7805
Des	0.0085130	2.5357	0.45009	0.66521	0.81292	-6.8723	2.5169	2.5249	2.5506	2.5199	2.5614	2.5258	2.5500
Speg	-0.015178	2.7470	-0.75025	0.47569	0.67604	-6.6799	2.7352	2.7556	2.7764	2.7371	2.7123	2.7442	2.7685
Gmppa	0.080776	3.0918	4.8191	0.0015287	0.016638	-1.0732	3.0336	3.0504	3.0529	3.1326	3.1159	3.1144	3.1428
Asic4	0.015923	2.6900	0.68843	0.51165	0.70550	-6.7266	2.6722	2.6691	2.7013	2.6482	2.6988	2.7220	2.7183
Tmem198	0.021426	2.5568	0.85070	0.42093	0.62980	-6.5968	2.5267	2.5606	2.5464	2.5167	2.6141	2.5612	2.5722
Inha///Inha	-0.0040916	2.6185	-0.19858	0.84780	0.92232	-6.9624	2.6365	2.6051	2.6210	2.6558	2.5996	2.6131	2.5987
Stk11ip	0.024474	3.0691	1.2947	0.23339	0.44049	-6.1355	3.0757	3.0438	3.0460	3.0735	3.0547	3.0950	3.0953
Slc4a3	-0.026753	2.5761	-1.4514	0.18666	0.38375	-5.9425	2.6055	2.6012	2.5676	2.5801	2.5483	2.5556	2.5746
Gm33152	-0.038048	2.9228	-1.8994	0.095991	0.24990	-5.3313	2.9183	2.9460	2.9692	2.9135	2.8846	2.8995	2.9282
Sgpp2	0.035140	2.6284	1.4437	0.18875	0.38600	-5.9522	2.5809	2.5963	2.6478	2.6147	2.6248	2.6609	2.6735
Mogat1	-0.00099514	2.3781	-0.056502	0.95640	0.97996	-6.9827	2.3732	2.3687	2.3941	2.3908	2.3920	2.3596	2.3683
Utp14b///Acsl3	0.029719	3.0786	1.1601	0.28117	0.49391	-6.2899	3.1151	3.0353	3.0344	3.0812	3.0764	3.0847	3.1231
Kcne4	0.069716	2.4111	1.3169	0.22618	0.43146	-6.1089	2.4018	2.3303	2.3818	2.3377	2.4455	2.4029	2.5780
Gm10555	-0.011407	1.9539	-0.38924	0.70777	0.83984	-6.9003	1.9890	1.9307	1.9614	1.9596	1.8877	1.9473	2.0013
Mrpl44	0.076753	3.1436	3.3212	0.011320	0.058480	-3.1812	3.1116	3.0677	3.1198	3.1398	3.1874	3.1704	3.2083
9830004L10Rik	0.076889	1.5863	1.0719	0.31663	0.53039	-6.3846	1.4295	1.5966	1.6009	1.5466	1.7866	1.5115	1.6322
Nyap2	0.0038205	2.2941	0.11381	0.91234	0.95715	-6.9772	2.2825	2.2412	2.3520	2.3220	2.2657	2.2532	2.3419
Irs1	0.016587	2.3894	0.70729	0.50050	0.69618	-6.7128	2.3953	2.3370	2.4076	2.3956	2.4171	2.4070	2.3664
Rhbdd1	0.094533	2.9663	4.4884	0.0023118	0.021427	-1.5112	2.9024	2.9043	2.9300	3.0383	3.0229	2.9787	2.9872
Col4a3	0.010282	2.6526	0.55119	0.59733	0.76812	-6.8174	2.6282	2.6513	2.6608	2.6604	2.6826	2.6404	2.6448
Mff	0.032085	3.2975	1.6811	0.13325	0.30926	-5.6385	3.2944	3.2476	3.2956	3.3154	3.2947	3.3172	3.3178
Agfg1	0.018320	3.5094	0.36271	0.72670	0.85201	-6.9113	3.5150	3.4835	3.4983	3.6463	3.5453	3.4321	3.4454
Ccl20	-0.082130	2.6105	-2.1472	0.065841	0.19393	-4.9676	2.6872	2.5933	2.6919	2.6167	2.4921	2.5808	2.6118
Daw1	0.021341	1.8355	0.42882	0.67995	0.82201	-6.8826	1.7473	1.9026	1.8201	1.7512	1.9367	1.8523	1.8385
Fbxo36	0.10587	2.8234	4.6648	0.0018505	0.018701	-1.2756	2.7318	2.7815	2.7754	2.8653	2.9083	2.8423	2.8594
LOC101055758///LOC100041903///Gm2666///Gm7609///Csprs	-0.18164	2.5314	-3.1923	0.013650	0.066360	-3.3755	2.5116	2.7233	2.6708	2.5019	2.3527	2.5032	2.4565
Rpl19	0.014893	3.6989	0.91447	0.38856	0.59892	-6.5396	3.6752	3.6951	3.7010	3.7060	3.7116	3.7104	3.6933
LOC102634459///A530040E14Rik	-0.044720	2.5344	-0.71064	0.49853	0.69453	-6.7103	2.5073	2.6488	2.5238	2.6686	2.5202	2.4543	2.4180
A530040E14Rik	-0.094297	2.7788	-1.2664	0.24281	0.45152	-6.1688	2.7318	2.8794	2.8868	2.8864	2.7834	2.7174	2.5661
Gm15753///Sp110	-0.028033	3.2108	-1.1341	0.29127	0.50431	-6.3183	3.2326	3.2407	3.2072	3.2514	3.1764	3.1644	3.2030
G530012D18Rik	-0.015930	2.7934	-0.47127	0.65068	0.80497	-6.8617	2.7846	2.7872	2.8357	2.8202	2.7626	2.8473	2.7162
LOC101055672///C130026I21Rik///Sp140///A530032D15Rik	-0.062828	3.0032	-1.1621	0.28040	0.49299	-6.2877	3.0049	3.0669	3.0456	3.1285	2.9631	2.9162	2.8973
Sp100	-0.11379	3.3635	-2.9374	0.019877	0.085916	-3.7634	3.4278	3.4473	3.4105	3.3999	3.2236	3.3033	3.3322
Cab39	-0.0038067	3.2143	-0.22501	0.82790	0.91257	-6.9562	3.2254	3.2171	3.2070	3.2260	3.1915	3.2197	3.2136
Itm2c	-0.037563	3.2786	-1.5903	0.15241	0.33625	-5.7612	3.2913	3.2845	3.3244	3.2981	3.2281	3.2845	3.2392
4933407L21Rik	-0.023640	2.5714	-0.90843	0.39155	0.60189	-6.5452	2.5859	2.6168	2.5519	2.5931	2.5537	2.5841	2.5139
Spata3	0.022406	2.3462	0.99930	0.34840	0.56104	-6.4584	2.3244	2.3435	2.3324	2.3870	2.3358	2.3823	2.3182
2810459M11Rik	0.076007	2.5629	1.3996	0.20110	0.40159	-6.0077	2.5159	2.5199	2.5224	2.7518	2.5555	2.5738	2.5006
Psmd1	0.082479	3.4259	4.8638	0.0014472	0.016189	-1.0152	3.3761	3.3654	3.3948	3.4454	3.4597	3.4729	3.4670
Armc9	0.038942	2.8798	2.1127	0.069400	0.20130	-5.0190	2.8710	2.8297	2.8719	2.8867	2.8950	2.8914	2.9127
B3gnt7	0.016089	2.7776	0.72306	0.49129	0.68840	-6.7009	2.7549	2.8018	2.7486	2.7537	2.7826	2.7870	2.8148
C130036L24Rik	-0.0072443	2.8497	-0.32547	0.75361	0.86922	-6.9255	2.8448	2.8341	2.8826	2.8239	2.8861	2.8326	2.8437
1700019O17Rik	-0.0047688	2.8029	-0.20978	0.83935	0.91805	-6.9599	2.7836	2.7794	2.8539	2.8009	2.7884	2.7997	2.8145
Gm12504///Ptma	-0.010274	3.7141	-0.65313	0.53293	0.72263	-6.7517	3.7132	3.7327	3.7139	3.7044	3.7165	3.7124	3.7054
Cops7b	0.014524	3.2056	0.75459	0.47323	0.67394	-6.6765	3.1960	3.1866	3.2093	3.2402	3.2178	3.2059	3.1834
Dis3l2	0.081852	3.1177	3.8261	0.0055577	0.036716	-2.4368	3.0595	3.0642	3.0892	3.1843	3.1161	3.1661	3.1448
Akp3	-0.010968	2.7566	-0.49791	0.63263	0.79239	-6.8476	2.7626	2.7516	2.7743	2.7379	2.7494	2.7224	2.7979
Prss56	-0.0025664	2.7340	-0.064600	0.95016	0.97680	-6.9822	2.6762	2.7343	2.7960	2.6466	2.7574	2.7800	2.7478
Chrnd	-0.0025067	2.4353	-0.13517	0.89599	0.94921	-6.9743	2.4180	2.4293	2.4630	2.4511	2.4375	2.4256	2.4227
Chrng	-0.042178	2.6604	-1.5743	0.15605	0.34135	-5.7826	2.6828	2.6623	2.7083	2.6260	2.6544	2.5945	2.6943
Eif4e2	-0.0031759	3.2347	-0.16380	0.87416	0.93852	-6.9695	3.2415	3.2523	3.2156	3.2048	3.2383	3.2549	3.2352
Efhd1	0.75562	2.7148	3.1663	0.014179	0.068194	-3.4149	2.2647	2.1571	2.4272	2.3656	3.0078	3.4066	3.3744
Gigyf2	-0.057097	3.2732	-3.1202	0.015170	0.071495	-3.4848	3.3033	3.3011	3.3132	3.2684	3.2251	3.2358	3.2657
Neu2	-0.023064	2.4581	-0.49700	0.63324	0.79293	-6.8481	2.4087	2.4934	2.5115	2.4187	2.5025	2.5224	2.3491
3110079O15Rik	0.039942	2.5173	2.0235	0.079510	0.22044	-5.1508	2.4845	2.4803	2.5186	2.5356	2.5623	2.5124	2.5272
Inpp5d	-0.067552	3.3717	-2.5627	0.034931	0.12533	-4.3376	3.3991	3.4194	3.4123	3.3306	3.2852	3.3712	3.3839
Atg16l1	-0.058182	3.2110	-2.9202	0.020392	0.087373	-3.7896	3.2287	3.2401	3.2637	3.2193	3.1700	3.1857	3.1690
5830472F04Rik	-0.11221	2.7138	-4.7849	0.0015943	0.017072	-1.1178	2.8195	2.7631	2.7513	2.6804	2.6337	2.6635	2.6854
Sag	-0.091905	2.6569	-4.3706	0.0026892	0.023413	-1.6712	2.7100	2.6853	2.7331	2.6390	2.6110	2.5864	2.6337
Dgkd	-0.13442	3.4763	-6.7676	0.00018029	0.0051960	1.1862	3.5661	3.5473	3.5461	3.4190	3.3856	3.4215	3.4488
Ugt1a1///Ugt1a6b///Ugt1a9///Ugt1a5///Ugt1a7c///Ugt1a10///Ugt1a6a///Ugt1a2	0.079406	2.4770	2.9509	0.019481	0.084560	-3.7427	2.4093	2.4527	2.4330	2.5149	2.5491	2.5305	2.4497
Mroh2a	0.025570	2.6946	1.0389	0.33079	0.54418	-6.4187	2.6503	2.6859	2.7037	2.7215	2.6991	2.7407	2.6608
Trpm8	0.0015304	2.2466	0.029696	0.97707	0.98896	-6.9840	2.1731	2.2598	2.3045	2.1649	2.2391	2.2157	2.3695
Spp2	0.022576	2.2092	0.66307	0.52688	0.71778	-6.7448	2.2043	2.1606	2.2241	2.2143	2.1389	2.2535	2.2689
Sh3bp4	0.027377	2.8239	1.1475	0.28602	0.49882	-6.3037	2.8213	2.8042	2.7992	2.8116	2.8872	2.8037	2.8400
Agap1	0.0044265	2.7785	0.14927	0.88523	0.94399	-6.9720	2.7384	2.7713	2.8183	2.7219	2.7872	2.8229	2.7897
Ackr3	-0.022304	2.3760	-0.69009	0.51066	0.70476	-6.7254	2.3512	2.3588	2.4564	2.3446	2.3321	2.3774	2.4118
Cops8	0.047657	3.2826	2.7855	0.024947	0.099964	-3.9960	3.2541	3.2402	3.2720	3.2975	3.3073	3.3174	3.2900
Gm9991	-0.10000	2.6017	-4.3715	0.0026860	0.023397	-1.6699	2.6777	2.6487	2.6501	2.5833	2.5817	2.5110	2.5595
Mlph	-0.052093	2.7758	-2.0636	0.074794	0.21178	-5.0917	2.8026	2.7642	2.8498	2.7561	2.7466	2.7265	2.7846
Prlh	-0.039954	2.8736	-2.2379	0.057318	0.17629	-4.8316	2.8949	2.8837	2.9106	2.8664	2.8750	2.8368	2.8476
Lrrfip1	-0.092258	3.0037	-5.0982	0.0010915	0.013858	-0.71624	3.0311	3.0815	3.0567	2.9696	2.9560	2.9686	2.9626
Rbm44	0.014730	2.1484	0.35809	0.73002	0.85423	-6.9132	2.1598	2.0406	2.2195	2.1186	2.1762	2.1807	2.1433
Ramp1	-0.24834	3.1824	-3.6005	0.0076032	0.045156	-2.7656	3.3159	3.3148	3.3424	3.1855	3.1845	3.0415	2.8925
Ube2f	0.10527	2.9408	4.2526	0.0031356	0.025539	-1.8335	2.8744	2.8492	2.9184	2.9470	3.0149	3.0020	2.9798
Scly	0.10463	2.9501	5.1547	0.0010210	0.013347	-0.64547	2.8830	2.8741	2.9138	3.0294	2.9791	2.9862	2.9848
Espnl	0.025947	2.8278	1.0260	0.33644	0.54954	-6.4317	2.7772	2.8274	2.8344	2.8061	2.8860	2.8391	2.8245
Klhl30	0.048672	2.5329	1.2372	0.25287	0.46278	-6.2027	2.4898	2.5545	2.4712	2.5864	2.5242	2.4764	2.6282
Fam132b	-0.030137	2.6083	-1.2559	0.24638	0.45571	-6.1810	2.6029	2.6112	2.6625	2.5650	2.6347	2.5948	2.5872
Traf3ip1	-0.011805	2.9318	-0.68001	0.51667	0.70960	-6.7327	2.9335	2.9511	2.9310	2.9155	2.9510	2.9182	2.9222
Asb1	0.020313	3.0241	0.97443	0.35983	0.57166	-6.4828	2.9996	3.0107	3.0272	2.9957	3.0262	3.0575	3.0520
Twist2	0.17274	2.7180	1.4387	0.19013	0.38746	-5.9587	2.5776	2.6355	2.6448	2.6128	2.7678	3.1476	2.6399
Olfr1413	-0.020541	2.7006	-0.87621	0.40776	0.61757	-6.5743	2.6953	2.6930	2.7487	2.6993	2.7220	2.6904	2.6555
Olfr1412	0.030022	2.4127	0.91223	0.38967	0.60017	-6.5417	2.4229	2.3383	2.4254	2.4877	2.4323	2.3874	2.3948
Olfr1411	-0.081605	2.5072	-2.6626	0.030024	0.11310	-4.1845	2.5225	2.5686	2.5704	2.4008	2.4691	2.5100	2.5090
Olfr1410	-0.021131	2.7404	-0.97093	0.36147	0.57306	-6.4862	2.7522	2.7459	2.7594	2.7557	2.7338	2.7514	2.6845
Olfr12	0.010304	2.4924	0.44429	0.66921	0.81544	-6.8752	2.4671	2.5046	2.4877	2.5155	2.4540	2.4871	2.5306
Gpr35	0.0015452	2.6616	0.070636	0.94551	0.97470	-6.9817	2.6367	2.6696	2.6758	2.6266	2.6528	2.6916	2.6780
Gpc1	0.22669	3.1157	6.8232	0.00017076	0.0050263	1.2432	2.9137	3.0161	3.0286	3.1799	3.1986	3.2606	3.2122
Mir149	0.024568	2.8801	1.0070	0.34491	0.55777	-6.4507	2.8240	2.8605	2.9138	2.8855	2.8698	2.9027	2.9046
Dusp28	0.044137	2.8795	2.9561	0.019332	0.084071	-3.7348	2.8510	2.8543	2.8577	2.8979	2.8984	2.8979	2.8996
Rnpepl1	-0.081426	3.2811	-4.5300	0.0021928	0.020727	-1.4553	3.3056	3.3446	3.3327	3.2333	3.2569	3.2584	3.2362
Capn10	0.027121	3.0200	1.3908	0.20364	0.40441	-6.0186	2.9693	3.0176	3.0266	3.0257	3.0252	3.0409	3.0348
Aqp12	-0.014566	2.7250	-0.48538	0.64109	0.79870	-6.8543	2.7467	2.7057	2.7475	2.7567	2.7267	2.7465	2.6450
Agxt	-0.0031504	2.4209	-0.14805	0.88615	0.94423	-6.9722	2.4250	2.4016	2.4416	2.4018	2.4586	2.4176	2.4003
Crocc2	-0.0099079	2.6714	-0.32540	0.75365	0.86922	-6.9255	2.6291	2.6963	2.7058	2.6741	2.6188	2.6527	2.7229
Sned1	-0.022724	2.5956	-1.2607	0.24476	0.45377	-6.1755	2.6080	2.5874	2.6303	2.5948	2.5691	2.5854	2.5940
Ppp1r7	0.091336	3.3432	4.9829	0.0012528	0.014968	-0.86231	3.2936	3.2691	3.3103	3.3819	3.3954	3.3900	3.3621
Ano7	-0.017454	2.5202	-0.92472	0.38354	0.59412	-6.5301	2.5581	2.5139	2.5185	2.5229	2.5266	2.5005	2.5011
Sept2	0.057764	3.4077	3.1450	0.014628	0.069748	-3.4472	3.3883	3.3661	3.3698	3.4430	3.4559	3.4167	3.4144
Farp2	0.024486	2.4988	0.55157	0.59708	0.76784	-6.8172	2.5130	2.5094	2.4319	2.5039	2.5290	2.5971	2.4070
Bok	0.0096643	2.8415	0.59633	0.56829	0.74773	-6.7896	2.8305	2.8361	2.8414	2.8277	2.8461	2.8527	2.8562
Atg4b	-0.022418	3.1672	-1.2461	0.24977	0.45915	-6.1925	3.1882	3.1683	3.1834	3.1406	3.1413	3.1771	3.1713
Ing5	0.047705	3.1029	1.6045	0.14926	0.33164	-5.7423	3.0846	3.0403	3.1020	3.0629	3.1758	3.1365	3.1180
D2hgdh	-0.027554	2.9204	-1.5521	0.16121	0.34865	-5.8120	2.9384	2.9236	2.9463	2.8863	2.9080	2.9099	2.9301
Gm9994///Gm6086///Gal3st2	-0.077506	2.2004	-1.8757	0.099492	0.25624	-5.3653	2.2056	2.2117	2.3168	2.1036	2.2264	2.2141	2.1247
Gm6086	-0.045512	2.7997	-0.98511	0.35489	0.56722	-6.4724	2.7243	2.8090	2.9438	2.7848	2.7643	2.7922	2.7795
Neu4	-0.010292	2.6324	-0.34455	0.73978	0.86058	-6.9184	2.6591	2.6197	2.6360	2.5889	2.6740	2.5782	2.6708
Fam174a	0.067455	2.8508	2.8535	0.022527	0.093689	-3.8917	2.8327	2.8169	2.7871	2.8655	2.8561	2.8681	2.9290
Rpl18a	0.0021131	3.7204	0.13757	0.89415	0.94839	-6.9739	3.7095	3.7207	3.7274	3.7174	3.7225	3.7250	3.7203
Hnrnpf	-0.035643	3.6838	-2.3307	0.049746	0.15976	-4.6915	3.7110	3.6972	3.7043	3.6714	3.6720	3.6692	3.6614
Gin1	-0.0052127	3.0266	-0.30097	0.77150	0.88036	-6.9340	3.0367	3.0052	3.0468	3.0295	3.0178	3.0280	3.0221
Slco6d1	0.078630	1.7403	1.3684	0.21028	0.41289	-6.0464	1.6689	1.6707	1.7465	1.8250	1.8960	1.6442	1.7307
Cntnap5b	-0.0076872	1.9323	-0.15374	0.88182	0.94249	-6.9713	1.9149	1.8729	2.0222	1.8516	1.9762	1.8764	2.0117
Cdh20	0.019565	2.3672	0.40055	0.69978	0.83465	-6.8954	2.3426	2.2989	2.4265	2.3662	2.3886	2.4725	2.2749
Capza1	-0.031640	3.5639	-1.6071	0.14868	0.33087	-5.7388	3.6063	3.5768	3.5627	3.5732	3.5249	3.5497	3.5534
2310035C23Rik	-0.039138	3.1780	-1.5941	0.15156	0.33487	-5.7562	3.2225	3.1877	3.1909	3.2145	3.1291	3.1590	3.1423
Zfp706	0.057717	3.4307	3.5798	0.0078283	0.045877	-2.7962	3.3955	3.3928	3.4049	3.4493	3.4645	3.4663	3.4417
Tnfrsf11a	0.017116	2.6697	0.85673	0.41779	0.62709	-6.5915	2.6404	2.6523	2.6871	2.6482	2.6832	2.6908	2.6860
Zcchc2	-0.017511	3.1470	-0.41980	0.68625	0.82632	-6.8868	3.1398	3.2007	3.1306	3.2503	3.1096	3.0839	3.1143
Phlpp1	-0.013792	2.8770	-0.42765	0.68076	0.82261	-6.8831	2.8688	2.9299	2.8558	2.9188	2.8442	2.9071	2.8141
D630008O14Rik	-0.077135	2.5345	-3.1973	0.013550	0.066104	-3.3679	2.5629	2.5809	2.5920	2.5272	2.4456	2.5122	2.5208
Serpinb5	0.27081	2.1110	2.4511	0.041400	0.14083	-4.5083	1.9584	2.0206	1.8898	2.0472	2.0832	2.2438	2.5341
Serpinb12	0.021426	1.7075	0.48823	0.63916	0.79729	-6.8528	1.6342	1.7222	1.7295	1.6475	1.6861	1.7124	1.8208
Serpinb13	0.025545	1.8972	0.48012	0.64466	0.80102	-6.8571	1.8791	1.8550	1.9136	1.8904	1.8476	2.0595	1.8349
Serpinb11	0.037367	1.7668	1.6073	0.14863	0.33087	-5.7385	1.7658	1.7244	1.7461	1.7472	1.7907	1.8249	1.7686
Serpinb7	0.11411	1.6219	1.7258	0.12464	0.29586	-5.5768	1.6005	1.4877	1.5819	1.6037	1.7940	1.7558	1.5298
Serpinb2	-0.000072068	2.0560	-0.0013507	0.99896	0.99941	-6.9845	2.1072	2.0173	2.0437	2.1738	1.9495	2.0021	2.0985
Serpinb10	0.030624	1.9034	0.66333	0.52672	0.71770	-6.7446	1.8196	1.8574	1.9807	1.8924	1.9598	1.9704	1.8435
Serpinb8	-0.017170	2.4529	-0.48387	0.64211	0.79926	-6.8551	2.4403	2.4818	2.4661	2.4793	2.3551	2.5033	2.4446
Cdh7	0.018587	2.2008	0.90676	0.39238	0.60267	-6.5467	2.2208	2.1881	2.1616	2.1986	2.1980	2.2052	2.2332
Cntnap5a	0.029224	2.1312	1.1466	0.28637	0.49903	-6.3047	2.1152	2.0777	2.1506	2.1647	2.1130	2.1760	2.1213
Nifk	0.18931	3.3481	8.9656	0.000026385	0.0024148	3.1794	3.2435	3.2201	3.2561	3.3929	3.4511	3.4498	3.4230
Clasp1	-0.043168	3.2651	-2.4002	0.044734	0.14872	-4.5858	3.2835	3.3069	3.2789	3.2572	3.2214	3.2501	3.2577
Tfcp2l1	0.069845	2.6571	1.4095	0.19827	0.39803	-5.9954	2.5689	2.6360	2.6466	2.5975	2.6365	2.8079	2.7062
Tmem185b	-0.021549	3.1330	-0.88577	0.40290	0.61294	-6.5658	3.1824	3.0946	3.1589	3.1343	3.1357	3.1027	3.1223
Sctr	-0.0065023	2.4917	-0.15272	0.88260	0.94296	-6.9714	2.5102	2.4719	2.5041	2.4682	2.6087	2.4490	2.4296
3110009E18Rik	0.025974	2.8559	1.3333	0.22101	0.42526	-6.0891	2.8219	2.8570	2.8442	2.8549	2.8594	2.8542	2.8996
C1ql2	0.034764	2.7481	1.1884	0.27050	0.48181	-6.2584	2.6861	2.7203	2.7784	2.7140	2.7953	2.7583	2.7844
En1	-0.031482	2.5643	-0.93468	0.37870	0.58986	-6.5208	2.5411	2.5731	2.6329	2.5787	2.5375	2.4866	2.6006
Ccdc93	-0.079341	3.1488	-3.1929	0.013638	0.066328	-3.3746	3.2169	3.1799	3.1855	3.1692	3.1074	3.1024	3.0801
Gm10543	0.020791	2.4017	0.72579	0.48971	0.68722	-6.6988	2.3700	2.3913	2.4082	2.4250	2.3758	2.3687	2.4730
Slc35f5	0.21282	2.7715	7.4393	0.000095608	0.0040565	1.8501	2.6486	2.6214	2.6798	2.8663	2.8912	2.8955	2.7981
Gpr39	-0.029231	2.4071	-0.52937	0.61165	0.77727	-6.8301	2.3456	2.4138	2.5119	2.3742	2.2801	2.4506	2.4733
Mgat5	-0.16806	3.3595	-9.5548	0.000016853	0.0020137	3.6346	3.4615	3.4530	3.4520	3.3115	3.2809	3.2914	3.2660
Acmsd	-0.043548	2.1191	-2.2010	0.060643	0.18383	-4.8870	2.1385	2.1287	2.1649	2.0943	2.0746	2.1042	2.1287
Ccnt2	-0.054914	3.3090	-2.9208	0.020375	0.087350	-3.7888	3.3609	3.3413	3.3190	3.3053	3.2649	3.2894	3.2824
Rab3gap1	-0.052883	3.2801	-2.5927	0.033380	0.12189	-4.2917	3.3340	3.2907	3.3061	3.2908	3.2397	3.2528	3.2463
Rpl28	0.013586	3.7207	0.85462	0.41888	0.62798	-6.5934	3.6974	3.7196	3.7217	3.7277	3.7292	3.7287	3.7203
R3hdm1	-0.034642	3.3040	-1.8522	0.10308	0.26195	-5.3989	3.3097	3.3381	3.3235	3.3180	3.2750	3.2901	3.2735
Mir128-1	-0.11072	2.6994	-3.8763	0.0051884	0.035095	-2.3645	2.7520	2.7666	2.7695	2.6777	2.6578	2.6927	2.5797
Ubxn4	-0.061887	3.3736	-3.5148	0.0085813	0.048864	-2.8922	3.4075	3.4094	3.4100	3.3560	3.3183	3.3518	3.3622
Thsd7b	0.029082	2.5347	0.88500	0.40329	0.61308	-6.5665	2.4772	2.4963	2.5806	2.5027	2.5925	2.5232	2.5700
Yod1	-0.033973	3.0011	-1.8366	0.10554	0.26592	-5.4211	3.0089	3.0192	3.0336	2.9669	2.9763	3.0143	2.9888
AA986860	-0.040144	2.6525	-1.3346	0.22060	0.42485	-6.0875	2.6685	2.6683	2.6896	2.6792	2.6811	2.5736	2.6075
Fcamr	-0.018427	2.3189	-0.51330	0.62233	0.78470	-6.8392	2.2831	2.3615	2.3438	2.2286	2.3611	2.3085	2.3460
Pigr	0.00042411	2.5179	0.018500	0.98572	0.99320	-6.9843	2.5061	2.5000	2.5470	2.5279	2.4918	2.4969	2.5559
Fcmr	-0.076364	2.7895	-1.9130	0.094039	0.24647	-5.3117	2.7603	2.8108	2.9284	2.7164	2.7900	2.7497	2.7711
Il10	0.18339	2.0298	2.3992	0.044808	0.14888	-4.5874	1.8863	1.9330	1.9558	2.3252	2.1017	1.9753	2.0313
Eif2d	0.044523	3.1307	2.5095	0.037877	0.13242	-4.4191	3.1007	3.0855	3.1294	3.1512	3.1548	3.1559	3.1371
Fam72a	0.26441	2.7029	6.8337	0.00016903	0.0049961	1.2540	2.6396	2.5003	2.5156	2.7978	2.7690	2.8594	2.8388
Avpr1b	0.068871	2.5598	1.4781	0.17960	0.37439	-5.9084	2.4651	2.5840	2.5121	2.5312	2.5334	2.6975	2.5950
Ctse	-0.025816	3.4447	-0.58515	0.57541	0.75249	-6.7966	3.4451	3.4755	3.4579	3.3601	3.3713	3.5433	3.4600
Rab7b	-0.11672	2.6778	-2.0165	0.080359	0.22221	-5.1611	2.7654	2.7030	2.7651	2.6810	2.4828	2.7448	2.6026
Slc26a9	-0.021858	2.3328	-0.60943	0.56001	0.74169	-6.7811	2.3733	2.3026	2.3601	2.2363	2.3564	2.3295	2.3717
Pm20d1	0.087797	2.2663	2.0523	0.076092	0.21419	-5.1083	2.2051	2.1495	2.2938	2.3148	2.3471	2.3357	2.2181
Slc41a1	-0.041277	3.2359	-0.97861	0.35789	0.57017	-6.4787	3.2419	3.2706	3.2659	3.1640	3.2239	3.3310	3.1539
Rab29	0.030405	3.0590	1.0255	0.33667	0.54968	-6.4322	3.0664	2.9950	3.0636	3.1060	3.0191	3.0574	3.1057
Nucks1	0.079127	3.5010	4.9927	0.0012381	0.014923	-0.84982	3.4614	3.4629	3.4429	3.5245	3.5385	3.5379	3.5385
Slc45a3	0.17114	2.9007	3.3387	0.011039	0.057568	-3.1550	2.8188	2.7885	2.8014	3.1179	2.9691	2.8886	2.9204
Elk4	-0.13216	3.2930	-7.0531	0.00013691	0.0046319	1.4749	3.3856	3.3737	3.3464	3.2553	3.2138	3.2358	3.2407
Lemd1	0.030352	1.9180	0.65164	0.53384	0.72325	-6.7527	1.9026	1.8277	1.9715	1.9275	1.9820	1.8320	1.9823
Mir135b	-0.0050378	2.1896	-0.090426	0.93029	0.96613	-6.9799	2.1466	2.1704	2.2605	2.2835	2.1342	2.0729	2.2592
Klhdc8a	0.0048013	2.5198	0.12913	0.90060	0.95189	-6.9752	2.5025	2.4707	2.5780	2.4986	2.6001	2.4734	2.5153
Nuak2	-0.000098183	2.6203	-0.0026289	0.99797	0.99856	-6.9845	2.5240	2.6616	2.6754	2.6005	2.6109	2.6484	2.6211
Dstyk	-0.12901	2.6681	-6.2460	0.00030508	0.0070005	0.63252	2.7246	2.7519	2.7489	2.6378	2.5934	2.6346	2.5853
Rbbp5	-0.073820	3.1678	-3.6006	0.0076029	0.045156	-2.7656	3.2100	3.2078	3.2120	3.1407	3.1518	3.0935	3.1585
Tmem81	-0.054620	2.9212	-2.5531	0.035447	0.12648	-4.3524	2.9685	2.9614	2.9272	2.9321	2.8791	2.8749	2.9050
Gm10538	0.023161	2.5349	1.3837	0.20574	0.40700	-6.0275	2.5120	2.5222	2.5309	2.5538	2.5255	2.5438	2.5565
Lrrn2	-0.014472	2.7989	-0.55299	0.59616	0.76719	-6.8163	2.7526	2.8189	2.8500	2.7863	2.8051	2.7686	2.8107
Pik3c2b	0.067337	3.1583	3.4162	0.0098762	0.053469	-3.0390	3.0984	3.1277	3.1333	3.1717	3.1729	3.1848	3.2192
Ppp1r15b	0.018014	3.0465	0.95278	0.37002	0.58115	-6.5036	3.0269	3.0452	3.0365	3.0266	3.0822	3.0485	3.0596
Plekha6	0.048844	2.5788	2.2803	0.053729	0.16851	-4.7677	2.5545	2.5748	2.5233	2.5931	2.6353	2.5819	2.5886
Golt1a	0.013055	2.6761	0.51002	0.62451	0.78611	-6.8410	2.7072	2.6821	2.6167	2.6898	2.6663	2.6635	2.7073
Kiss1	0.0062215	2.8196	0.32850	0.75140	0.86803	-6.9244	2.8002	2.8214	2.8265	2.8023	2.8108	2.8241	2.8518
Ren2///Ren1	0.043133	2.5967	1.2690	0.24194	0.45041	-6.1658	2.5094	2.6308	2.5759	2.5994	2.6686	2.6184	2.5744
Etnk2	-0.0054728	2.0123	-0.14874	0.88563	0.94401	-6.9721	1.9910	2.0202	2.0350	1.9089	2.0370	2.0531	2.0408
Gm10537	-0.0089255	2.7613	-0.44144	0.67118	0.81681	-6.8766	2.7396	2.7616	2.7980	2.7436	2.7448	2.7719	2.7695
Fmod	-0.0026716	2.5109	-0.078419	0.93952	0.97111	-6.9811	2.4773	2.5042	2.5559	2.5355	2.5580	2.4319	2.5138
Chit1	-0.017683	2.2600	-0.60900	0.56028	0.74184	-6.7814	2.3072	2.2782	2.2248	2.2480	2.2737	2.1993	2.2886
Chil1	0.072130	2.6920	1.0287	0.33526	0.54863	-6.4290	2.5159	2.6704	2.7661	2.6250	2.6580	2.8375	2.7714
Mybph	-0.010643	2.7058	-0.45006	0.66523	0.81292	-6.8724	2.6871	2.6826	2.7659	2.6981	2.7002	2.7044	2.7022
Myog	0.016535	2.5147	0.46536	0.65472	0.80690	-6.8647	2.4533	2.4916	2.5710	2.4842	2.5884	2.5006	2.5141
4933406M09Rik	0.011982	2.1954	0.33892	0.74385	0.86313	-6.9205	2.1690	2.1536	2.2431	2.2224	2.2115	2.1222	2.2462
Cyb5r1	0.055952	3.0382	2.1082	0.069874	0.20207	-5.0256	3.0149	2.9865	3.0172	2.9994	3.0882	3.0661	3.0950
Adipor1	-0.0094170	3.3074	-0.46148	0.65737	0.80840	-6.8667	3.3025	3.3171	3.3188	3.2629	3.3187	3.3062	3.3257
Klhl12	0.071206	2.9369	2.6228	0.031889	0.11792	-4.2455	2.9160	2.8522	2.9204	2.9231	2.9568	2.9843	3.0055
Rabif	-0.10413	3.2826	-2.9675	0.019006	0.083093	-3.7173	3.4252	3.2668	3.3343	3.2451	3.2188	3.2486	3.2394
LOC102640295///Gm8580///Gm10548///Gm13213///4931440P22Rik///Rpl29	0.043060	3.5882	2.6373	0.031195	0.11619	-4.2233	3.5482	3.5725	3.5700	3.6089	3.6174	3.6041	3.5962
Kdm5b	-0.15636	3.3698	-2.7440	0.026553	0.10419	-4.0596	3.4864	3.4500	3.4412	3.3113	3.1422	3.3584	3.3993
Syt2	-0.00052328	2.6347	-0.020966	0.98381	0.99227	-6.9843	2.5954	2.6318	2.6777	2.6554	2.6460	2.6374	2.5990
Ube2t	0.076562	3.0075	3.0406	0.017056	0.077449	-3.6058	2.9860	2.9114	2.9937	3.0378	3.0697	3.0293	3.0244
Gm10535	0.0012151	2.7270	0.048279	0.96274	0.98315	-6.9832	2.6988	2.6952	2.7848	2.7278	2.7171	2.7383	2.7268
Ptpn7	-0.056502	3.3244	-3.1513	0.014493	0.069256	-3.4376	3.3461	3.3583	3.3656	3.2895	3.3120	3.2789	3.3204
Arl8a	-0.038836	3.1620	-1.5479	0.16222	0.34994	-5.8176	3.1447	3.2383	3.1696	3.1586	3.1250	3.1503	3.1476
Lmod1	-0.0026046	2.6312	-0.065083	0.94979	0.97669	-6.9821	2.6159	2.6331	2.6490	2.5291	2.6768	2.6148	2.6995
Gm4793	0.0034165	2.5620	0.13998	0.89232	0.94753	-6.9735	2.5623	2.6026	2.5154	2.5562	2.5513	2.5547	2.5916
Csrp1	-0.073610	3.5078	-3.6129	0.0074727	0.044729	-2.7475	3.5514	3.5465	3.5517	3.4840	3.4454	3.4631	3.5127
Phlda3	0.12163	2.8487	2.1499	0.065567	0.19341	-4.9635	2.7364	2.8095	2.7916	2.7598	2.8714	2.9680	3.0040
Tnni1	0.13257	2.7456	2.0861	0.072267	0.20671	-5.0583	2.6618	2.6635	2.6843	2.6391	2.7759	2.9420	2.8528
Lad1	0.15552	2.8089	2.1080	0.069895	0.20207	-5.0259	2.7223	2.7620	2.6757	2.7328	2.7816	3.0535	2.9342
Tnnt2	0.042939	2.7228	1.2524	0.24758	0.45694	-6.1851	2.6594	2.7142	2.7213	2.6858	2.7105	2.8190	2.7496
Tmem9	0.092721	3.1023	3.0306	0.017311	0.078177	-3.6211	3.0201	3.0155	3.1125	3.1864	3.1223	3.1480	3.1116
Ascl5	-0.0046420	2.8109	-0.22349	0.82904	0.91312	-6.9566	2.8146	2.7981	2.8279	2.8011	2.8310	2.7731	2.8305
Cacna1s	0.057550	2.4648	2.3442	0.048731	0.15755	-4.6710	2.4203	2.4187	2.4567	2.4670	2.4767	2.4700	2.5442
Kif21b	-0.082436	3.4389	-3.7315	0.0063325	0.040006	-2.5739	3.4698	3.5164	3.4718	3.4344	3.3699	3.4042	3.4059
Ddx59	0.12122	2.9301	3.9974	0.0044022	0.031542	-2.1915	2.8369	2.8230	2.9227	2.9492	3.0203	2.9984	2.9605
Kif14	0.057492	2.6254	2.3938	0.045173	0.14978	-4.5955	2.5577	2.6412	2.5789	2.6388	2.6746	2.6384	2.6486
Zfp281	-0.10578	3.2273	-5.4265	0.00074474	0.011307	-0.31119	3.3100	3.2820	3.2712	3.1907	3.1553	3.1783	3.2036
Hmbs	0.12006	3.1622	5.6369	0.00058741	0.0099500	-0.059910	3.0630	3.0853	3.1326	3.1975	3.2251	3.2233	3.2090
A130050O07Rik	-0.37494	3.0953	-5.4931	0.00069042	0.010847	-0.23098	3.2989	3.3477	3.2820	3.0331	2.9843	2.9876	2.7333
Mir181a-1	-0.49100	2.7843	-4.3331	0.0028231	0.024076	-1.7226	3.0348	3.0710	3.0889	2.7958	2.6047	2.6485	2.2466
Mir181b-1	-0.49102	3.1836	-12.793	0.0000020630	0.00078625	5.6942	3.4621	3.5010	3.4296	2.9965	3.0036	3.0200	2.8727
Atp6v1g3	-0.0031765	2.3146	-0.090501	0.93023	0.96611	-6.9799	2.3465	2.2925	2.3101	2.3369	2.2246	2.3218	2.3695
Dennd1b///Dennd1b	-0.074863	3.1063	-2.6442	0.030872	0.11541	-4.2127	3.1423	3.1523	3.1527	3.1215	3.1031	3.0639	3.0085
Zbtb41	-0.017212	3.1265	-0.84176	0.42562	0.63381	-6.6046	3.1356	3.1635	3.1101	3.1268	3.1391	3.1177	3.0931
Aspm	0.072191	3.1606	4.2295	0.0032322	0.026070	-1.8655	3.1083	3.1268	3.1230	3.2037	3.1795	3.1769	3.2063
F13b	0.0015483	1.8621	0.041819	0.96772	0.98506	-6.9835	1.8005	1.8869	1.8963	1.9154	1.8232	1.8064	1.9061
Kcnt2	-0.029020	1.8451	-0.73627	0.48367	0.68269	-6.6908	1.8712	1.9123	1.8016	1.8094	1.9236	1.7970	1.8007
B3galt2	-0.010767	2.1403	-0.14954	0.88502	0.94396	-6.9720	2.1565	2.0169	2.2660	2.2401	2.1270	2.1827	1.9932
Glrx2///Glrx2	0.024672	3.3768	1.5306	0.16637	0.35613	-5.8402	3.3742	3.3473	3.3665	3.3958	3.3814	3.3884	3.3838
Uchl5	0.057917	3.3158	3.3594	0.010714	0.056401	-3.1238	3.2826	3.2809	3.2844	3.3135	3.3499	3.3517	3.3472
Brinp3	0.012216	2.1834	0.53725	0.60646	0.77432	-6.8256	2.1382	2.1693	2.2218	2.1826	2.1990	2.1948	2.1783
Ptgs2	-0.0094116	2.4313	-0.25710	0.80393	0.89870	-6.9476	2.3938	2.3945	2.5216	2.3774	2.4600	2.4407	2.4309
Pdc	-0.019594	2.0441	-0.39844	0.70127	0.83566	-6.8964	2.0293	2.0291	2.1074	1.9956	2.0635	1.9367	2.1469
Tpr	-0.016764	3.4211	-0.83506	0.42915	0.63631	-6.6103	3.4392	3.4476	3.4052	3.3906	3.4041	3.4211	3.4398
3110040M04Rik	0.021076	2.5596	0.95827	0.36742	0.57901	-6.4984	2.5199	2.5765	2.5465	2.5624	2.5911	2.5845	2.5367
Ivns1abp	0.0048592	3.2730	0.22513	0.82781	0.91256	-6.9562	3.2645	3.2837	3.2625	3.2285	3.2912	3.2935	3.2872
Trmt1l	-0.094738	3.1726	-3.5263	0.0084425	0.048347	-2.8752	3.2356	3.2210	3.2237	3.1862	3.1057	3.0836	3.1527
Fam129a	-0.11945	2.7574	-2.9203	0.020390	0.087373	-3.7896	2.7673	2.8528	2.8568	2.6428	2.6644	2.7942	2.7232
Edem3	-0.086474	3.1253	-3.0970	0.015696	0.073105	-3.5200	3.2054	3.1586	3.1601	3.0501	3.0520	3.1125	3.1383
Colgalt2	0.11675	2.3084	2.7025	0.028268	0.10870	-4.1233	2.1951	2.2366	2.2936	2.3387	2.3338	2.4660	2.2954
Apobec4	0.051254	1.6492	0.56064	0.59118	0.76360	-6.8117	1.5433	1.6791	1.6375	1.6280	1.4417	1.7598	1.8554
Arpc5///Arpc5	-0.034964	3.4721	-1.5250	0.16775	0.35803	-5.8476	3.5238	3.4795	3.4731	3.4725	3.4169	3.4578	3.4814
Ncf2	-0.049732	2.8492	-1.3528	0.21500	0.41851	-6.0655	2.8094	2.8681	2.9553	2.7898	2.8620	2.8557	2.8041
Nmnat2	-0.0025219	2.7049	-0.13880	0.89321	0.94793	-6.9737	2.7096	2.6796	2.7297	2.6939	2.7043	2.7065	2.7103
Shcbp1l	0.074704	1.9518	2.0343	0.078212	0.21793	-5.1349	1.8590	1.9098	1.9587	1.9913	1.9235	2.0584	1.9622
Rgs8	0.0067499	2.6200	0.31202	0.76341	0.87548	-6.9302	2.5967	2.5976	2.6540	2.6071	2.6436	2.6339	2.6068
Rgs16	-0.067697	2.8743	-3.0959	0.015720	0.073182	-3.5217	2.9310	2.9335	2.8744	2.8285	2.8488	2.8328	2.8710
Rnasel	-0.096603	2.6975	-0.85686	0.41772	0.62707	-6.5914	2.6899	2.8055	2.7628	2.9316	2.7360	2.4061	2.5508
Teddm1b	0.069201	2.7078	1.7386	0.12229	0.29258	-5.5590	2.6269	2.7399	2.6381	2.7080	2.8082	2.7575	2.6763
Teddm1a	0.032603	2.4588	0.94375	0.37433	0.58573	-6.5122	2.4106	2.4613	2.4486	2.5031	2.5432	2.4099	2.4349
Glul	-0.17490	3.1378	-4.6193	0.0019588	0.019313	-1.3358	3.2574	3.2088	3.2472	3.0788	2.9610	3.1144	3.0973
Zfp648	0.081068	2.5431	4.6566	0.0018694	0.018818	-1.2864	2.5006	2.4798	2.5098	2.5811	2.5931	2.5590	2.5781
Stx6	-0.075926	3.3651	-2.9091	0.020732	0.088402	-3.8066	3.3913	3.4154	3.4187	3.2886	3.3053	3.3812	3.3551
Acbd6	0.089019	3.0973	3.8015	0.0057491	0.037623	-2.4724	3.0411	3.0733	3.0248	3.1613	3.1468	3.1446	3.0889
Tor1aip2	-0.044714	2.9918	-2.3599	0.047573	0.15501	-4.6471	3.0128	3.0219	3.0173	2.9777	2.9371	2.9866	2.9891
Nphs2	-0.50383	2.9513	-5.6598	0.00057261	0.0098045	-0.032898	3.2049	3.2731	3.2397	2.9185	2.8575	2.5441	2.6214
Rpl35///Itgam	0.10733	3.5268	5.8490	0.00046516	0.0088177	0.18698	3.4382	3.4794	3.4787	3.5598	3.5876	3.5700	3.5736
Csnk2a1///Csnk2a1	-0.012476	3.5017	-0.73404	0.48495	0.68362	-6.6925	3.5264	3.5001	3.4999	3.4873	3.4849	3.5063	3.5068
Abl2	-0.048185	3.0837	-2.4576	0.040987	0.14007	-4.4983	3.1168	3.1063	3.1106	3.0320	3.0534	3.0736	3.0931
2810417H13Rik	0.077780	3.4779	3.6665	0.0069321	0.042326	-2.6688	3.4638	3.4078	3.4288	3.5116	3.5390	3.4867	3.5077
Angptl1	-0.15555	2.5721	-4.6504	0.0018839	0.018903	-1.2945	2.6308	2.6973	2.6549	2.5673	2.4661	2.5378	2.4506
Gm10531	-0.0048786	2.1501	-0.16454	0.87360	0.93832	-6.9693	2.1697	2.1767	2.1123	2.1561	2.0930	2.2022	2.1407
2810025M15Rik	0.11134	2.8512	1.6801	0.13344	0.30948	-5.6398	2.7983	2.7590	2.8052	2.7586	2.8206	2.9668	3.0495
BC026585	0.052141	2.6783	1.1471	0.28615	0.49884	-6.3041	2.6626	2.6170	2.6658	2.5905	2.6794	2.7404	2.7922
Sec16b	-0.000061146	2.5721	-0.0027116	0.99791	0.99856	-6.9845	2.5353	2.5922	2.5890	2.6001	2.5809	2.5627	2.5447
Astn1	0.035120	2.5336	1.3913	0.20351	0.40426	-6.0181	2.4926	2.4892	2.5589	2.5081	2.5694	2.5532	2.5641
Mir488	-0.053582	1.6497	-1.0169	0.34048	0.55334	-6.4409	1.6457	1.5922	1.8030	1.6087	1.6179	1.7054	1.5749
Rfwd2	-0.039518	3.2444	-1.7858	0.11392	0.27940	-5.4929	3.2860	3.2811	3.2339	3.2427	3.2084	3.2045	3.2543
Tnr	-0.051576	2.3482	-1.6192	0.14604	0.32761	-5.7225	2.3626	2.3286	2.4419	2.3680	2.2942	2.3016	2.3406
Gm10530	0.036475	2.5194	1.9637	0.087067	0.23417	-5.2381	2.5112	2.4999	2.4847	2.5271	2.5393	2.5611	2.5127
4930523C07Rik	-0.13617	3.1529	-3.5839	0.0077833	0.045722	-2.7902	3.2169	3.2280	3.2472	3.1483	3.1463	3.0880	2.9954
Mrps14	0.048906	3.1472	1.5937	0.15166	0.33504	-5.7568	3.1633	3.1224	3.0720	3.1492	3.1452	3.1475	3.2306
Rc3h1	-0.10955	3.2961	-5.0117	0.0012102	0.014767	-0.82563	3.3760	3.3577	3.3425	3.2892	3.2167	3.2383	3.2526
Serpinc1	-0.070310	2.5416	-1.8790	0.099000	0.25544	-5.3606	2.5516	2.5639	2.6296	2.5322	2.4831	2.4425	2.5880
Gas5	0.12786	3.3454	3.6995	0.0066206	0.041159	-2.6206	3.3304	3.2706	3.2159	3.3528	3.4235	3.3732	3.4512
Snord47	0.15670	3.1406	2.6117	0.032428	0.11933	-4.2625	3.1771	3.0120	2.9639	3.1338	3.2266	3.1588	3.3117
Cenpl	0.052828	3.0447	2.2029	0.060471	0.18352	-4.8842	3.0603	3.0164	2.9668	3.0642	3.0601	3.0648	3.0802
Ankrd45	0.0038898	2.4046	0.10703	0.91754	0.95974	-6.9781	2.3565	2.3676	2.4830	2.4386	2.4199	2.4167	2.3499
Tnfsf4	0.012890	2.2593	0.34755	0.73761	0.85950	-6.9173	2.2008	2.2897	2.2651	2.3394	2.2145	2.2178	2.2873
Tnfsf18	-0.11195	2.0345	-3.5744	0.0078880	0.046141	-2.8041	2.0675	2.1564	2.0715	1.9733	2.0117	2.0250	1.9359
Pigc	-0.032696	2.7047	-1.3198	0.22526	0.43030	-6.1054	2.7671	2.7137	2.6893	2.7172	2.6912	2.6562	2.6981
Dnm3os	-0.011615	2.2787	-0.48178	0.64353	0.80025	-6.8562	2.2847	2.2817	2.2896	2.2911	2.2266	2.2595	2.3177
Gm10176	-0.072993	2.2653	-1.3685	0.21023	0.41286	-6.0462	2.3286	2.3131	2.2793	2.2886	2.2954	2.0775	2.2745
Vamp4	-0.033995	3.3277	-2.0380	0.077772	0.21716	-5.1295	3.3629	3.3349	3.3437	3.3141	3.3089	3.3023	3.3273
Myoc	-0.077478	2.1943	-1.6164	0.14665	0.32847	-5.7263	2.2110	2.2647	2.2400	2.1134	2.2300	2.0547	2.2463
Kifap3	-0.0095429	2.9028	-0.13778	0.89399	0.94835	-6.9739	2.9532	2.9023	2.8693	2.7053	2.9944	2.9960	2.8992
Scyl3	-0.0069788	3.1904	-0.43377	0.67650	0.81967	-6.8802	3.2010	3.1970	3.1851	3.1957	3.1715	3.1928	3.1895
Mettl18	0.085787	2.9780	2.9914	0.018344	0.081162	-3.6808	2.9901	2.9085	2.8883	3.0051	3.0015	2.9989	3.0536
Sele	-0.010752	2.5989	-0.54748	0.59975	0.76984	-6.8196	2.5928	2.5867	2.6356	2.5795	2.6147	2.5976	2.5853
Sell	-0.23645	3.2378	-3.0173	0.017654	0.079238	-3.6414	3.3708	3.3712	3.3767	3.2549	3.2934	3.0144	2.9830
Selp	-0.015272	2.4040	-0.41494	0.68965	0.82807	-6.8890	2.3906	2.4341	2.4136	2.4197	2.3538	2.3335	2.4830
F5	0.037522	2.4024	1.6981	0.12990	0.30387	-5.6150	2.3748	2.3913	2.3767	2.4005	2.4626	2.3866	2.4242
Slc19a2	0.065179	2.9165	3.4189	0.0098371	0.053372	-3.0349	2.8843	2.8717	2.8819	2.9205	2.9380	2.9782	2.9411
Ccdc181	-0.0081879	2.8650	-0.36643	0.72403	0.85050	-6.9098	2.8773	2.8489	2.8829	2.8627	2.9033	2.8522	2.8279
Nme7	0.021526	3.0531	0.97702	0.35863	0.57073	-6.4803	3.0597	3.0423	3.0202	3.0802	3.0179	3.0721	3.0789
Dpt	-0.065341	2.0093	-1.0032	0.34664	0.55945	-6.4546	1.9030	2.0663	2.1707	2.0484	1.9723	1.8826	2.0218
Gpr161	0.0030359	2.5506	0.11133	0.91424	0.95827	-6.9776	2.5677	2.5821	2.4967	2.5487	2.5772	2.5703	2.5114
Mpc2	0.0037612	3.0633	0.20463	0.84323	0.92002	-6.9611	3.0463	3.0586	3.0786	3.0818	3.0492	3.0795	3.0494
Adcy10	0.034955	2.0341	0.82455	0.43474	0.64099	-6.6193	1.9950	1.9782	2.0693	2.0152	2.0217	2.0022	2.1574
Creg1	0.099979	2.8696	4.0785	0.0039478	0.029547	-2.0766	2.7943	2.7943	2.8487	2.9204	2.9423	2.8680	2.9190
Cd247	-0.16856	3.1171	-4.8375	0.0014946	0.016396	-1.0493	3.2146	3.2089	3.2168	3.1395	3.0386	2.9993	3.0022
Gpa33	0.014561	2.4633	0.46083	0.65782	0.80847	-6.8670	2.4398	2.4328	2.4925	2.5041	2.3950	2.4745	2.5046
Ildr2	-0.0097744	2.5769	-0.34389	0.74025	0.86079	-6.9187	2.5676	2.5378	2.6422	2.5830	2.5658	2.5419	2.6003
Tada1	-0.0061951	3.2273	-0.36807	0.72286	0.84971	-6.9092	3.2309	3.2175	3.2441	3.2112	3.2196	3.2402	3.2275
Fam78b	-0.030187	2.3608	-0.72702	0.48900	0.68679	-6.6979	2.2836	2.4018	2.4489	2.3391	2.3017	2.4015	2.3492
Tmco1	0.080877	3.1487	3.2473	0.012598	0.062850	-3.2923	3.1295	3.0573	3.1208	3.1905	3.2169	3.1698	3.1563
Aldh9a1	0.053741	3.2944	3.0490	0.016846	0.076747	-3.5931	3.2592	3.2549	3.2771	3.2997	3.3332	3.3057	3.3313
Rxrg	0.023518	2.3104	1.0188	0.33964	0.55279	-6.4390	2.3080	2.2832	2.2997	2.3288	2.2693	2.3334	2.3503
Lmx1a	0.011859	2.5137	0.60477	0.56295	0.74408	-6.7841	2.4779	2.5204	2.5226	2.5420	2.5043	2.5205	2.5085
Rgs5	-0.020150	2.1294	-0.76098	0.46962	0.67119	-6.6715	2.1326	2.0932	2.1969	2.1110	2.1038	2.1297	2.1385
Ccdc190	0.022739	2.6352	0.84862	0.42202	0.63073	-6.5986	2.5689	2.6319	2.6660	2.6400	2.6701	2.6545	2.6154
Sh2d1b2	-0.046425	1.5989	-0.50907	0.62515	0.78664	-6.8415	1.4631	1.6655	1.7477	1.5407	1.4597	1.7890	1.5266
Sh2d1b1	0.014385	1.8933	0.22765	0.82592	0.91139	-6.9555	1.8360	1.9645	1.8548	2.0011	1.9043	1.7379	1.9547
1700015E13Rik	0.019464	2.4542	0.82799	0.43291	0.63929	-6.6164	2.4319	2.4102	2.4872	2.4776	2.4536	2.4390	2.4801
Nos1ap	0.013443	2.6544	0.64836	0.53585	0.72481	-6.7550	2.6159	2.6455	2.6788	2.6490	2.6800	2.6462	2.6655
Olfml2b	0.043448	2.5496	1.9723	0.085947	0.23223	-5.2257	2.5062	2.5489	2.5193	2.5423	2.6042	2.5786	2.5479
Dusp12	0.11728	2.6913	4.4060	0.0025691	0.022789	-1.6229	2.6196	2.6474	2.6058	2.6811	2.7794	2.7454	2.7602
Gm29779///AI506816	0.093544	1.9953	0.75454	0.47326	0.67394	-6.6766	1.9536	2.1706	1.7015	1.8468	1.9919	2.0450	2.2580
Gm10522	-0.0019707	2.2146	-0.086072	0.93363	0.96810	-6.9803	2.2309	2.2163	2.2001	2.2343	2.1634	2.2229	2.2346
Fcgr4	0.12448	2.2657	3.0385	0.017110	0.077582	-3.6091	2.1872	2.2233	2.1731	2.2769	2.3048	2.4311	2.2633
Rnu1b6///Rnu1b2///Rnu1b1	-0.0087173	3.1308	-0.29806	0.77364	0.88147	-6.9349	3.1042	3.1751	3.1280	3.0794	3.1837	3.1142	3.1310
Cfap126	0.082864	2.4247	1.9513	0.088721	0.23716	-5.2562	2.3567	2.3483	2.4269	2.4556	2.5584	2.4509	2.3757
Mpz	0.015163	2.7310	0.42931	0.67961	0.82179	-6.8823	2.6366	2.7650	2.7653	2.7584	2.7270	2.7026	2.7618
Nr1i3	0.010543	2.4313	0.52225	0.61637	0.78061	-6.8342	2.4352	2.4179	2.4226	2.3946	2.4481	2.4489	2.4516
Apoa2	0.012368	2.6993	0.44994	0.66531	0.81298	-6.8724	2.6371	2.7218	2.7177	2.7251	2.7010	2.7263	2.6658
Adamts4	-0.032434	2.6259	-1.2918	0.23432	0.44169	-6.1389	2.6291	2.6297	2.6744	2.5877	2.5746	2.6358	2.6498
B4galt3	-0.027478	2.9999	-1.3017	0.23108	0.43779	-6.1271	3.0429	2.9852	3.0186	2.9805	2.9628	3.0025	3.0066
Dedd	-0.083101	3.1485	-5.3701	0.00079450	0.011734	-0.37970	3.1858	3.2014	3.2008	3.1096	3.1198	3.1082	3.1140
Pfdn2	0.033473	3.2827	1.4441	0.18864	0.38586	-5.9518	3.2473	3.2752	3.2682	3.2457	3.3032	3.3206	3.3186
Nectin4	-0.00057661	2.6438	-0.025485	0.98032	0.99050	-6.9841	2.6503	2.6210	2.6610	2.6783	2.6177	2.6166	2.6615
Arhgap30	-0.10159	3.4396	-5.0722	0.0011258	0.014083	-0.74907	3.5039	3.4999	3.4890	3.4327	3.3674	3.3880	3.3959
Usf1	-0.019908	3.1116	-0.88841	0.40156	0.61184	-6.5634	3.1022	3.1269	3.1399	3.1400	3.0649	3.1110	3.0964
F11r	0.067325	2.3818	2.0593	0.075290	0.21280	-5.0981	2.3741	2.3195	2.3364	2.3455	2.4379	2.4730	2.3861
Alyref2	0.060845	2.9299	2.8928	0.021242	0.089960	-3.8316	2.9081	2.8624	2.9149	2.9409	2.9616	2.9825	2.9389
LOC677008///Cd244	-0.060963	2.5205	-2.1412	0.066443	0.19507	-4.9765	2.5535	2.5638	2.5488	2.4341	2.4858	2.5016	2.5561
Cd48	-0.096431	3.1196	-2.7366	0.026851	0.10495	-4.0710	3.2131	3.1152	3.1959	3.0296	3.1056	3.0416	3.1363
Tma7	0.047453	3.3749	2.5297	0.036728	0.12950	-4.3881	3.3594	3.3408	3.3433	3.4219	3.3888	3.3687	3.4016
Slamf1	-0.28457	3.0954	-6.4107	0.00025753	0.0063290	0.81113	3.2686	3.2576	3.2478	3.0461	2.9876	2.8484	3.0117
Cd84	-0.12861	3.0836	-6.5040	0.00023428	0.0060079	0.91080	3.1737	3.1570	3.1405	3.0577	3.0004	3.0244	3.0314
Gm10521	-0.19818	2.7600	-7.0621	0.00013575	0.0046319	1.4838	2.8586	2.9122	2.8489	2.7161	2.6384	2.6410	2.7046
Slamf6	0.14068	3.3784	5.9003	0.00044000	0.0085618	0.24578	3.3267	3.2758	3.2914	3.4751	3.4022	3.4227	3.4545
Copa	-0.026973	3.4932	-1.5637	0.15850	0.34485	-5.7967	3.5256	3.4927	3.5076	3.4934	3.4653	3.4799	3.4881
Pex19	0.025039	3.1382	1.3546	0.21443	0.41788	-6.0632	3.1284	3.0997	3.1435	3.1420	3.1380	3.1692	3.1464
Dcaf8	-0.018236	3.3408	-1.0821	0.31234	0.52624	-6.3739	3.3550	3.3443	3.3545	3.3508	3.3189	3.3418	3.3206
Igsf8	0.063305	2.9010	2.0117	0.080949	0.22315	-5.1681	2.8146	2.9074	2.8724	2.8884	2.9898	2.9185	2.9156
Kcnj10	0.0044743	2.6180	0.14854	0.88578	0.94411	-6.9721	2.6083	2.5806	2.6574	2.6656	2.6245	2.5591	2.6303
Pigm	-0.014442	3.1905	-0.64099	0.54037	0.72820	-6.7600	3.2041	3.2209	3.1714	3.1685	3.1568	3.1902	3.2220
Slamf9	0.057557	2.6651	2.1002	0.070737	0.20357	-5.0375	2.6326	2.6137	2.6505	2.6504	2.6506	2.7235	2.7346
Igsf9	0.0015542	2.7145	0.066897	0.94839	0.97629	-6.9820	2.7176	2.7042	2.7191	2.6646	2.7132	2.7476	2.7354
Tagln2	0.11908	3.2397	3.4125	0.0099277	0.053658	-3.0444	3.1094	3.2018	3.2038	3.3509	3.3088	3.2605	3.2427
Cfap45	0.014789	2.6022	0.59626	0.56833	0.74773	-6.7896	2.5466	2.5967	2.6380	2.6090	2.6318	2.6049	2.5887
Vsig8	-0.00093165	2.7402	-0.054463	0.95797	0.98075	-6.9828	2.7174	2.7550	2.7497	2.7438	2.7364	2.7334	2.7455
Crp	-0.016845	2.3048	-0.62641	0.54939	0.73429	-6.7699	2.2997	2.3602	2.2833	2.2891	2.2658	2.3438	2.2916
Olfr16	-0.0060577	2.3285	-0.29701	0.77441	0.88211	-6.9353	2.3082	2.3369	2.3507	2.3218	2.3029	2.3580	2.3209
Olfr218	-0.11578	1.8627	-2.2381	0.057305	0.17628	-4.8314	2.0213	1.8370	1.9284	1.8145	1.7200	1.8267	1.8914
Olfr1404	0.026457	1.9028	0.68385	0.51438	0.70785	-6.7300	1.8330	1.8709	1.9591	1.8684	1.9267	1.9829	1.8784
Olfr418	0.047094	2.0883	1.4473	0.18778	0.38487	-5.9477	2.0962	1.9889	2.0990	2.0847	2.1451	2.1248	2.0793
Aim2	-0.23738	2.8877	-5.9774	0.00040498	0.0082129	0.33344	3.0459	3.0208	3.0033	2.8516	2.7520	2.6967	2.8435
Pyhin1	-0.54259	2.5645	-5.4045	0.00076371	0.011476	-0.33784	2.9523	2.8957	2.7756	2.5808	2.3085	2.1091	2.3293
Pydc3	-0.40259	1.9571	-2.7358	0.026883	0.10500	-4.0722	2.2358	2.2142	2.1114	2.1851	1.4658	1.7937	1.6936
Olfr433	-0.027395	2.6217	-1.0408	0.32994	0.54342	-6.4167	2.6190	2.6488	2.6443	2.6171	2.6119	2.5529	2.6581
Olfr432	-0.042463	2.2893	-2.0484	0.076552	0.21507	-5.1142	2.2881	2.3430	2.3097	2.2683	2.2550	2.2999	2.2612
Olfr430	-0.057743	2.0094	-1.2830	0.23724	0.44513	-6.1493	1.9323	2.0620	2.1329	1.9904	1.9536	2.0246	1.9700
Olfr429	-0.021982	2.0985	-0.47675	0.64695	0.80265	-6.8589	2.0654	2.0889	2.1790	1.9780	2.1540	2.1143	2.1102
Olfr427///Olfr426	-0.070144	2.0448	-1.1855	0.27158	0.48288	-6.2616	2.0405	2.1204	2.0938	2.0692	2.0520	1.8447	2.0932
Olfr424	0.010772	2.4411	0.30139	0.77120	0.88018	-6.9338	2.5050	2.4321	2.3676	2.3959	2.4444	2.4551	2.4874
Olfr421-ps1	0.031006	1.8194	0.41781	0.68764	0.82711	-6.8877	1.7965	1.7506	1.8580	1.8232	2.0056	1.6517	1.8504
Olfr420	-0.0053819	2.3892	-0.13737	0.89431	0.94850	-6.9739	2.3442	2.3748	2.4578	2.3833	2.4491	2.3095	2.4055
Spta1	-0.082646	2.4451	-0.75742	0.47163	0.67265	-6.6743	2.3730	2.4917	2.6124	2.3080	2.3021	2.3148	2.7140
Mptx1	-0.086150	1.9167	-1.2329	0.25438	0.46449	-6.2077	1.9874	1.7910	2.1192	1.8636	1.9281	1.8243	1.9028
Olfr417	0.052764	2.4616	2.1866	0.061992	0.18629	-4.9086	2.3866	2.4451	2.4626	2.4718	2.5030	2.5035	2.4586
Olfr248	-0.12433	1.8204	-1.8260	0.10725	0.26888	-5.4362	1.7908	1.8511	2.0325	1.7422	1.7296	1.9030	1.6938
Olfr414	0.043085	2.4129	1.4244	0.19406	0.39222	-5.9766	2.3967	2.3780	2.3901	2.3551	2.4822	2.4526	2.4355
Olfr220	0.060156	2.4272	2.2076	0.060040	0.18258	-4.8772	2.4161	2.3631	2.3994	2.4840	2.4937	2.4259	2.4085
Fmn2	0.040254	2.1491	2.3860	0.045714	0.15114	-4.6074	2.1237	2.1285	2.1259	2.1603	2.1906	2.1605	2.1538
Kmo	0.35161	2.8053	4.3573	0.0027359	0.023661	-1.6894	2.6219	2.6179	2.5735	2.8572	2.8116	2.9768	3.1784
Wdr64	0.0096322	2.3187	0.33136	0.74932	0.86668	-6.9233	2.2722	2.3055	2.3619	2.2979	2.3692	2.2895	2.3347
Exo1	0.16211	3.0465	3.9816	0.0044967	0.031982	-2.2139	2.9166	2.9981	2.9468	3.0526	3.2168	3.1122	3.0823
Sdccag8	-0.045470	2.9811	-1.2951	0.23325	0.44032	-6.1350	2.9832	2.9958	3.0420	3.0500	2.9494	2.9371	2.9097
Zbtb18	-0.13361	3.3001	-4.4722	0.0023601	0.021747	-1.5331	3.3859	3.3573	3.3862	3.2410	3.1741	3.2560	3.3003
1700016C15Rik	0.025312	2.2348	0.73857	0.48235	0.68155	-6.6890	2.2082	2.1611	2.2917	2.2362	2.2932	2.2439	2.2092
Gm16432	0.067449	2.2478	0.83097	0.43132	0.63792	-6.6138	2.1803	2.3601	2.0875	2.1041	2.3813	2.3376	2.2839
Gm7068///Gm16432	-0.012676	1.8310	-0.28961	0.77986	0.88495	-6.9377	1.7611	1.8597	1.8939	1.8153	1.9012	1.7449	1.8408
Desi2	0.078898	3.1166	3.3717	0.010527	0.055758	-3.1055	3.0900	3.0630	3.0616	3.1625	3.1179	3.1948	3.1266
Gm9982	-0.093018	2.8100	-2.4119	0.043944	0.14725	-4.5680	2.8841	2.8657	2.8398	2.8457	2.6899	2.8135	2.7316
AI503316///Cox20	-0.011424	3.1147	-0.55479	0.59499	0.76662	-6.8153	3.1173	3.1430	3.1034	3.1095	3.1187	3.1348	3.0762
Efcab2	0.15542	2.5326	4.1361	0.0036563	0.028296	-1.9957	2.4628	2.4202	2.4484	2.5668	2.7036	2.5583	2.5683
Kif26b	0.0091356	2.4299	0.31644	0.76019	0.87302	-6.9287	2.4218	2.3876	2.4645	2.4487	2.4340	2.3778	2.4745
Cnst	-0.055198	3.0870	-3.2836	0.011953	0.060630	-3.2377	3.1226	3.1205	3.1124	3.0569	3.0824	3.0684	3.0456
Sccpdh	0.42341	2.5988	2.9356	0.019930	0.086096	-3.7661	2.3950	2.4110	2.2647	2.4510	2.6245	2.9738	3.0720
Gm10518	0.019799	2.6987	0.71985	0.49316	0.68995	-6.7033	2.6650	2.7294	2.6677	2.6567	2.7315	2.6998	2.7407
Cdc42bpa	-0.33325	2.5222	-11.774	0.0000037745	0.00095281	5.1163	2.7025	2.7740	2.6615	2.3818	2.3740	2.3582	2.4036
Itpkb	-0.17766	3.3039	-6.6520	0.00020205	0.0055414	1.0665	3.3792	3.4375	3.3997	3.2635	3.1910	3.1965	3.2603
Parp1	0.10631	3.3939	4.8486	0.0014744	0.016299	-1.0349	3.3173	3.3324	3.3498	3.4024	3.4707	3.4580	3.4268
Lin9	0.025298	3.0550	1.1351	0.29086	0.50385	-6.3172	3.0659	3.0452	3.0106	3.0653	3.1018	3.0558	3.0406
Acbd3	-0.034758	3.3099	-1.4514	0.18667	0.38375	-5.9425	3.3300	3.3134	3.3460	3.2609	3.2676	3.3147	3.3369
G370120E05Rik	0.027553	2.9472	0.97023	0.36179	0.57341	-6.4869	2.9212	2.9007	2.9727	2.9012	2.9676	2.9947	2.9727
Sde2	0.010006	3.2847	0.49466	0.63482	0.79403	-6.8494	3.2820	3.2527	3.3022	3.2637	3.3038	3.3064	3.2820
Lefty2	0.088511	2.2646	3.3256	0.011248	0.058212	-3.1745	2.1978	2.1700	2.2744	2.3180	2.3023	2.2866	2.3035
Pycr2	0.21280	3.2836	5.2542	0.00090858	0.012534	-0.52186	3.1398	3.1509	3.1952	3.2669	3.3954	3.4396	3.3973
Lefty1	0.075415	2.5233	2.5132	0.037663	0.13194	-4.4134	2.4585	2.4646	2.5177	2.5157	2.6221	2.5288	2.5560
Tmem63a	0.029775	3.1050	1.3609	0.21253	0.41568	-6.0556	3.0730	3.0879	3.1030	3.0815	3.1334	3.1518	3.1041
9130409I23Rik	0.022612	2.3496	0.63859	0.54185	0.72928	-6.7617	2.2614	2.3417	2.4068	2.3858	2.3855	2.3383	2.3274
Cnih4	0.066913	3.3081	3.6868	0.0067388	0.041656	-2.6392	3.2558	3.2831	3.2707	3.3185	3.3625	3.3301	3.3360
A430110L20Rik	-0.12316	2.8122	-3.8853	0.0051251	0.034857	-2.3516	2.8743	2.9161	2.8573	2.7533	2.6870	2.8023	2.7949
Haus5	0.10067	3.1304	4.6793	0.0018173	0.018495	-1.2564	3.0673	3.0749	3.0765	3.1466	3.2186	3.1743	3.1549
Cnih3	-0.0065565	2.5075	-0.21077	0.83861	0.91773	-6.9596	2.4885	2.5055	2.5397	2.5461	2.5136	2.5310	2.4280
Dnah14	-0.042228	1.6685	-0.85453	0.41894	0.62798	-6.5935	1.7083	1.6923	1.6772	1.6464	1.5555	1.6145	1.7851
Srp9	0.028146	3.1488	1.0655	0.31933	0.53294	-6.3912	3.1652	3.0900	3.1430	3.1253	3.1614	3.1525	3.2043
Trp53bp2	-0.066785	3.1738	-2.7988	0.024453	0.098945	-3.9756	3.2137	3.2219	3.2001	3.1180	3.1074	3.1743	3.1810
Capn8	0.022622	2.4488	0.59213	0.57096	0.74941	-6.7922	2.3856	2.4173	2.5048	2.4303	2.5299	2.4661	2.4079
Susd4	0.14908	2.5657	4.5031	0.0022688	0.021161	-1.4914	2.4646	2.4799	2.4971	2.6006	2.7129	2.6309	2.5741
Dusp10	-0.018387	3.2113	-0.28289	0.78481	0.88756	-6.9398	3.1969	3.2183	3.2502	3.3773	3.2126	3.0692	3.1546
Camkv///Rpl21///Cep170	0.0062530	3.7251	0.41201	0.69171	0.82982	-6.8903	3.7280	3.7186	3.7181	3.7261	3.7241	3.7268	3.7342
Rab3gap2	-0.029217	3.1670	-1.6746	0.13454	0.31102	-5.6474	3.1936	3.1975	3.1598	3.1418	3.1590	3.1558	3.1612
Mir664///Snora36b	0.0095692	2.4298	0.26947	0.79474	0.89340	-6.9440	2.4237	2.4679	2.3813	2.4355	2.5125	2.4080	2.3796
Mir194-1	-0.0090187	2.8919	-0.51719	0.61973	0.78277	-6.8370	2.8929	2.8775	2.9208	2.8936	2.8852	2.8929	2.8806
Mir215	0.045265	2.4276	1.0864	0.31054	0.52413	-6.3693	2.3327	2.4543	2.4184	2.4507	2.4687	2.5090	2.3598
Bpnt1	0.091209	3.0433	3.5298	0.0084006	0.048148	-2.8700	3.0238	2.9503	2.9994	3.1240	3.0890	3.0645	3.0520
Eprs	0.10319	3.3886	5.1391	0.0010399	0.013482	-0.66497	3.3259	3.3229	3.3402	3.3986	3.4647	3.4318	3.4363
Slc30a10	0.016846	2.6059	0.72813	0.48836	0.68649	-6.6971	2.5921	2.6075	2.5891	2.5841	2.6337	2.6533	2.5812
D1Pas1	0.065478	2.4301	2.6364	0.031238	0.11625	-4.2247	2.3412	2.4303	2.4066	2.4582	2.4544	2.4391	2.4810
Gpatch2	-0.028912	3.1077	-1.3340	0.22081	0.42513	-6.0883	3.1239	3.1197	3.1290	3.1275	3.0887	3.1124	3.0526
Esrrg	0.015188	2.7818	0.63945	0.54132	0.72892	-6.7611	2.7296	2.7711	2.8185	2.7834	2.8078	2.7821	2.7798
Ush2a	0.014070	2.4153	0.67122	0.52196	0.71405	-6.7390	2.3685	2.4295	2.4237	2.4396	2.4212	2.4184	2.4061
Ptpn14	0.30838	3.2721	10.427	0.0000090538	0.0014546	4.2577	3.1221	3.1123	3.0533	3.3751	3.3590	3.4357	3.4473
Angel2	0.0034378	3.2868	0.21660	0.83422	0.91607	-6.9583	3.2887	3.2722	3.2937	3.2827	3.2986	3.2857	3.2862
A230020J21Rik	-0.023903	2.7680	-1.3506	0.21567	0.41932	-6.0682	2.7694	2.7969	2.7786	2.7647	2.7448	2.7437	2.7777
Spata45	-0.0053685	2.1508	-0.12588	0.90310	0.95298	-6.9756	2.1669	2.0939	2.2007	2.2090	2.0876	2.0874	2.2099
Nsl1	0.067941	3.0796	2.7693	0.025563	0.10172	-4.0209	3.0098	3.0636	3.0488	3.0759	3.1484	3.1245	3.0859
Batf3	-0.035443	2.8607	-1.1868	0.27110	0.48242	-6.2602	2.8441	2.8819	2.9167	2.7950	2.8615	2.8260	2.8995
D730003I15Rik	-0.014138	2.8001	-0.56927	0.58560	0.76020	-6.8065	2.7923	2.8388	2.7935	2.7419	2.8033	2.8127	2.8184
Tmem206	0.11033	3.0283	5.1828	0.00098776	0.013082	-0.61041	2.9379	2.9551	3.0028	3.0894	3.0528	3.0781	3.0822
Ints7	0.053828	3.4578	3.0008	0.018090	0.080591	-3.6665	3.4116	3.4347	3.4349	3.4799	3.5000	3.4863	3.4573
Lpgat1	0.031952	3.1862	1.3125	0.22759	0.43317	-6.1142	3.1545	3.1928	3.1567	3.1568	3.2452	3.1997	3.1980
Nek2	0.13135	3.2927	7.8356	0.000067131	0.0034752	2.2180	3.2025	3.2283	3.2223	3.3387	3.3538	3.3635	3.3402
Slc30a1	-0.012696	2.9805	-0.72689	0.48908	0.68681	-6.6980	2.9992	2.9716	2.9923	2.9570	2.9681	2.9871	2.9879
Rd3///Rd3	-0.010225	2.5079	-0.26917	0.79497	0.89343	-6.9440	2.4648	2.4852	2.5911	2.4943	2.5642	2.5062	2.4492
Gm10516	-0.031588	2.2762	-0.83526	0.42905	0.63631	-6.6102	2.2155	2.3040	2.3634	2.2521	2.2322	2.3206	2.2459
Kcnh1	0.061279	2.5907	1.6371	0.14223	0.32235	-5.6983	2.5016	2.6267	2.5386	2.6037	2.5617	2.6790	2.6232
Irf6	-0.14694	2.7677	-6.9467	0.00015155	0.0048163	1.3685	2.8422	2.8535	2.8594	2.6908	2.6965	2.7497	2.6821
A130010J15Rik	0.095753	2.8845	3.8094	0.0056865	0.037320	-2.4609	2.8307	2.8195	2.8391	2.8674	2.9615	2.9256	2.9476
Lamb3	-0.00094237	2.6918	-0.039837	0.96925	0.98547	-6.9836	2.6874	2.6761	2.7137	2.6719	2.7130	2.7279	2.6529
Plxna2	-0.00028635	2.5355	-0.015332	0.98816	0.99392	-6.9844	2.5316	2.5130	2.5623	2.5303	2.5496	2.5220	2.5394
Cd34	-0.023125	2.4697	-0.75850	0.47102	0.67229	-6.6735	2.5112	2.4298	2.5078	2.4620	2.4581	2.5094	2.4096
A330023F24Rik	-0.060551	2.5073	-1.9167	0.093501	0.24564	-5.3063	2.5146	2.5433	2.5678	2.4325	2.5336	2.5219	2.4373
Mir29b-2///A330023F24Rik	-0.14501	1.7369	-1.7034	0.12889	0.30226	-5.6078	1.7862	1.8838	1.7892	1.5311	1.5308	1.7816	1.8553
Mir29c///A330023F24Rik	0.0020790	2.3188	0.064458	0.95027	0.97680	-6.9822	2.3602	2.3106	2.2820	2.2665	2.3863	2.3033	2.3225
Xkr4	0.0059858	2.6214	0.26181	0.80042	0.89673	-6.9462	2.6286	2.6061	2.6193	2.5806	2.6125	2.6602	2.6427
Rp1	-0.034416	1.9209	-0.57647	0.58097	0.75676	-6.8021	1.8820	1.9558	1.9838	1.9702	1.7375	1.9629	1.9537
Sox17	-0.054146	2.3025	-2.8373	0.023081	0.095348	-3.9166	2.3500	2.3018	2.3484	2.2859	2.2721	2.2679	2.2912
Mrpl15	0.081499	3.0788	4.2417	0.0031806	0.025744	-1.8486	3.0120	3.0189	3.0659	3.1106	3.1040	3.1234	3.1170
Hmgb3	0.15959	3.2540	8.3527	0.000043223	0.0028171	2.6732	3.1519	3.1909	3.1455	3.3004	3.3279	3.3338	3.3275
Rgs20	0.036251	2.2658	0.96501	0.36424	0.57568	-6.4919	2.1653	2.2534	2.3167	2.2962	2.3255	2.2556	2.2482
Npbwr1	0.012215	2.7083	0.41138	0.69215	0.82988	-6.8906	2.6653	2.6853	2.7534	2.7147	2.7193	2.6638	2.7564
4732440D04Rik	0.023983	2.9871	1.2018	0.26554	0.47682	-6.2432	2.9401	2.9789	3.0012	2.9828	3.0110	2.9976	2.9980
Sntg1	-0.0080268	2.3210	-0.34473	0.73964	0.86058	-6.9183	2.3217	2.3065	2.3487	2.3389	2.2691	2.3245	2.3378
Cks2	0.12281	3.1181	3.9888	0.0044533	0.031786	-2.2036	3.0865	3.0207	3.0367	3.1459	3.1484	3.1450	3.2438
Mybl1	0.067707	2.7162	1.5671	0.15770	0.34364	-5.7921	2.7008	2.7339	2.5978	2.7037	2.8352	2.7342	2.7077
Vcpip1	-0.045320	3.2788	-2.8984	0.021068	0.089351	-3.8231	3.2988	3.3128	3.3023	3.2699	3.2518	3.2541	3.2615
Rpa3	0.073915	3.0147	2.4237	0.043160	0.14519	-4.5500	3.0359	2.9317	2.9496	3.0216	3.0531	3.0221	3.0885
Snord87	0.21932	2.9266	3.2945	0.011765	0.059924	-3.2213	2.8896	2.7962	2.7179	2.8845	3.0298	3.0021	3.1659
Tcf24	-0.013353	2.5540	-0.49264	0.63618	0.79487	-6.8505	2.5642	2.5416	2.5790	2.5445	2.5804	2.5816	2.4864
Ppp1r42	-0.14503	1.6411	-2.2859	0.053266	0.16749	-4.7592	1.7507	1.7239	1.6974	1.5682	1.4040	1.6814	1.6623
Cops5	0.12016	3.1635	4.6947	0.0017827	0.018320	-1.2361	3.1536	3.0508	3.0801	3.2111	3.2129	3.2155	3.2206
Arfgef1	-0.048489	3.2811	-2.5564	0.035270	0.12610	-4.3473	3.3354	3.3000	3.2911	3.2636	3.2797	3.2431	3.2550
Cpa6	0.032212	1.9178	0.50537	0.62763	0.78841	-6.8436	1.9002	1.8780	1.9201	1.7503	2.0493	1.9492	1.9777
Slco5a1	0.069976	2.4019	1.7203	0.12568	0.29729	-5.5845	2.3646	2.3522	2.3689	2.3397	2.3995	2.5188	2.4695
Prdm14	0.010736	2.4682	0.37627	0.71700	0.84561	-6.9058	2.4469	2.4433	2.4959	2.4377	2.5200	2.4316	2.5019
Ncoa2	-0.054711	3.2410	-3.0103	0.017837	0.079847	-3.6520	3.2557	3.2839	3.2773	3.2038	3.2294	3.2366	3.2004
Tram1	-0.034933	3.5733	-2.0443	0.077030	0.21589	-5.1202	3.6122	3.5865	3.5812	3.5574	3.5459	3.5731	3.5569
Lactb2	0.13094	2.9560	4.6663	0.0018470	0.018701	-1.2736	2.9345	2.8891	2.8198	2.9902	3.0245	3.0204	3.0132
Gm12070///Gm5523///3000002C10Rik///Gm5069///Gapdh///Picalm	0.023585	3.6903	1.4252	0.19385	0.39197	-5.9757	3.6638	3.6826	3.6840	3.7176	3.6996	3.6916	3.6928
Eya1	-0.0041947	2.3713	-0.17694	0.86418	0.93247	-6.9670	2.3617	2.4010	2.3585	2.4178	2.3657	2.3465	2.3482
Msc	0.036675	2.6129	1.3597	0.21288	0.41617	-6.0570	2.5792	2.5618	2.6349	2.5832	2.6207	2.6632	2.6474
Sumo2	-0.0011793	3.6310	-0.074778	0.94232	0.97264	-6.9814	3.6342	3.6205	3.6401	3.6352	3.6371	3.6285	3.6210
Trpa1	0.0068862	2.0648	0.19428	0.85105	0.92432	-6.9634	2.0700	2.0180	2.0947	1.9884	2.0575	2.1106	2.1146
Gm12070///Gm5523///Gm5069///Gapdh///Picalm	0.034051	3.7886	2.1431	0.066256	0.19476	-4.9737	3.7621	3.7694	3.7761	3.8147	3.8077	3.7994	3.7911
Sbspon	0.037119	2.3942	1.3889	0.20422	0.40509	-6.0211	2.3474	2.3912	2.3804	2.3811	2.4112	2.4696	2.3785
4930444P10Rik	0.019920	2.6636	1.0356	0.33223	0.54546	-6.4220	2.6624	2.6536	2.6407	2.6449	2.6878	2.6959	2.6600
Rpl7	0.044834	3.5867	2.8170	0.023796	0.097212	-3.9478	3.5736	3.5490	3.5608	3.5985	3.6055	3.6060	3.6138
Stau2	0.066746	2.7285	0.91393	0.38883	0.59922	-6.5401	2.7385	2.6499	2.6826	2.5655	2.7257	2.8639	2.8733
Ube2w	-0.041720	2.9263	-1.2823	0.23748	0.44534	-6.1502	3.0287	2.9186	2.9031	2.9385	2.8841	2.9080	2.9031
Tceb1	0.055598	3.3614	3.0400	0.017072	0.077472	-3.6068	3.3369	3.3195	3.3324	3.3617	3.3895	3.3780	3.4115
Jph1	0.023976	2.5403	0.90602	0.39274	0.60290	-6.5474	2.5142	2.5173	2.5484	2.5104	2.6110	2.5351	2.5458
Crisp4	-0.049861	1.7698	-1.6140	0.14719	0.32900	-5.7296	1.7767	1.7793	1.8388	1.7394	1.6834	1.7897	1.7811
Defb44-ps	-0.018106	1.8529	-0.25046	0.80887	0.90146	-6.9495	1.7837	1.8855	1.9207	1.7554	2.0470	1.7892	1.7890
Defb18	0.021177	1.8579	0.34855	0.73688	0.85907	-6.9169	1.8094	1.8513	1.8767	1.8005	2.0448	1.8297	1.7930
Defb41	0.0077813	1.6673	0.16065	0.87656	0.93944	-6.9700	1.6950	1.5467	1.7468	1.6566	1.6951	1.6141	1.7165
Hmgb1-rs17///Gm5176///4932431P20Rik///Hmgb1///Gm12568	-0.021458	3.6739	-1.2850	0.23657	0.44425	-6.1469	3.6949	3.6904	3.6731	3.6796	3.6651	3.6657	3.6483
Pkhd1	0.016224	2.3958	0.94989	0.37140	0.58266	-6.5064	2.3686	2.3895	2.4016	2.4068	2.4113	2.4064	2.3866
Il17f	0.0079917	2.6145	0.40857	0.69413	0.83067	-6.8919	2.6115	2.6310	2.5874	2.6034	2.6454	2.6186	2.6043
Mcm3	0.058198	3.4044	1.7047	0.12864	0.30189	-5.6060	3.3455	3.3825	3.3854	3.3525	3.4958	3.4562	3.4129
Tram2	-0.14772	2.8145	-7.1382	0.00012634	0.0045267	1.5590	2.8763	2.9326	2.8878	2.7484	2.7329	2.7752	2.7483
Gm4956	0.070697	2.0594	1.9816	0.084742	0.23022	-5.2122	2.0189	1.9895	2.0484	2.0085	2.1002	2.1622	2.0877
Kcnq5	0.18989	2.9173	4.0640	0.0040255	0.029880	-2.0972	2.7434	2.8604	2.8227	2.9091	3.0794	3.0470	2.9594
Eif3m	0.079086	3.3322	3.5414	0.0082645	0.047662	-2.8529	3.2980	3.2641	3.2989	3.3390	3.3476	3.3702	3.4078
Rims1	0.037024	2.4112	1.5366	0.16493	0.35405	-5.8324	2.3640	2.4137	2.3923	2.4080	2.4617	2.3896	2.4489
4933415F23Rik	0.10607	2.3542	3.3533	0.010809	0.056697	-3.1330	2.2842	2.2557	2.3408	2.3605	2.4051	2.4627	2.3702
Gm6420	0.0052690	2.9594	0.13816	0.89370	0.94818	-6.9738	2.8724	2.9553	3.0416	2.9404	2.9964	2.9534	2.9566
Ogfrl1	0.32001	2.6264	2.0217	0.079722	0.22084	-5.1534	2.4407	2.4825	2.4075	2.3687	2.7632	2.7528	3.1694
Smap1	-0.00077678	3.2270	-0.034206	0.97359	0.98728	-6.9838	3.2388	3.2505	3.1932	3.2007	3.2136	3.2602	3.2323
Fam135a	0.066175	2.0039	1.3760	0.20801	0.40996	-6.0370	1.9325	1.9816	1.9842	1.9548	1.9544	2.0830	2.1368
Col19a1	0.010068	2.5376	0.45589	0.66121	0.81101	-6.8695	2.5024	2.5310	2.5623	2.5309	2.5264	2.5334	2.5771
Gm10925///ATP6	-0.020846	3.7416	-1.2513	0.24797	0.45728	-6.1864	3.7641	3.7533	3.7433	3.7451	3.7156	3.7294	3.7406
COX2	-0.025836	3.7321	-1.5455	0.16278	0.35101	-5.8207	3.7561	3.7498	3.7348	3.7380	3.7058	3.7195	3.7210
Adgrb3	0.040639	2.1196	1.6331	0.14309	0.32364	-5.7038	2.1213	2.0451	2.1228	2.1518	2.1553	2.1289	2.1121
4931408C20Rik	-0.014842	2.1494	-0.41980	0.68625	0.82632	-6.8868	2.1047	2.1672	2.2017	2.1012	2.1125	2.1388	2.2196
Lsm5	0.15750	2.9781	4.5286	0.0021966	0.020750	-1.4571	2.9447	2.8784	2.8412	3.0157	3.0040	3.0480	3.1146
Gm597	-0.025526	2.1862	-0.89796	0.39677	0.60674	-6.5547	2.1467	2.2398	2.2157	2.1607	2.2213	2.1676	2.1512
Gm9898	-0.050835	2.6094	-2.4763	0.039835	0.13726	-4.4697	2.6216	2.6229	2.6708	2.5938	2.5785	2.6104	2.5676
Phf3	-0.10179	3.3260	-5.8828	0.00044840	0.0086191	0.22577	3.4060	3.3803	3.3662	3.2810	3.2713	3.2896	3.2876
Gm13363///Ptp4a1///Gm8783	0.11877	3.2862	4.8476	0.0014762	0.016299	-1.0362	3.2560	3.2033	3.1956	3.2923	3.3440	3.3534	3.3586
4931428L18Rik	0.055679	2.3159	1.7839	0.11426	0.27989	-5.4957	2.2477	2.2794	2.3252	2.2734	2.3857	2.3457	2.3543
Gm5415///AF366264///1700007E05Rik///4930444G20Rik	-0.16612	2.8341	-4.3364	0.0028110	0.024037	-1.7180	2.9617	2.9554	2.8698	2.8413	2.7491	2.7662	2.6949
Prim2	0.13041	3.2086	4.1885	0.0034117	0.027055	-1.9226	3.1256	3.1611	3.1156	3.2649	3.3366	3.2480	3.2085
Bag2	0.21625	2.7780	5.1299	0.0010513	0.013555	-0.67649	2.5886	2.7301	2.6445	2.8123	2.9466	2.8819	2.8420
Zfp451	-0.071314	3.2311	-4.4892	0.0023095	0.021423	-1.5101	3.2754	3.2596	3.2806	3.1964	3.1921	3.2079	3.2057
Gm15455	-0.053922	3.4318	-1.9692	0.086351	0.23286	-5.2302	3.4198	3.4789	3.4889	3.4346	3.4264	3.4196	3.3540
Bend6	0.040983	2.2614	1.0169	0.34047	0.55334	-6.4408	2.1982	2.1985	2.3173	2.2904	2.2751	2.3410	2.2093
Ccdc115	0.097659	2.8409	4.0964	0.0038547	0.029243	-2.0515	2.8008	2.7826	2.7718	2.8690	2.9376	2.8670	2.8573
Prss40	-0.0067787	2.4661	-0.20355	0.84405	0.92014	-6.9613	2.4692	2.5311	2.4096	2.4098	2.4810	2.4672	2.4949
1700101I19Rik	0.036657	2.4695	1.4530	0.18624	0.38343	-5.9405	2.4032	2.4918	2.4507	2.4526	2.4945	2.5023	2.4915
Fam168b	-0.057548	3.4642	-3.7822	0.0059036	0.038202	-2.5003	3.5018	3.4909	3.4984	3.4352	3.4429	3.4447	3.4353
Uggt1	-0.018423	3.3774	-1.0792	0.31358	0.52732	-6.3770	3.3884	3.3899	3.3854	3.3877	3.3479	3.3783	3.3639
Neurl3	-0.090741	2.7388	-3.1304	0.014944	0.070829	-3.4693	2.7643	2.7737	2.8340	2.6654	2.6625	2.7399	2.7318
Kansl3	-0.043069	3.2440	-2.6954	0.028574	0.10942	-4.1342	3.2576	3.2790	3.2691	3.2284	3.2345	3.2249	3.2142
Lman2l	-0.062131	3.3774	-2.9749	0.018800	0.082603	-3.7061	3.3896	3.4250	3.4241	3.3415	3.3196	3.3636	3.3784
Ankrd23	-0.0038275	3.0808	-0.13007	0.89988	0.95164	-6.9750	3.0945	3.0735	3.0811	3.1306	3.0102	3.0706	3.1055
Ankrd39	0.026254	3.0911	1.3710	0.20950	0.41179	-6.0432	3.0486	3.0882	3.0915	3.1220	3.0935	3.0861	3.1079
Sema4c	0.53500	3.0209	16.260	3.5355e-7	0.00047029	7.2951	2.6945	2.6745	2.7765	3.2424	3.1944	3.2919	3.2720
Fam178b	0.057460	2.5387	1.6218	0.14549	0.32698	-5.7190	2.4790	2.4579	2.5807	2.5546	2.6131	2.5697	2.5158
Actr1b	-0.018458	3.2656	-0.91307	0.38926	0.59970	-6.5409	3.2822	3.2627	3.2834	3.2687	3.2203	3.2584	3.2833
Tmem131	-0.052585	3.3353	-2.5111	0.037784	0.13219	-4.4166	3.3437	3.3950	3.3572	3.2955	3.3026	3.3444	3.3084
Gm32899///Rpl12	0.031416	3.6816	1.7461	0.12091	0.29020	-5.5485	3.6612	3.6662	3.6637	3.6686	3.7039	3.6901	3.7178
Coa5	0.058633	3.2039	3.3950	0.010180	0.054471	-3.0706	3.1859	3.1607	3.1645	3.2169	3.2352	3.2173	3.2467
Mgat4a	-0.069698	3.0186	-1.4427	0.18901	0.38629	-5.9535	3.0824	3.0785	3.0142	3.0882	3.0419	2.9021	2.9227
2010300C02Rik	0.0024080	2.7591	0.077942	0.93989	0.97122	-6.9811	2.7656	2.7400	2.7675	2.6878	2.7755	2.8202	2.7570
Tsga10	0.044716	2.4080	1.6880	0.13188	0.30719	-5.6290	2.3451	2.4079	2.3942	2.4333	2.3774	2.4665	2.4314
Mitd1	-0.085952	3.0953	-3.3387	0.011038	0.057568	-3.1549	3.1617	3.1512	3.1204	3.0971	3.0103	3.0412	3.0853
Lyg2	0.059827	2.3071	2.0312	0.078577	0.21865	-5.1394	2.2779	2.2367	2.3041	2.2745	2.3196	2.3651	2.3716
Lyg1	0.023079	2.2875	0.72683	0.48911	0.68681	-6.6980	2.2932	2.2336	2.2963	2.2369	2.2892	2.3606	2.3030
Txndc9	0.043140	3.2344	2.1821	0.062424	0.18725	-4.9154	3.2431	3.2006	3.1854	3.2599	3.2362	3.2529	3.2625
Rev1	-0.0081030	3.1933	-0.27782	0.78856	0.88975	-6.9414	3.2163	3.1730	3.2044	3.1294	3.1731	3.2409	3.2157
Aff3	-0.12766	3.2516	-5.1713	0.0010012	0.013191	-0.62474	3.3139	3.3398	3.3200	3.2290	3.1433	3.2244	3.1910
Lonrf2	0.020260	2.2707	0.54650	0.60040	0.77034	-6.8202	2.2924	2.3074	2.1774	2.2378	2.2597	2.2886	2.3314
Chst10	-0.10637	3.0369	-2.9784	0.018700	0.082280	-3.7007	3.0736	3.0849	3.1347	3.0633	3.0153	2.9688	2.9181
Tbc1d8	-0.060340	2.8635	-1.2218	0.25832	0.46878	-6.2204	2.8983	2.9098	2.8858	2.9632	2.8606	2.7378	2.7890
Rnf149	-0.016399	3.0696	-0.86617	0.41291	0.62260	-6.5832	3.0578	3.0885	3.0906	3.0676	3.0754	3.0731	3.0341
Creg2	-0.0054607	2.6888	-0.20487	0.84306	0.92002	-6.9610	2.6542	2.6795	2.7421	2.6654	2.6923	2.6651	2.7231
Rfx8	-0.017124	2.5498	-0.49831	0.63236	0.79229	-6.8474	2.5588	2.5265	2.5933	2.5836	2.5365	2.4618	2.5876
Mfsd9	0.016672	2.6455	0.74952	0.47610	0.67636	-6.6805	2.6348	2.6180	2.6552	2.6082	2.6785	2.6672	2.6568
Pantr1	0.094598	2.0448	2.6395	0.031092	0.11597	-4.2199	1.9484	1.9697	2.0543	2.0960	2.1355	2.0945	2.0156
Tgfbrap1	0.033561	3.0415	2.1498	0.065577	0.19341	-4.9637	3.0305	3.0201	3.0164	3.0463	3.0536	3.0586	3.0650
Fhl2	0.020154	2.7697	0.28394	0.78404	0.88692	-6.9395	2.6914	2.7786	2.8044	2.9804	2.6865	2.7368	2.7094
Uxs1	0.074514	3.1870	3.8365	0.0054787	0.036375	-2.4218	3.1320	3.1232	3.1781	3.2151	3.2324	3.2191	3.2090
Mettl21c	0.13666	2.0649	2.3551	0.047927	0.15574	-4.6544	1.9643	2.0331	1.9629	2.2164	1.9947	2.2184	2.0641
Tex30	0.087011	3.2772	3.4074	0.010001	0.053878	-3.0520	3.2556	3.1907	3.2362	3.2799	3.3418	3.2915	3.3449
Kdelc1	0.19264	2.8899	3.0087	0.017880	0.080004	-3.6545	2.8214	2.7342	2.7838	3.1163	3.0369	2.8760	2.8605
Mettl21e	0.032081	1.7599	0.43530	0.67544	0.81897	-6.8795	1.6910	1.7763	1.7573	1.8922	1.5966	1.8944	1.7114
Col5a2	-0.0093921	2.5418	-0.49021	0.63782	0.79609	-6.8518	2.5426	2.5394	2.5595	2.5640	2.5494	2.5271	2.5107
Myl6///Myl6	-0.0034109	3.5435	-0.15347	0.88202	0.94257	-6.9713	3.5609	3.5051	3.5703	3.5157	3.5407	3.5565	3.5551
Slc40a1	-0.065465	2.6615	-0.83894	0.42710	0.63482	-6.6070	2.5738	2.6485	2.8744	2.6520	2.5319	2.7566	2.5932
Stk-ps2	-0.037886	2.0420	-0.80084	0.44753	0.65217	-6.6392	2.0563	1.9807	2.1539	1.9591	2.0054	2.1050	2.0336
Slc39a10	0.10164	3.2125	2.1015	0.070595	0.20332	-5.0356	3.1480	3.1338	3.1815	3.1269	3.3307	3.3197	3.2470
LOC102633596///Dnajb6	0.0036066	3.4143	0.21440	0.83588	0.91693	-6.9588	3.4233	3.4179	3.3957	3.4297	3.4027	3.4183	3.4128
Nabp1	-0.32011	3.2714	-10.497	0.0000086267	0.0014125	4.3057	3.4992	3.4356	3.4281	3.1709	3.0918	3.0982	3.1759
Myo1b	0.024539	2.2801	0.92829	0.38180	0.59271	-6.5268	2.2645	2.2653	2.2684	2.2300	2.2848	2.3111	2.3363
Gm6937///Rpl15	0.030350	3.6622	1.6627	0.13694	0.31452	-5.6636	3.6655	3.6306	3.6384	3.6615	3.6706	3.6699	3.6988
Gls	-0.035286	3.3589	-1.6509	0.13936	0.31824	-5.6797	3.4052	3.3677	3.3643	3.3742	3.3400	3.3111	3.3498
Nab1	-0.043252	3.1056	-1.5515	0.16135	0.34886	-5.8128	3.1441	3.1357	3.1110	3.0333	3.1367	3.0636	3.1144
Mfsd6	-0.14709	2.8744	-3.5214	0.0085018	0.048573	-2.8825	2.9774	2.9461	2.9518	2.8688	2.8709	2.8057	2.6999
Inpp1	-0.16519	2.9996	-3.3168	0.011392	0.058756	-3.1878	3.1118	3.0950	3.0753	3.0552	2.9542	2.8709	2.8350
1700019D03Rik	0.0049689	2.1915	0.17822	0.86321	0.93189	-6.9667	2.1831	2.1870	2.1960	2.1924	2.1318	2.1994	2.2511
1700019A02Rik	-0.069926	1.8589	-1.7517	0.11991	0.28878	-5.5408	1.8835	1.9702	1.8430	1.8756	1.7799	1.8795	1.7809
Pms1	0.018676	3.0832	0.95614	0.36842	0.57981	-6.5004	3.1044	3.0618	3.0514	3.0960	3.1075	3.0816	3.0798
Asnsd1	0.083814	3.3291	2.9466	0.019608	0.084986	-3.7494	3.3274	3.2340	3.2823	3.3297	3.3991	3.3447	3.3868
Dnah7c///Dnah7a///Dnah7b	0.015850	2.2523	0.80172	0.44706	0.65186	-6.6385	2.2345	2.2780	2.2171	2.2656	2.2507	2.2519	2.2680
Dnah7a	-0.041005	1.8334	-0.32692	0.75255	0.86852	-6.9250	1.7742	1.7687	2.0274	1.7304	1.5891	2.1315	1.8122
Stk17b	-0.16805	3.4293	-6.6777	0.00019698	0.0054909	1.0932	3.5349	3.5232	3.5178	3.4036	3.3043	3.3716	3.3495
Hecw2	0.35791	2.9028	14.163	9.7958e-7	0.00056983	6.3872	2.6792	2.7149	2.7009	3.0870	3.0014	3.0515	3.0849
Gtf3c3	0.081057	3.1954	3.5456	0.0082151	0.047402	-2.8467	3.1673	3.1149	3.1649	3.2649	3.2251	3.2311	3.1994
Pgap1	-0.011456	2.4964	-0.25678	0.80416	0.89876	-6.9477	2.5926	2.4813	2.4348	2.5045	2.4393	2.4551	2.5669
Ankrd44	-0.14290	3.2925	-6.1019	0.00035475	0.0075748	0.47333	3.3495	3.4001	3.3729	3.2695	3.2129	3.2435	3.1991
Sf3b1	-0.053303	3.5829	-3.0598	0.016579	0.075859	-3.5766	3.6311	3.5987	3.6103	3.5763	3.5446	3.5554	3.5639
E330011M16Rik	0.024128	2.9360	1.0543	0.32412	0.53744	-6.4028	2.8959	2.9091	2.9616	2.9154	2.9696	2.9506	2.9496
Hspd1	0.082295	3.4794	4.0498	0.0041023	0.030228	-2.1171	3.4197	3.4375	3.4398	3.4788	3.5402	3.5082	3.5313
Atp5l	0.11948	3.2451	6.4317	0.00025208	0.0062538	0.83369	3.1914	3.1829	3.1560	3.3089	3.3113	3.2915	3.2734
Rftn2	0.031157	2.5497	1.0477	0.32697	0.54055	-6.4096	2.5188	2.5332	2.5437	2.6184	2.5974	2.5121	2.5244
Boll	-0.18131	2.4336	-1.3612	0.21244	0.41564	-6.0552	2.6221	2.5204	2.4690	2.6796	2.3989	2.3176	2.0273
Gm6644///Akr1b3	0.043490	3.4941	2.0689	0.074192	0.21075	-5.0839	3.4675	3.4442	3.4959	3.5409	3.5204	3.4993	3.4902
Hsfy2	-0.0048572	1.7210	-0.18260	0.85989	0.92975	-6.9658	1.6960	1.7044	1.7709	1.6773	1.7119	1.7431	1.7435
Satb2	-0.019926	2.3461	-0.72787	0.48851	0.68658	-6.6972	2.3350	2.3284	2.4091	2.3598	2.3090	2.3130	2.3685
Tyw5	0.037907	2.9095	1.5800	0.15475	0.33956	-5.7751	2.9333	2.8528	2.8774	2.9230	2.9465	2.8993	2.9343
Kctd18	0.019173	3.0448	0.68036	0.51646	0.70945	-6.7325	3.0653	2.9812	3.0551	3.0974	3.0188	3.0536	3.0423
Clk1	-0.12978	3.5518	-4.2912	0.0029815	0.024758	-1.7803	3.6600	3.6122	3.6056	3.5628	3.4468	3.4766	3.4983
Ppil3	0.050446	3.1392	2.3414	0.048942	0.15796	-4.6753	3.1421	3.0988	3.0901	3.1368	3.1467	3.1721	3.1876
Orc2	0.10017	3.2095	5.8482	0.00046552	0.0088177	0.18616	3.1724	3.1536	3.1309	3.2516	3.2575	3.2551	3.2456
Fam126b	0.015192	3.0263	0.61443	0.55688	0.73892	-6.7778	3.0560	3.0214	2.9753	3.0453	3.0362	3.0523	2.9973
Als2cr12	-0.097118	1.9965	-2.7452	0.026506	0.10405	-4.0578	2.0474	2.0719	2.0368	2.0275	1.8830	1.9205	1.9887
Trak2	-0.064889	3.2704	-3.4173	0.0098606	0.053437	-3.0373	3.3034	3.3141	3.3049	3.2714	3.2297	3.2523	3.2169
Als2cr11	0.063647	1.6859	1.0851	0.31111	0.52486	-6.3708	1.6103	1.6688	1.6696	1.6524	1.8669	1.6035	1.7301
Tmem237	0.17723	2.7857	6.2502	0.00030374	0.0069939	0.63716	2.6831	2.6851	2.6850	2.8172	2.9339	2.8496	2.8458
Mpp4	0.027395	2.7854	0.38545	0.71047	0.84199	-6.9020	2.7351	2.7768	2.7973	2.8502	2.9695	2.7228	2.6460
Als2	-0.081903	3.1343	-1.6758	0.13429	0.31075	-5.6457	3.1722	3.1775	3.1938	3.1764	3.1838	3.0482	2.9885
Sumo1	0.080890	3.1721	2.9224	0.020325	0.087275	-3.7863	3.1715	3.1304	3.0756	3.2424	3.1785	3.1895	3.2166
Ica1l	0.083685	2.4446	1.4020	0.20042	0.40075	-6.0047	2.3909	2.4112	2.3883	2.3744	2.4246	2.6501	2.4730
Wdr12	-0.097959	3.2875	-3.9862	0.0044692	0.031851	-2.2074	3.3806	3.3224	3.3273	3.1997	3.2657	3.2524	3.2641
Raph1	0.089667	2.9104	2.6423	0.030960	0.11568	-4.2156	2.8666	2.9007	2.8101	2.9137	2.9487	3.0216	2.9113
Ino80d	-0.10800	3.2271	-5.1968	0.00097159	0.012977	-0.59291	3.2752	3.3227	3.2684	3.1807	3.2010	3.1847	3.1568
Ndufs1	0.063386	3.3403	3.7816	0.0059088	0.038214	-2.5012	3.3207	3.2913	3.3003	3.3783	3.3746	3.3590	3.3582
Gpr1	0.0029707	2.4344	0.093589	0.92786	0.96500	-6.9796	2.3898	2.4164	2.4920	2.4914	2.4005	2.4312	2.4198
Prelid1	0.0034476	3.5875	0.21308	0.83687	0.91734	-6.9591	3.5819	3.5767	3.5980	3.5992	3.5793	3.5953	3.5822
Dytn	0.0019954	2.5620	0.056430	0.95645	0.97996	-6.9827	2.5004	2.5730	2.6093	2.5017	2.6086	2.5451	2.5961
Mdh1b	0.087943	2.0954	2.8876	0.021410	0.090325	-3.8396	2.0640	1.9904	2.0811	2.1348	2.1015	2.1874	2.1086
4933402D24Rik	0.016371	2.2796	0.42387	0.68340	0.82461	-6.8849	2.2136	2.2789	2.3182	2.2211	2.2573	2.3086	2.3596
Klf7	-0.11807	3.2292	-4.9885	0.0012443	0.014935	-0.85509	3.2948	3.3081	3.2871	3.1739	3.1420	3.2307	3.1677
Mettl21a	0.12977	2.8574	4.6808	0.0018138	0.018491	-1.2544	2.7930	2.7531	2.8036	2.9553	2.9460	2.8736	2.8772
Fzd5	0.10627	2.8033	3.1002	0.015622	0.072893	-3.5152	2.7120	2.7639	2.7517	2.7872	2.9293	2.8237	2.8550
Plekhm3	0.11865	2.9325	4.7385	0.0016883	0.017729	-1.1784	2.8244	2.8737	2.8961	2.9979	3.0026	2.9935	2.9396
Rpl10a	0.042913	3.6819	2.5831	0.033867	0.12286	-4.3064	3.6692	3.6373	3.6657	3.6923	3.7038	3.6997	3.7055
Akr1cl	-0.0095056	2.0273	-0.17986	0.86197	0.93100	-6.9664	1.9377	1.9884	2.1721	1.9937	2.0029	2.0650	2.0314
Crygf///Cryge	0.050282	2.5659	1.6103	0.14799	0.33010	-5.7345	2.5261	2.5483	2.5370	2.5212	2.6572	2.5731	2.5981
Crygd	-0.031240	1.8923	-0.61209	0.55834	0.74042	-6.7794	1.8536	1.9229	1.9539	1.9979	1.9035	1.7885	1.8256
Crygc	0.048267	2.3989	1.7255	0.12471	0.29592	-5.5773	2.3331	2.3757	2.4051	2.4032	2.3726	2.4411	2.4614
Crygb	-0.049210	1.9727	-0.70645	0.50099	0.69660	-6.7134	2.0035	1.9396	2.0593	2.0542	1.7604	2.0286	1.9633
Cryga	0.033096	2.6298	0.94947	0.37159	0.58282	-6.5068	2.5841	2.5876	2.6609	2.5689	2.6898	2.6360	2.6812
D630023F18Rik	0.0071591	2.2770	0.19620	0.84960	0.92355	-6.9630	2.2056	2.2709	2.3423	2.3042	2.2303	2.2635	2.3224
Idh1	-0.044281	3.0205	-1.0555	0.32361	0.53708	-6.4016	3.0514	3.0162	3.0698	3.0481	2.8855	3.0526	3.0199
Gm10558	0.0096483	1.5776	0.25346	0.80664	0.90018	-6.9486	1.5407	1.6040	1.5716	1.5781	1.4865	1.6283	1.6341
Kansl1l	-0.27192	2.9878	-7.3943	0.000099613	0.0041382	1.8073	3.1609	3.1283	3.1403	2.9641	2.8822	2.8133	2.8254
Acadl	0.13812	3.0424	2.5452	0.035873	0.12743	-4.3644	2.8769	3.0184	2.9953	3.1262	3.1649	3.1457	2.9697
Myl1	-0.0071596	2.4832	-0.17534	0.86540	0.93333	-6.9673	2.4907	2.5246	2.4464	2.5554	2.4673	2.3857	2.5121
Lancl1	0.0023719	3.1641	0.10025	0.92274	0.96279	-6.9789	3.1422	3.1663	3.1798	3.1169	3.1996	3.1656	3.1783
Erbb4	0.083520	2.4582	2.2191	0.058995	0.18030	-4.8600	2.3499	2.4282	2.4533	2.4227	2.5396	2.4731	2.5405
Ikzf2	-0.10653	3.1970	-3.4173	0.0098595	0.053437	-3.0372	3.2269	3.2695	3.2773	3.2207	3.1094	3.1638	3.1115
Bard1	0.051097	2.9432	1.8604	0.10182	0.25996	-5.3872	2.9111	2.9276	2.9032	2.9178	3.0297	2.9624	2.9503
Abca12	0.036898	2.2702	1.3909	0.20361	0.40439	-6.0185	2.2493	2.2423	2.2557	2.3023	2.3098	2.2182	2.3137
Acp1	0.096783	3.1556	5.2698	0.00089220	0.012388	-0.50259	3.0954	3.1140	3.0914	3.1958	3.2156	3.1693	3.2074
Fn1	0.28658	2.8347	7.5486	0.000086596	0.0038438	1.9533	2.6213	2.6635	2.7282	2.9035	2.9326	2.9556	3.0385
Mreg	0.035850	2.7106	1.1939	0.26846	0.47958	-6.2521	2.6338	2.6827	2.7539	2.7094	2.7058	2.7337	2.7549
Pecr	0.31719	2.6840	6.0626	0.00036982	0.0077560	0.42939	2.5244	2.5046	2.4794	2.6672	2.8524	2.8877	2.8727
March4	0.013109	2.5932	0.40474	0.69682	0.83282	-6.8936	2.6136	2.5657	2.5778	2.5472	2.6307	2.5555	2.6619
Ankar	0.015375	2.0475	0.36558	0.72465	0.85071	-6.9102	1.9836	2.0409	2.0915	2.0265	1.9713	2.0908	2.1274
Igfbp5	-0.0057751	2.5872	-0.14798	0.88621	0.94423	-6.9722	2.5476	2.5500	2.6740	2.5580	2.5907	2.5425	2.6478
Tnp1	-0.012246	2.4099	-0.34319	0.74076	0.86105	-6.9189	2.3431	2.4218	2.4857	2.4259	2.4411	2.3804	2.3710
Tns1	-0.13750	2.9338	-5.3419	0.00082069	0.011951	-0.41407	2.9847	3.0277	3.0248	2.9310	2.8697	2.8577	2.8413
Cxcr1	0.0040332	2.4985	0.23282	0.82205	0.90898	-6.9542	2.4786	2.5175	2.4926	2.4988	2.4996	2.5125	2.4902
Aamp	0.021930	3.3646	1.3912	0.20353	0.40426	-6.0181	3.3600	3.3409	3.3554	3.3807	3.3764	3.3637	3.3752
Tmbim1	0.28353	2.8369	5.7256	0.00053241	0.0093881	0.044133	2.5502	2.7022	2.7721	2.9562	3.0056	2.9428	2.9290
Usp37	0.012166	3.1655	0.53336	0.60903	0.77595	-6.8278	3.1942	3.1544	3.1269	3.1649	3.2010	3.1718	3.1451
Zfp142	-0.046952	3.1014	-2.6215	0.031953	0.11810	-4.2476	3.1180	3.1307	3.1361	3.0580	3.0758	3.1040	3.0874
Rnf25	-0.053530	3.0379	-3.4500	0.0094106	0.051850	-2.9886	3.0664	3.0738	3.0651	3.0252	3.0052	3.0172	3.0120
Prkag3	0.056661	2.5592	2.1479	0.065771	0.19377	-4.9666	2.5000	2.5451	2.5355	2.6047	2.5793	2.5279	2.6222
Fev	0.0046874	2.9761	0.19114	0.85343	0.92573	-6.9641	2.9428	2.9479	3.0297	2.9707	2.9861	2.9717	2.9841
Cryba2	0.021346	2.5707	0.98701	0.35402	0.56657	-6.4705	2.5477	2.5421	2.5857	2.5779	2.5892	2.5448	2.6075
Mir375	0.018153	2.7887	0.97445	0.35982	0.57166	-6.4828	2.7621	2.7751	2.7977	2.7931	2.7984	2.7751	2.8193
Ccdc108	0.016046	2.6968	0.89669	0.39740	0.60721	-6.5559	2.6765	2.6771	2.7092	2.7246	2.6973	2.6943	2.6985
Ihh	-0.0085554	2.9486	-0.43262	0.67730	0.82019	-6.8808	2.9438	2.9409	2.9757	2.9143	2.9508	2.9476	2.9670
Nhej1	-0.032792	2.9907	-1.6668	0.13610	0.31331	-5.6579	2.9828	3.0111	3.0343	2.9530	2.9903	2.9860	2.9772
Slc23a3	-0.010019	2.5647	-0.55086	0.59755	0.76830	-6.8176	2.5887	2.5447	2.5781	2.5724	2.5635	2.5455	2.5603
Cnppd1	-0.050077	3.2585	-2.6225	0.031904	0.11795	-4.2460	3.3108	3.2702	3.2804	3.2441	3.2353	3.2557	3.2131
Abcb6	0.28232	2.9100	14.754	7.2511e-7	0.00047680	6.6604	2.7713	2.7518	2.7229	3.0187	3.0177	3.0388	3.0488
Atg9a	-0.086998	3.0564	-5.5769	0.00062819	0.010285	-0.13095	3.1077	3.1115	3.0992	3.0201	3.0072	3.0226	3.0266
Glb1l	0.069138	2.7881	2.3037	0.051837	0.16452	-4.7323	2.7824	2.7473	2.7160	2.8400	2.8726	2.7701	2.7882
Tuba4a	0.074089	3.2607	2.1683	0.063752	0.18980	-4.9361	3.2064	3.2052	3.2435	3.2614	3.2581	3.2657	3.3847
Ptprn	0.12280	2.7010	3.6736	0.0068634	0.042083	-2.6584	2.6631	2.5923	2.6370	2.8110	2.7827	2.7351	2.6856
Resp18	-0.053251	2.1379	-1.4030	0.20012	0.40048	-6.0034	2.1469	2.1980	2.1601	2.0785	2.2144	2.1094	2.0581
Dnpep	0.057405	3.0510	3.2428	0.012681	0.063148	-3.2991	3.0143	3.0069	3.0335	3.0923	3.0748	3.0822	3.0532
Chpf	0.053031	2.9374	1.8740	0.099748	0.25663	-5.3677	2.9254	2.8795	2.9164	2.8942	2.9976	2.9848	2.9640
Obsl1	0.012717	2.7880	0.49462	0.63485	0.79403	-6.8494	2.7880	2.7646	2.7895	2.7412	2.8160	2.7793	2.8371
Epha4	0.046129	2.3916	1.9915	0.083477	0.22798	-5.1977	2.3680	2.3489	2.3789	2.3865	2.3991	2.3968	2.4630
Pax3	0.021740	2.6070	0.90042	0.39554	0.60549	-6.5525	2.5922	2.5986	2.5928	2.6343	2.6358	2.5570	2.6379
Farsb	0.10543	3.3620	5.1289	0.0010525	0.013555	-0.67772	3.2973	3.2867	3.3214	3.3689	3.4223	3.4226	3.4152
BC035947	-0.019235	2.4912	-0.59156	0.57132	0.74958	-6.7926	2.4999	2.4952	2.5114	2.4938	2.5150	2.5274	2.3956
Ube2v1	0.0073191	3.1135	0.40997	0.69314	0.83032	-6.8912	3.1101	3.1249	3.0930	3.1077	3.1355	3.1234	3.0999
Scg2	0.036372	2.4433	1.3400	0.21893	0.42306	-6.0810	2.4161	2.4029	2.4485	2.4710	2.5048	2.4587	2.4010
Ap1s3	-0.0028651	2.8508	-0.10648	0.91796	0.95986	-6.9781	2.8904	2.8435	2.8235	2.9036	2.8255	2.8460	2.8233
Wdfy1	0.17951	2.9314	5.1698	0.0010030	0.013205	-0.62660	2.8098	2.7752	2.9016	2.9758	3.0094	3.0611	2.9871
Serpine2	0.50799	2.8500	4.4400	0.0024595	0.022328	-1.5768	2.5158	2.5910	2.5724	2.7748	3.0214	3.3350	3.1398
Slc25a5	0.033177	3.5522	2.1766	0.062949	0.18820	-4.9237	3.5390	3.5293	3.5314	3.5749	3.5633	3.5637	3.5639
Fam124b	-0.099994	2.3016	-1.6542	0.13867	0.31723	-5.6752	2.3600	2.3921	2.3242	2.2373	2.0993	2.3585	2.3400
Cul3	-0.025391	3.4634	-1.4233	0.19438	0.39268	-5.9780	3.5012	3.4682	3.4645	3.4667	3.4389	3.4466	3.4580
Dock10	-0.16664	3.2732	-2.7949	0.024597	0.099075	-3.9816	3.4093	3.3332	3.3629	3.3515	3.2361	3.1064	3.1134
Plscr1	0.0060778	2.7692	0.20200	0.84522	0.92071	-6.9617	2.7303	2.7716	2.7951	2.8156	2.7315	2.7299	2.8100
Col4a4	0.0047555	2.7259	0.21391	0.83624	0.91707	-6.9589	2.7129	2.7013	2.7555	2.6942	2.7284	2.7341	2.7553
Tm4sf20	-0.015004	2.1832	-0.53114	0.61049	0.77673	-6.8291	2.1962	2.1482	2.2309	2.1783	2.1377	2.1653	2.2258
Slc19a3	0.064429	2.1540	2.1370	0.066870	0.19591	-4.9827	2.1197	2.0828	2.1491	2.1979	2.1267	2.2379	2.1642
Sphkap	-0.042335	2.1316	-2.0385	0.077704	0.21709	-5.1286	2.1949	2.1246	2.1478	2.1086	2.1099	2.1105	2.1247
Pid1	0.078015	2.5362	2.7440	0.026554	0.10419	-4.0597	2.4643	2.4777	2.5330	2.5503	2.5286	2.6235	2.5764
Dner	0.011184	2.4999	0.57387	0.58263	0.75786	-6.8037	2.4763	2.4853	2.5190	2.5145	2.4796	2.5228	2.5020
Trip12	-0.071605	3.5108	-4.1236	0.0037178	0.028553	-2.0133	3.5651	3.5514	3.5387	3.5027	3.4693	3.4758	3.4728
Slc16a14	0.032834	2.4215	1.2693	0.24182	0.45025	-6.1654	2.4053	2.3491	2.4540	2.4269	2.4263	2.4448	2.4444
LOC102638047///LOC101055672///LOC100041057///LOC664787///Gm15753///C130026I21Rik///Sp140///A530032D15Rik///Sp110	-0.079777	2.9676	-2.2256	0.058412	0.17889	-4.8502	2.9566	3.0524	3.0307	3.0137	2.8944	2.9134	2.9123
LOC101055758///LOC101055663///LOC671917///Gm7609///Sp100	-0.13620	3.0802	-3.2562	0.012438	0.062287	-3.2790	3.1207	3.1850	3.1685	3.1152	2.9285	3.0107	3.0330
A530032D15Rik	0.028474	2.8725	0.80215	0.44682	0.65175	-6.6381	2.7800	2.9054	2.8834	2.9388	2.8562	2.8878	2.8561
Sp140///A530032D15Rik	-0.044091	2.9908	-0.74168	0.48057	0.67988	-6.6866	2.9938	3.0588	2.9954	3.1361	2.9619	2.8677	2.9220
LOC102638047///LOC100041057///LOC664787///Gm15753///C130026I21Rik///Sp110	-0.038199	3.3516	-1.6763	0.13420	0.31064	-5.6451	3.3647	3.3778	3.3778	3.3883	3.3166	3.3156	3.3203
A630001G21Rik	-0.095063	3.1520	-2.9500	0.019507	0.084649	-3.7441	3.1892	3.2275	3.2021	3.1874	3.1051	3.1044	3.0480
Gpr55	-0.057648	2.5953	-2.1649	0.064085	0.19045	-4.9412	2.5878	2.6260	2.6709	2.6153	2.5433	2.5615	2.5621
Htr2b	-0.0033501	2.3747	-0.10184	0.92152	0.96182	-6.9787	2.4152	2.3052	2.4095	2.3774	2.3837	2.4068	2.3253
Ncl	0.068953	3.5256	4.3345	0.0028182	0.024062	-1.7207	3.4979	3.4856	3.4750	3.5448	3.5557	3.5606	3.5594
Snora75	0.024987	3.1809	0.70244	0.50335	0.69782	-6.7164	3.2023	3.1501	3.1477	3.1153	3.2402	3.1660	3.2451
Gm24148	0.099899	2.6942	1.3561	0.21399	0.41750	-6.0615	2.7643	2.6611	2.4861	2.6123	2.7401	2.7465	2.8493
Snord82	0.084131	3.1434	1.9762	0.085432	0.23140	-5.2199	3.1415	3.1367	3.0077	3.1171	3.2171	3.1494	3.2342
Nmur1	-0.0052740	2.6432	-0.23539	0.82012	0.90762	-6.9535	2.6783	2.6145	2.6460	2.6331	2.6139	2.6479	2.6690
Pde6d	0.013962	3.2105	0.54774	0.59958	0.76980	-6.8194	3.1617	3.2057	3.2402	3.2390	3.2430	3.1858	3.1983
Nppc	-0.013454	2.7268	-0.56462	0.58861	0.76196	-6.8093	2.7160	2.7198	2.7677	2.7590	2.7314	2.6886	2.7052
Rpl6	0.045888	3.6079	2.9200	0.020400	0.087373	-3.7900	3.5698	3.5806	3.5945	3.6229	3.6280	3.6300	3.6293
Alppl2	-0.034542	2.6198	-1.8621	0.10156	0.25954	-5.3848	2.6475	2.6326	2.6385	2.6134	2.6274	2.5747	2.6045
Alpi	-0.055984	2.4819	-1.7399	0.12204	0.29219	-5.5572	2.5318	2.4352	2.5746	2.4651	2.4437	2.4695	2.4533
Ecel1	0.0053912	2.7616	0.17688	0.86423	0.93247	-6.9670	2.7310	2.7338	2.8108	2.7518	2.7846	2.7122	2.8072
Kcnj13	-0.064073	2.6026	-2.4914	0.038935	0.13487	-4.4468	2.6494	2.5826	2.6856	2.5726	2.5711	2.5893	2.5674
Ngef	0.043431	2.6687	1.6122	0.14757	0.32956	-5.7320	2.6296	2.6398	2.6624	2.7030	2.7429	2.6435	2.6599
Usp40	-0.0096993	2.9985	-0.57844	0.57970	0.75591	-6.8008	3.0123	3.0051	2.9949	2.9805	3.0025	3.0106	2.9839
Dnajb3	-0.020841	2.0012	-0.39489	0.70377	0.83711	-6.8979	2.0557	1.9856	1.9980	1.8427	2.0642	2.0261	2.0360
Hjurp///6430706D22Rik	0.021756	3.3371	1.1767	0.27485	0.48657	-6.2714	3.3419	3.3369	3.2952	3.3575	3.3505	3.3401	3.3377
Glrp1	-0.0037583	2.1350	-0.10710	0.91748	0.95973	-6.9781	2.0804	2.1537	2.1773	2.0763	2.2008	2.1181	2.1383
Arl4c	-0.15891	3.0520	-2.9946	0.018259	0.080965	-3.6761	3.1421	3.1267	3.1598	2.9848	2.8621	2.9701	3.1189
Gbx2	0.0067445	2.8250	0.35453	0.73258	0.85604	-6.9146	2.7882	2.8312	2.8441	2.8369	2.8240	2.8225	2.8283
Asb18	-0.017894	2.6002	-0.92773	0.38207	0.59297	-6.5273	2.5851	2.6133	2.6330	2.5949	2.6098	2.5953	2.5702
Iqca	0.033628	2.3499	1.1504	0.28490	0.49804	-6.3005	2.2973	2.3328	2.3619	2.3620	2.4291	2.3324	2.3338
Col6a3	-0.084358	2.7372	-1.9387	0.090442	0.24029	-5.2745	2.6877	2.8923	2.7760	2.7051	2.6894	2.6881	2.7214
Rab17	0.11216	2.7121	2.4086	0.044167	0.14766	-4.5730	2.6380	2.6558	2.6502	2.8846	2.7737	2.6936	2.6888
Ilkap	-0.011865	3.2807	-0.56820	0.58629	0.76050	-6.8071	3.2962	3.2611	3.3052	3.2407	3.2945	3.2851	3.2822
Hes6	0.030024	3.2061	1.3212	0.22482	0.42975	-6.1037	3.1938	3.1525	3.2205	3.2221	3.2100	3.2483	3.1955
Per2	0.068295	2.7150	3.6878	0.0067288	0.041644	-2.6376	2.6474	2.6935	2.6870	2.7308	2.7567	2.7436	2.7460
Hdac4	-0.0093581	3.0608	-0.43845	0.67326	0.81784	-6.8780	3.0304	3.0952	3.0728	3.0384	3.0748	3.0676	3.0462
Ndufa10	0.11899	3.4613	5.4599	0.00071695	0.011068	-0.27092	3.3692	3.3759	3.4348	3.5206	3.5255	3.5121	3.4909
Olfr1416	-0.046760	2.2894	-0.75788	0.47137	0.67236	-6.6739	2.2629	2.2595	2.4259	2.2648	2.1912	2.4084	2.2131
Olfr1414///Olfr1416///Olfr1415	0.0057725	2.5994	0.22322	0.82925	0.91328	-6.9566	2.5714	2.5817	2.6352	2.6120	2.6094	2.5532	2.6328
Olfr1414	0.086169	2.1929	2.6894	0.028831	0.11007	-4.1434	2.1428	2.0825	2.2057	2.2205	2.2283	2.2724	2.1982
Myeov2	0.066665	3.2443	3.3925	0.010217	0.054574	-3.0743	3.1785	3.2181	3.2219	3.2496	3.2915	3.2683	3.2819
Otos	-0.060599	2.5377	-2.5209	0.037224	0.13080	-4.4016	2.5571	2.5728	2.5871	2.5639	2.5123	2.4789	2.4918
Ankmy1	-0.0034300	2.5328	-0.16125	0.87610	0.93924	-6.9699	2.5138	2.5488	2.5417	2.5434	2.5372	2.4908	2.5540
9430060I03Rik	-0.028221	2.7512	-1.0696	0.31759	0.53134	-6.3870	2.7536	2.7404	2.8080	2.7361	2.7435	2.6961	2.7808
Kif1a	-0.025978	2.5934	-1.2870	0.23590	0.44338	-6.1445	2.6006	2.6159	2.6083	2.5911	2.5873	2.5429	2.6079
2310007B03Rik	-0.019302	2.5563	-0.81316	0.44086	0.64683	-6.6289	2.5378	2.5438	2.6203	2.5441	2.5374	2.5561	2.5544
Mterf4	0.052344	2.9306	2.6164	0.032201	0.11871	-4.2554	2.9318	2.8881	2.8822	2.9414	2.9703	2.9357	2.9646
Gm6133///Rpl17///Hk1	0.0070125	3.6595	0.46108	0.65765	0.80840	-6.8669	3.6528	3.6612	3.6526	3.6697	3.6582	3.6588	3.6635
Pask	0.096931	3.0450	3.3812	0.010384	0.055237	-3.0912	2.9842	3.0055	2.9790	3.0569	3.1608	3.0684	3.0600
Hdlbp	0.070262	3.4631	4.0360	0.0041790	0.030553	-2.1366	3.4031	3.4325	3.4334	3.4967	3.5076	3.4913	3.4774
Stk25	-0.092743	3.3239	-6.0056	0.00039294	0.0080424	0.36534	3.3775	3.3707	3.3825	3.2780	3.2779	3.2911	3.2897
Thap4	0.021434	2.8706	0.62543	0.55001	0.73462	-6.7706	2.8165	2.8650	2.8936	2.7987	2.8903	2.9048	2.9254
Dtymk	0.064064	3.2944	2.8728	0.021887	0.091753	-3.8622	3.2364	3.2690	3.2680	3.2847	3.3596	3.3288	3.3144
Pdcd1	0.080390	3.1239	0.64141	0.54011	0.72807	-6.7598	3.0751	3.0592	3.0996	2.8026	3.1308	3.3593	3.3407
St8sia4///St8sia4	-0.090948	3.1441	-3.0689	0.016359	0.075292	-3.5628	3.2053	3.1824	3.2006	3.1285	3.0265	3.1345	3.1311
Slco4c1	-0.089878	1.9332	-3.6833	0.0067720	0.041774	-2.6443	1.9820	1.9572	2.0145	1.9004	1.8569	1.9358	1.8858
Slco6b1	-0.077831	1.7556	-1.6521	0.13910	0.31781	-5.6780	1.7961	1.7820	1.8220	1.7677	1.5847	1.7663	1.7701
Slco6c1	0.0089906	1.9593	0.34364	0.74043	0.86093	-6.9188	1.9490	1.9181	1.9953	1.9767	1.9550	1.9233	1.9975
D1Ertd622e	0.051822	3.1963	1.4518	0.18655	0.38375	-5.9420	3.1885	3.1464	3.1651	3.2358	3.1495	3.1877	3.3010
Ppip5k2	0.048309	3.2835	2.6398	0.031078	0.11597	-4.2195	3.2578	3.2532	3.2567	3.2718	3.3165	3.3201	3.3083
Pam	-0.059866	2.6572	-1.9157	0.093644	0.24586	-5.3077	2.6859	2.6465	2.7417	2.6325	2.5757	2.6769	2.6409
Prdx2	0.12214	3.2290	6.4275	0.00025315	0.0062664	0.82920	3.1632	3.1557	3.1586	3.2550	3.2688	3.2910	3.3105
Rnf152	-0.0050644	2.2597	-0.25942	0.80220	0.89749	-6.9469	2.2334	2.2886	2.2659	2.2711	2.2648	2.2540	2.2404
Pign///Pign	0.028998	3.1030	1.3427	0.21810	0.42216	-6.0778	3.0841	3.0795	3.0956	3.1358	3.1488	3.0822	3.0948
Bcl2	-0.27053	3.0944	-13.746	0.0000012199	0.00065771	6.1855	3.2449	3.2665	3.2355	2.9907	2.9660	2.9524	3.0045
Kdsr	0.075067	3.2161	3.2502	0.012545	0.062671	-3.2880	3.2130	3.1317	3.1748	3.2625	3.2254	3.2519	3.2532
Vps4b	-0.016428	3.4123	-0.95719	0.36793	0.57944	-6.4994	3.4377	3.4087	3.4186	3.4235	3.4001	3.4048	3.3926
Serpinb3a	-0.026293	1.3032	-0.54330	0.60249	0.77136	-6.8221	1.2405	1.3065	1.4077	1.3601	1.3341	1.2155	1.2580
Serpinb3d	0.023932	1.6686	0.33098	0.74960	0.86676	-6.9235	1.6794	1.6085	1.6767	1.7557	1.7878	1.4698	1.7020
Serpinb3b	0.027818	1.5669	1.0116	0.34285	0.55577	-6.4462	1.5280	1.5389	1.5863	1.5483	1.6305	1.5435	1.5931
Serpinb3c	-0.080631	1.6626	-1.7909	0.11307	0.27798	-5.4859	1.7241	1.6130	1.7887	1.6314	1.6359	1.5607	1.6840
Cdh19	-0.023728	1.5633	-0.47831	0.64588	0.80199	-6.8581	1.5405	1.5602	1.6299	1.6413	1.4385	1.5246	1.6082
Dsel	0.023489	2.4544	0.45110	0.66451	0.81244	-6.8718	2.4696	2.4325	2.4209	2.3859	2.3988	2.6082	2.4650
Tsn	0.084423	3.3904	4.2669	0.0030777	0.025244	-1.8138	3.3729	3.3253	3.3283	3.4287	3.4064	3.4250	3.4462
2900060B14Rik	0.10141	1.2859	0.95771	0.36768	0.57921	-6.4989	1.0796	1.2648	1.3396	1.4871	1.4922	1.2173	1.1210
Gli2	-0.0039715	2.7206	-0.14131	0.89130	0.94699	-6.9733	2.6957	2.7608	2.7121	2.7060	2.7213	2.6746	2.7735
Inhbb///Inhbb	0.056798	2.5286	2.0417	0.077331	0.21643	-5.1240	2.4580	2.4709	2.5594	2.5696	2.5423	2.5313	2.5686
Ralb	0.023822	3.1208	0.44446	0.66910	0.81535	-6.8751	3.1177	3.0754	3.1285	3.2527	3.1665	3.1000	3.0048
Epb41l5	0.11169	2.7763	2.8114	0.023994	0.097732	-3.9563	2.7161	2.6660	2.7552	2.8416	2.9074	2.7998	2.7477
Ptpn4	-0.00050516	3.0943	-0.024662	0.98096	0.99079	-6.9842	3.1087	3.1185	3.0566	3.1070	3.0982	3.0901	3.0811
Tmem177	0.016368	2.7834	0.74822	0.47684	0.67659	-6.6815	2.8022	2.7550	2.7650	2.7522	2.8066	2.7927	2.8101
Cfap221	-0.0010141	2.3693	-0.050194	0.96126	0.98251	-6.9831	2.3756	2.3939	2.3402	2.3583	2.3571	2.3652	2.3950
Tmem37	0.030502	2.3944	0.67815	0.51779	0.71047	-6.7341	2.3579	2.3246	2.4485	2.4188	2.3378	2.5021	2.3712
Dbi	0.047838	3.2139	2.2541	0.055922	0.17325	-4.8073	3.1897	3.1825	3.1874	3.2725	3.2311	3.1958	3.2381
Steap3	0.063756	2.8165	2.1279	0.067806	0.19792	-4.9963	2.7354	2.7579	2.8469	2.8332	2.8376	2.8803	2.8243
Marco	0.066487	2.6080	3.3628	0.010662	0.056247	-3.1188	2.5688	2.5780	2.5633	2.6095	2.6189	2.6531	2.6646
Insig2	-0.12564	3.1250	-5.1386	0.0010405	0.013482	-0.66551	3.2359	3.1711	3.1832	3.1139	3.0602	3.0490	3.0614
Htr5b	-0.0088856	2.4467	-0.23452	0.82078	0.90802	-6.9538	2.4793	2.4644	2.4118	2.4024	2.3738	2.4769	2.5186
Ddx18	0.084938	3.3991	4.0104	0.0043258	0.031198	-2.1730	3.3620	3.3390	3.3507	3.3982	3.4604	3.4242	3.4592
Dpp10	-0.0014737	1.9589	-0.054049	0.95829	0.98087	-6.9829	1.9140	1.9576	2.0076	1.9501	1.9374	1.9454	2.0001
Actr3	-0.041995	3.5585	-2.2372	0.057385	0.17643	-4.8327	3.6115	3.5592	3.5770	3.5464	3.5302	3.5343	3.5513
Lypd1	-0.11382	2.9627	-1.3873	0.20468	0.40567	-6.0230	2.8573	3.0849	3.1409	2.8247	2.8114	2.9719	3.0476
Nckap5	-0.051317	2.3269	-1.9788	0.085092	0.23079	-5.2161	2.3149	2.3870	2.3667	2.2599	2.3248	2.3035	2.3313
Rpl27a	0.011110	3.6502	0.72919	0.48775	0.68598	-6.6962	3.6379	3.6499	3.6439	3.6516	3.6556	3.6512	3.6617
Tmem163	-0.014008	2.8327	-0.42047	0.68578	0.82615	-6.8865	2.8456	2.7900	2.8866	2.8246	2.7604	2.8694	2.8524
Map3k19	0.15238	2.4278	2.7589	0.025963	0.10265	-4.0367	2.3358	2.3168	2.3696	2.6419	2.4833	2.4656	2.3816
Zranb3	0.056107	3.1017	2.3777	0.046297	0.15234	-4.6200	3.0650	3.0768	3.0671	3.1299	3.1744	3.1155	3.0832
Lct	-0.0011579	2.5014	-0.057529	0.95561	0.97954	-6.9826	2.5089	2.5016	2.4958	2.5310	2.5164	2.4861	2.4702
Mcm6	0.11715	3.4648	4.6444	0.0018983	0.018948	-1.3026	3.3710	3.4206	3.4018	3.4948	3.5685	3.5109	3.4856
Dars	0.13050	3.3540	7.6473	0.000079272	0.0036969	2.0453	3.2978	3.2578	3.2826	3.4154	3.4072	3.4031	3.4138
Cxcr4	-0.038484	3.6282	-2.1096	0.069723	0.20181	-5.0235	3.6668	3.6500	3.6336	3.6069	3.5936	3.6110	3.6352
Cd55b	0.076855	1.5292	1.6995	0.12964	0.30338	-5.6132	1.5107	1.5067	1.4385	1.4817	1.6638	1.5931	1.5101
Cd55	0.012449	2.0805	0.080902	0.93761	0.97022	-6.9808	1.9085	2.1494	2.1622	1.9412	1.9027	2.5295	1.9698
Zp3r	-0.089295	1.8495	-1.7202	0.12570	0.29730	-5.5846	1.9068	1.9121	1.8828	1.7706	1.9215	1.6884	1.8645
C4bp	0.023620	2.2061	0.96179	0.36576	0.57739	-6.4950	2.2033	2.1524	2.2222	2.2341	2.2461	2.1887	2.1961
C4bp-ps1	-0.073684	1.7092	-1.1946	0.26818	0.47933	-6.2513	1.7096	1.6468	1.8974	1.7010	1.5805	1.7121	1.7167
Pfkfb2	-0.054403	3.0621	-1.9449	0.089592	0.23881	-5.2655	3.1164	3.0948	3.0684	3.1008	3.0347	3.0276	2.9921
Il24	-0.055373	2.2907	-1.7318	0.12353	0.29434	-5.5684	2.2933	2.3169	2.3569	2.2584	2.2946	2.3182	2.1969
Il20	-0.038013	2.1990	-1.2645	0.24347	0.45244	-6.1711	2.2345	2.1996	2.2282	2.2289	2.1086	2.2065	2.1869
Il19	0.0082310	2.5243	0.25421	0.80607	0.90005	-6.9484	2.4524	2.5187	2.5876	2.5229	2.5326	2.5561	2.4997
Mapkapk2	0.11939	3.2748	5.5324	0.00066045	0.010594	-0.18398	3.1910	3.2188	3.2100	3.3110	3.2967	3.3293	3.3671
Dyrk3	0.16408	2.7829	4.8688	0.0014386	0.016113	-1.0088	2.6343	2.6981	2.7349	2.7836	2.8712	2.8898	2.8681
Rassf5	-0.10963	3.3482	-4.8554	0.0014622	0.016249	-1.0261	3.4290	3.3907	3.4128	3.3450	3.3040	3.2781	3.2776
Ikbke	-0.041835	3.3003	-1.1681	0.27810	0.49058	-6.2810	3.3121	3.3275	3.3330	3.2929	3.1842	3.3254	3.3270
Srgap2	0.037140	3.1663	1.5055	0.17258	0.36460	-5.8730	3.1144	3.1620	3.1586	3.1488	3.1610	3.2267	3.1922
Mfsd4a	-0.0097599	2.7632	-0.59890	0.56666	0.74684	-6.7879	2.7667	2.7585	2.7810	2.7552	2.7461	2.7660	2.7686
Cdk18	0.035872	2.7459	1.1623	0.28032	0.49287	-6.2874	2.6922	2.7282	2.7559	2.7068	2.7348	2.7853	2.8183
Gm10188	0.023386	2.6133	0.57759	0.58025	0.75623	-6.8014	2.5403	2.5642	2.6954	2.6536	2.5874	2.5922	2.6602
Tmcc2	-0.060106	2.6253	-1.1943	0.26831	0.47939	-6.2517	2.5466	2.7095	2.7229	2.5621	2.6179	2.5423	2.6760
Cntn2	-0.043780	2.5380	-1.8346	0.10586	0.26648	-5.4239	2.5198	2.5947	2.5744	2.5330	2.4853	2.5285	2.5300
Nfasc	0.026211	2.5464	1.2162	0.26033	0.47116	-6.2268	2.5422	2.5127	2.5394	2.5352	2.5605	2.5363	2.5986
Mdm4	-0.079247	3.3711	-3.8379	0.0054684	0.036322	-2.4198	3.4234	3.4244	3.4013	3.3417	3.2968	3.3602	3.3497
Sox13	-0.0016512	2.8916	-0.051134	0.96054	0.98218	-6.9830	2.8567	2.8991	2.9217	2.8413	2.9322	2.8484	2.9415
Snrpe	0.054491	3.5509	2.9351	0.019946	0.086132	-3.7670	3.5396	3.5186	3.5012	3.5592	3.5687	3.5705	3.5987
Zbed6///Zc3h11a///Zbed6///Zc3h11a	-0.096877	3.3814	-4.7912	0.0015819	0.017006	-1.1095	3.4420	3.4379	3.4304	3.3679	3.3056	3.3289	3.3571
Atp2b4	0.12620	2.7700	2.0057	0.081688	0.22453	-5.1769	2.6535	2.7424	2.6977	2.9758	2.8658	2.7024	2.7522
Optc	-0.023423	2.3251	-0.58184	0.57752	0.75411	-6.7987	2.3590	2.3594	2.2971	2.2435	2.2628	2.3849	2.3692
Prelp	-0.0096065	2.4777	-0.27670	0.78939	0.89032	-6.9418	2.4502	2.4830	2.5163	2.4014	2.5017	2.5384	2.4527
Btg2	-0.14807	3.4504	-4.0332	0.0041950	0.030620	-2.1407	3.5445	3.5338	3.5268	3.4644	3.3042	3.3607	3.4185
Adora1	-0.021577	2.6320	-0.84372	0.42459	0.63296	-6.6029	2.5866	2.6738	2.6725	2.6331	2.6072	2.6135	2.6371
Ppfia4	0.049822	2.6268	1.5262	0.16744	0.35758	-5.8460	2.5743	2.6283	2.5922	2.7270	2.6291	2.6418	2.5945
Tmem183a	0.059037	3.2206	2.9725	0.018868	0.082662	-3.7098	3.1907	3.1703	3.1994	3.2102	3.2497	3.2649	3.2586
Mgat4e	-0.034386	2.1650	-1.3936	0.20284	0.40354	-6.0152	2.1989	2.1547	2.2004	2.1039	2.1856	2.1668	2.1446
Ppp1r12b	-0.086002	2.9643	-3.2839	0.011947	0.060614	-3.2372	2.9671	3.0620	3.0113	2.9378	2.9316	2.9458	2.8945
Lgr6	0.069569	2.6907	1.6384	0.14195	0.32193	-5.6966	2.6492	2.6172	2.6863	2.6582	2.6622	2.8236	2.7378
Ptprv	-0.016811	2.9291	-0.28943	0.77999	0.88500	-6.9378	3.0277	2.8202	2.9682	2.9603	2.9691	2.8054	2.9529
Gpr37l1	-0.0043728	2.4838	-0.15319	0.88224	0.94267	-6.9714	2.5219	2.4227	2.5144	2.4744	2.5023	2.4524	2.4988
Elf3	0.019706	2.5298	0.79789	0.44914	0.65369	-6.6416	2.5121	2.5325	2.5111	2.5428	2.5190	2.4994	2.5919
Rnpep	-0.035542	2.9538	-0.42588	0.68200	0.82353	-6.8839	2.9809	2.9872	2.9540	3.1036	3.0593	2.7478	2.8434
Timm17a	0.12463	3.2638	6.4749	0.00024127	0.0060813	0.87982	3.2153	3.1660	3.1964	3.3004	3.3299	3.3078	3.3305
Shisa4	0.030726	2.6806	1.3150	0.22681	0.43209	-6.1112	2.6678	2.6327	2.6884	2.7295	2.6728	2.7065	2.6661
Ipo9	0.00013059	3.3266	0.0067795	0.99477	0.99702	-6.9845	3.3049	3.3411	3.3335	3.2968	3.3316	3.3396	3.3385
Nav1	-0.048818	2.5793	-1.6757	0.13430	0.31075	-5.6457	2.5718	2.6021	2.6475	2.5147	2.5474	2.6153	2.5559
Pkp1	-0.00082166	2.5782	-0.040226	0.96895	0.98531	-6.9836	2.5794	2.5698	2.5868	2.5396	2.5744	2.5933	2.6042
Igfn1	-0.016144	2.5433	-0.47032	0.65133	0.80527	-6.8622	2.6034	2.4985	2.5555	2.5478	2.4655	2.5617	2.5704
Mroh3	0.068821	2.5467	3.9324	0.0048065	0.033406	-2.2840	2.5125	2.4960	2.5136	2.5705	2.5947	2.5849	2.5546
5730559C18Rik	0.26635	2.9096	5.3199	0.00084178	0.012073	-0.44095	2.6629	2.7767	2.8326	2.9290	3.0340	3.0329	3.0990
Gpr25	0.23622	2.9660	5.0348	0.0011771	0.014529	-0.79630	2.8069	2.8148	2.8714	2.9790	3.0061	3.1601	3.1236
Camsap2	0.027772	3.1934	1.1667	0.27863	0.49121	-6.2825	3.1911	3.1797	3.1617	3.1878	3.1724	3.2040	3.2569
Nr5a2	0.060158	2.3719	2.5334	0.036524	0.12897	-4.3825	2.3658	2.3458	2.3009	2.3940	2.3870	2.3731	2.4367
Ptprc	-0.11751	3.5995	-5.1300	0.0010512	0.013555	-0.67633	3.6796	3.6741	3.6463	3.5970	3.5245	3.5465	3.5287
Nek7	-0.089894	3.1947	-3.6313	0.0072822	0.043886	-2.7205	3.2710	3.2373	3.2299	3.1629	3.2043	3.1169	3.1406
Lhx9	0.026884	2.4499	1.3501	0.21581	0.41949	-6.0687	2.4292	2.4061	2.4685	2.4571	2.4737	2.4505	2.4646
Crb1	-0.051581	2.2613	-1.6085	0.14838	0.33068	-5.7370	2.2945	2.3110	2.2669	2.1881	2.3086	2.1990	2.2612
Gm4788	0.098428	1.5812	1.1137	0.29938	0.51234	-6.3403	1.4245	1.5860	1.5644	1.4852	1.5926	1.8647	1.5511
Cfhr1	-0.051065	1.6487	-1.4515	0.18663	0.38375	-5.9424	1.7379	1.6316	1.6642	1.6432	1.5947	1.6890	1.5805
Cfhr3	0.14217	2.0428	4.6861	0.0018020	0.018454	-1.2474	2.0052	1.8914	1.9882	2.1263	2.1069	2.0718	2.1102
Cfh	0.13670	2.1527	2.0834	0.072573	0.20729	-5.0624	1.9368	2.0461	2.2409	2.2600	2.2189	2.2126	2.1536
Cdc73	-0.040429	3.3871	-2.3649	0.047214	0.15427	-4.6395	3.4209	3.4195	3.3902	3.3544	3.3722	3.3765	3.3759
Trove2	-0.042402	2.7995	-0.84244	0.42526	0.63350	-6.6040	2.8524	2.7830	2.8356	2.9124	2.7928	2.7113	2.7087
Rgs2	-0.31705	2.9359	-5.6836	0.00055771	0.0096494	-0.0049942	3.1645	3.0756	3.1111	2.9120	2.8612	2.6790	2.7479
Rgs13	-0.084705	1.6945	-2.8057	0.024201	0.098320	-3.9650	1.8085	1.6858	1.7343	1.6451	1.6401	1.6602	1.6873
Rgs1	-0.10748	2.4245	-1.3966	0.20197	0.40259	-6.0115	2.4710	2.5229	2.4639	2.3735	2.1934	2.3737	2.5731
Rgs21	-0.0058542	1.7304	-0.10899	0.91603	0.95903	-6.9778	1.6295	1.7828	1.7888	1.6808	1.6494	1.7579	1.8234
Rgs18	-0.13043	1.9018	-3.7887	0.0058506	0.037962	-2.4908	1.9612	1.9218	2.0461	1.7920	1.8447	1.8676	1.8793
Gm9931	-0.0059733	1.7776	-0.11053	0.91485	0.95853	-6.9777	1.7865	1.6800	1.8765	1.6772	1.8203	1.8388	1.7638
Zfp825	0.012259	3.1448	0.45577	0.66129	0.81102	-6.8695	3.1724	3.1549	3.0860	3.1888	3.1301	3.1529	3.1284
Pla2g4a	-0.16752	2.5336	-6.9145	0.00015631	0.0048492	1.3360	2.6134	2.6059	2.6686	2.4264	2.4615	2.4635	2.4959
Rbm3	0.071707	3.6839	3.9158	0.0049164	0.033877	-2.3078	3.6593	3.6369	3.6327	3.7408	3.6972	3.7051	3.7156
Bex4	0.21353	2.1336	1.8582	0.10216	0.26046	-5.3904	2.1389	1.9983	1.8975	2.0082	2.0908	2.3200	2.4813
BC003331	0.17142	2.9247	5.6560	0.00057509	0.0098318	-0.037473	2.8645	2.7978	2.8180	2.9574	2.9572	3.0346	3.0436
Prg4	0.14726	2.3189	1.3928	0.20308	0.40382	-6.0162	2.1484	2.2649	2.2911	2.3624	2.2740	2.2104	2.6815
Hmcn1	0.0035618	2.1963	0.20946	0.83959	0.91816	-6.9600	2.1821	2.1831	2.2177	2.2047	2.1966	2.1964	2.1937
Swt1	-0.077183	2.9846	-3.1985	0.013527	0.066037	-3.3662	3.0501	3.0188	3.0174	2.9835	2.9111	2.9301	2.9816
Rnf2	-0.044904	3.1848	-1.7425	0.12158	0.29139	-5.5536	3.2395	3.1776	3.2143	3.1481	3.1280	3.1757	3.2105
Cox7b	0.12014	3.2638	5.1407	0.0010380	0.013473	-0.66296	3.2336	3.1569	3.1951	3.3152	3.3150	3.2901	3.3410
1700025G04Rik	-0.14733	2.8363	-3.5899	0.0077176	0.045517	-2.7813	2.9138	2.9494	2.8982	2.7459	2.6835	2.7992	2.8638
Tsen15	0.087979	2.7864	2.5141	0.037609	0.13179	-4.4120	2.7790	2.6652	2.7643	2.8662	2.8549	2.7831	2.7923
Rgl1	0.034442	2.7176	0.84684	0.42295	0.63163	-6.6002	2.6725	2.6718	2.7494	2.8179	2.7205	2.7429	2.6480
Smg7	-0.076071	3.2194	-3.7342	0.0063086	0.039923	-2.5699	3.2789	3.2684	3.2413	3.2226	3.1686	3.1767	3.1792
Lamc2	0.030493	2.4943	0.55647	0.59389	0.76610	-6.8142	2.4451	2.4764	2.5090	2.4057	2.4557	2.5154	2.6527
Lamc1	0.063713	3.0237	0.77953	0.45925	0.66273	-6.6566	3.0083	2.9936	2.9600	2.8825	2.9367	3.1654	3.2194
E330020D12Rik	-0.040894	2.4875	-1.4999	0.17398	0.36657	-5.8802	2.4908	2.5005	2.5414	2.4600	2.4361	2.4523	2.5317
Dhx9	0.0074325	3.5025	0.46844	0.65261	0.80612	-6.8631	3.5102	3.4973	3.4873	3.4990	3.5049	3.5151	3.5039
Npl	0.26675	3.0743	8.4839	0.000038794	0.0027379	2.7845	2.9547	2.8864	2.9246	3.1154	3.2138	3.2285	3.1970
F630010C12Rik	0.016852	2.2658	0.58967	0.57252	0.75049	-6.7938	2.2708	2.2224	2.2753	2.2142	2.3051	2.3108	2.2622
Sord	0.064839	3.3165	2.8739	0.021851	0.091652	-3.8605	3.2612	3.2763	3.3010	3.3438	3.3829	3.3444	3.3062
Rgsl1	-0.084398	2.0015	-3.0687	0.016364	0.075292	-3.5631	2.0376	2.0168	2.0949	1.9483	1.9254	2.0038	1.9838
Teddm2	-0.047883	2.5185	-1.6946	0.13059	0.30490	-5.6199	2.5365	2.5719	2.5293	2.5235	2.5467	2.4798	2.4420
Cacna1e	-0.050265	3.0328	-0.58444	0.57586	0.75290	-6.7971	3.1048	3.0180	3.0619	2.9649	2.7862	3.1477	3.1465
Ier5	0.026743	3.0985	1.5198	0.16902	0.35961	-5.8544	3.0824	3.0842	3.0829	3.1259	3.0867	3.1264	3.1007
Mr1	-0.14661	3.3252	-5.3187	0.00084298	0.012073	-0.44246	3.4032	3.4085	3.4152	3.2655	3.2041	3.2580	3.3217
BC034090	0.040830	2.5440	0.62674	0.54919	0.73414	-6.7697	2.5179	2.5133	2.5310	2.7354	2.5909	2.4440	2.4759
Xpr1	-0.088437	3.1323	-3.2040	0.013418	0.065637	-3.3578	3.2061	3.1906	3.1518	3.1575	3.0695	3.0669	3.0836
Gm5532	0.16772	2.9583	1.8053	0.11063	0.27404	-5.4654	2.8408	2.8493	2.8974	3.3095	2.9846	2.9013	2.9255
Lhx4	0.026376	2.8690	1.2305	0.25524	0.46535	-6.2105	2.8157	2.8585	2.8876	2.8615	2.8898	2.8850	2.8850
Qsox1	0.033960	3.1461	1.4703	0.18163	0.37734	-5.9184	3.1319	3.0986	3.1495	3.1990	3.1685	3.1456	3.1294
Cep350	-0.14902	3.1709	-6.4595	0.00024506	0.0061387	0.86342	3.2680	3.2784	3.2217	3.1417	3.0749	3.1062	3.1053
Tor1aip1	-0.075713	3.0579	-3.7587	0.0060985	0.038990	-2.5344	3.1150	3.1208	3.0677	3.0366	3.0038	3.0249	3.0364
Fam163a	-0.034441	2.1945	-0.85876	0.41674	0.62613	-6.5898	2.1725	2.2252	2.2449	2.2645	2.1555	2.0962	2.2027
Tdrd5	-0.13338	2.5069	-2.5458	0.035838	0.12732	-4.3634	2.6188	2.6043	2.5264	2.5220	2.5377	2.3368	2.4025
Axdnd1	-0.49458	2.6267	-8.3945	0.000041756	0.0028134	2.7088	2.9533	2.8765	2.8982	2.5383	2.4827	2.2965	2.3416
Soat1	-0.064318	3.2868	-2.9849	0.018521	0.081735	-3.6908	3.3378	3.3068	3.3259	3.2470	3.2228	3.2808	3.2863
Tor3a	0.027118	2.8095	0.58939	0.57270	0.75063	-6.7940	2.7635	2.7839	2.8347	2.9023	2.8671	2.8088	2.7065
Fam20b	-0.0089492	3.1843	-0.30986	0.76500	0.87633	-6.9310	3.1729	3.1974	3.1978	3.1401	3.2520	3.1779	3.1517
Ralgps2	-0.16007	3.3009	-5.9019	0.00043923	0.0085618	0.24762	3.4190	3.3900	3.3682	3.2948	3.2018	3.2219	3.2109
Tex35	0.11180	2.4916	3.0871	0.015925	0.073829	-3.5350	2.4434	2.4393	2.4003	2.5657	2.5908	2.5588	2.4427
Rasal2	0.18790	2.6996	2.2712	0.054476	0.17023	-4.7814	2.5700	2.6046	2.6021	2.5724	2.7128	2.9168	2.9185
Brinp2	0.0034103	2.4641	0.12932	0.90046	0.95184	-6.9751	2.4632	2.4443	2.4790	2.4179	2.5175	2.4808	2.4462
Pappa2	0.0078407	2.3024	0.28330	0.78451	0.88731	-6.9397	2.3117	2.2554	2.3268	2.2808	2.3017	2.2804	2.3604
1600012P17Rik	-0.046368	2.5940	-1.0256	0.33660	0.54968	-6.4321	2.5859	2.5988	2.6770	2.5773	2.5421	2.4953	2.6820
Atp5h	0.039086	3.4906	2.2519	0.056108	0.17361	-4.8105	3.4764	3.4704	3.4580	3.5265	3.4900	3.4964	3.5164
4930562F07Rik	-0.11327	2.5677	-3.3964	0.010159	0.054467	-3.0684	2.5931	2.6144	2.6896	2.5471	2.5687	2.4905	2.4701
Tnn	-0.058570	2.5695	-1.3846	0.20547	0.40666	-6.0264	2.5682	2.6137	2.6270	2.5179	2.4830	2.5169	2.6597
Cacybp	0.026324	3.5226	1.5317	0.16610	0.35575	-5.8388	3.5051	3.5123	3.5054	3.5165	3.5435	3.5538	3.5219
Rabgap1l	-0.25622	2.9834	-7.3682	0.00010202	0.0041763	1.7824	3.1404	3.1278	3.1211	2.8320	2.8060	2.9135	2.9427
Gpr52	-0.20159	2.7407	-4.5039	0.0022666	0.021150	-1.4903	2.8868	2.8533	2.8277	2.5281	2.7011	2.6842	2.7040
Zbtb37	-0.11304	2.9929	-5.9390	0.00042200	0.0084017	0.28992	3.0542	3.0599	3.0583	2.9471	2.9554	2.9660	2.9093
Dars2	0.13237	2.9885	5.3031	0.00085833	0.012170	-0.46158	2.8993	2.8998	2.9397	3.0448	3.0948	3.0368	3.0047
Klhl20	-0.085078	3.2068	-4.8422	0.0014859	0.016347	-1.0431	3.2524	3.2738	3.2401	3.1865	3.1646	3.1548	3.1755
4930469G21Rik	0.048269	1.6978	0.57210	0.58377	0.75890	-6.8047	1.7721	1.5169	1.7216	1.7097	1.7532	1.5447	1.8663
Prdx6	0.011669	3.3067	0.50925	0.62503	0.78662	-6.8414	3.3109	3.2940	3.2954	3.2613	3.3439	3.3166	3.3253
Aph1a	0.0085493	3.2401	0.44879	0.66610	0.81341	-6.8730	3.2283	3.2335	3.2438	3.2084	3.2504	3.2550	3.2612
Fasl	-0.070038	2.5108	-1.1397	0.28905	0.50188	-6.3122	2.5032	2.5396	2.6098	2.3132	2.4928	2.5516	2.5657
Suco	-0.045805	3.2200	-2.2946	0.052563	0.16599	-4.7460	3.2728	3.2470	3.2188	3.2109	3.1782	3.1966	3.2159
4930558K02Rik	0.027898	1.9675	0.44195	0.67083	0.81656	-6.8763	1.9293	1.8888	2.0365	1.9909	1.8505	2.1210	1.9552
Dnm3	0.073438	2.4190	2.3194	0.050611	0.16165	-4.7086	2.3928	2.3358	2.4025	2.5233	2.4425	2.4258	2.4103
Mettl13	0.24106	2.9806	7.9741	0.000059531	0.0032653	2.3425	2.8150	2.8570	2.8564	3.0100	3.0963	3.1281	3.1012
Eif4e1b	0.0078331	2.7130	0.30231	0.77053	0.87996	-6.9335	2.6563	2.7192	2.7501	2.7115	2.7076	2.6996	2.7467
7420461P10Rik	-0.034233	2.4513	-1.4306	0.19236	0.39027	-5.9689	2.5020	2.4657	2.4449	2.4554	2.4281	2.3966	2.4663
Prrc2c	-0.040289	3.5112	-1.9695	0.086306	0.23280	-5.2297	3.5411	3.5529	3.5087	3.5238	3.4713	3.4837	3.4969
Fmo4	0.018615	2.3120	0.73946	0.48184	0.68102	-6.6883	2.3204	2.2853	2.2985	2.3366	2.2874	2.2876	2.3685
Fmo1	-0.020770	2.5015	-0.53266	0.60948	0.77612	-6.8282	2.4929	2.4544	2.5929	2.5476	2.5127	2.4708	2.4396
Fmo2	0.016750	2.2421	0.48047	0.64442	0.80087	-6.8569	2.2442	2.1805	2.2728	2.2367	2.2255	2.2078	2.3270
Fmo3	-0.044625	2.0552	-1.4463	0.18803	0.38518	-5.9489	2.0756	2.0486	2.1177	1.9707	2.0837	2.0306	2.0591
Mroh9	0.00038834	2.0757	0.0086025	0.99336	0.99642	-6.9845	2.1473	1.9824	2.0968	2.0514	2.1496	2.0185	2.0839
Prrx1	0.054054	2.4881	2.4899	0.039023	0.13508	-4.4491	2.4851	2.4623	2.4242	2.5178	2.5346	2.4834	2.5093
Gorab	0.061894	2.8704	3.4296	0.0096884	0.052945	-3.0190	2.8576	2.8156	2.8320	2.9130	2.8825	2.8965	2.8958
Mettl11b	0.023432	2.3974	1.1390	0.28932	0.50211	-6.3129	2.3999	2.3572	2.3950	2.4315	2.4100	2.3768	2.4116
BC055324	0.11230	3.0579	4.3145	0.0028921	0.024349	-1.7481	3.0097	2.9863	2.9851	3.0552	3.1605	3.1026	3.1058
Blzf1	0.039193	3.1725	1.8158	0.10891	0.27131	-5.4507	3.1418	3.1281	3.1803	3.2143	3.2006	3.1835	3.1586
Atp1b1	-0.14049	3.2416	-3.3205	0.011332	0.058522	-3.1822	3.3646	3.3055	3.2955	3.1815	3.1015	3.1577	3.2848
Xcl1	-0.17157	2.5859	-4.1337	0.0036682	0.028338	-1.9991	2.6164	2.7357	2.6998	2.4451	2.4715	2.5701	2.5628
Tbx19	0.038258	2.6832	0.43685	0.67436	0.81837	-6.8788	2.6324	2.6509	2.7009	2.9247	2.7552	2.5329	2.5858
Sft2d2	-0.17569	3.2006	-6.9069	0.00015746	0.0048544	1.3284	3.3237	3.2939	3.2853	3.1774	3.1349	3.0964	3.0923
Tiprl	0.0061935	3.2389	0.28636	0.78225	0.88594	-6.9387	3.2798	3.2104	3.2158	3.2468	3.2407	3.2293	3.2492
Dcaf6	-0.084879	3.0656	-3.5482	0.0081856	0.047256	-2.8429	3.1394	3.1041	3.0989	3.0696	3.0039	3.0465	2.9971
Mpzl1	0.18152	2.8018	4.4955	0.0022909	0.021323	-1.5016	2.6721	2.6761	2.7460	2.9546	2.8977	2.8811	2.7850
Rcsd1	-0.093959	3.3844	-2.2028	0.060481	0.18352	-4.8844	3.4477	3.4382	3.4284	3.4545	3.3595	3.2935	3.2690
Pou2f1	-0.023800	3.0221	-0.93155	0.38021	0.59112	-6.5237	2.9985	3.0720	3.0366	2.9811	3.0519	3.0202	2.9945
Dusp27	0.081323	2.4069	1.6488	0.13978	0.31869	-5.6825	2.3463	2.2869	2.4481	2.3862	2.5420	2.4456	2.3930
Mael	-0.016442	1.8670	-0.43042	0.67884	0.82133	-6.8818	1.8593	1.9247	1.8452	1.8970	1.7909	1.8217	1.9302
Pogk	-0.038955	2.7277	-1.3339	0.22083	0.42515	-6.0885	2.7428	2.7352	2.7720	2.6412	2.7091	2.7429	2.7509
Uqcr11	0.13292	3.0598	3.8639	0.0052767	0.035532	-2.3823	2.9295	2.9999	3.0221	3.0974	3.1747	3.1387	3.0563
Gm4847	-0.058110	2.0449	-2.2681	0.054738	0.17083	-4.7861	2.0600	2.0656	2.1088	1.9688	2.0563	2.0375	2.0175
Fmo9	0.011153	2.2644	0.31347	0.76235	0.87460	-6.9297	2.2487	2.2256	2.2999	2.2454	2.2585	2.2177	2.3552
Uck2	0.066637	3.3836	3.0188	0.017614	0.079149	-3.6390	3.3158	3.3677	3.3532	3.3743	3.4170	3.4248	3.4326
Mgst3	-0.036497	2.7770	-0.95304	0.36990	0.58105	-6.5034	2.8004	2.7478	2.8453	2.6795	2.8295	2.7715	2.7650
Lrrc52	0.076863	2.4057	2.0468	0.076739	0.21543	-5.1165	2.3521	2.3690	2.3642	2.4557	2.4750	2.4903	2.3335
Pbx1	0.00062203	2.5980	0.022789	0.98241	0.99160	-6.9842	2.5580	2.6419	2.5930	2.5775	2.6063	2.6413	2.5679
Nuf2	0.12140	3.1943	6.4386	0.00025031	0.0062240	0.84108	3.1234	3.1238	3.1276	3.2543	3.2724	3.2439	3.2148
Rgs4	0.047739	2.4570	1.6162	0.14670	0.32851	-5.7266	2.3916	2.4315	2.4661	2.5174	2.4550	2.5102	2.4272
Hsd17b7	0.13549	3.0194	5.6897	0.00055395	0.0096233	0.0021652	2.9518	2.9271	2.9471	3.0280	3.0752	3.1170	3.0897
Ddr2	-0.046329	2.4153	-2.1900	0.061670	0.18567	-4.9035	2.4551	2.4570	2.4133	2.3778	2.3818	2.4304	2.3918
Uap1	0.0096615	3.0559	0.34935	0.73631	0.85871	-6.9166	3.0550	3.0377	3.0585	2.9945	3.1007	3.0894	3.0556
Uhmk1	-0.044550	3.3588	-2.5563	0.035276	0.12610	-4.3475	3.3858	3.3948	3.3722	3.3628	3.3377	3.3237	3.3346
Atf6	0.071271	3.0373	1.6401	0.14161	0.32140	-5.6944	3.0205	2.9868	2.9825	2.9515	3.0640	3.1339	3.1221
Fcrlb	0.046392	2.6449	1.8144	0.10913	0.27159	-5.4526	2.6129	2.5954	2.6470	2.6213	2.6773	2.7097	2.6510
Fcrla	-0.042741	2.6323	-1.3805	0.20667	0.40828	-6.0314	2.6019	2.7017	2.6665	2.5912	2.6485	2.5713	2.6448
Uqcrb	0.061621	3.3663	2.6313	0.031481	0.11686	-4.2325	3.3695	3.3163	3.3076	3.3910	3.4092	3.3568	3.4140
Fcgr2b	0.086725	2.7200	1.8706	0.10027	0.25755	-5.3727	2.6042	2.6994	2.7078	2.6725	2.7588	2.8614	2.7360
Fcgr3	0.059404	2.5277	1.4634	0.18344	0.37995	-5.9271	2.3983	2.5278	2.5553	2.5474	2.6083	2.5174	2.5397
Sdhc	0.026657	3.3531	1.3761	0.20798	0.40996	-6.0369	3.3498	3.3380	3.3257	3.3351	3.3690	3.3606	3.3932
Pcp4l1	-0.024410	2.4836	-0.67479	0.51981	0.71214	-6.7365	2.5433	2.4913	2.4581	2.4947	2.4757	2.3914	2.5309
Tomm40l	0.15624	3.0315	8.0947	0.000053690	0.0030907	2.4494	2.9248	2.9393	2.9627	3.0842	3.1267	3.1001	3.0830
Fcer1g	0.035299	2.8539	0.58737	0.57399	0.75126	-6.7952	2.7156	2.8399	2.9457	2.7954	2.8193	2.9634	2.8982
Ndufs2	0.048429	3.4180	2.7211	0.027487	0.10670	-4.0948	3.3955	3.3654	3.4102	3.4330	3.4313	3.4489	3.4420
Ppox	-0.0061016	3.1033	-0.31954	0.75792	0.87205	-6.9276	3.0997	3.1241	3.0966	3.1130	3.0996	3.0706	3.1197
Usp21	-0.065281	3.2398	-3.8126	0.0056620	0.037216	-2.4563	3.2718	3.2736	3.2860	3.1919	3.2154	3.2318	3.2083
Ufc1	0.11604	3.1869	5.7977	0.00049189	0.0090762	0.12788	3.1233	3.0890	3.1493	3.2270	3.2269	3.2381	3.2544
Rpl27	0.044383	3.5449	2.3604	0.047542	0.15497	-4.6464	3.4883	3.5368	3.5336	3.5552	3.5706	3.5731	3.5569
Nit1	0.0095349	3.1219	0.52099	0.61721	0.78113	-6.8349	3.1097	3.0995	3.1402	3.1467	3.1174	3.1173	3.1226
Klhdc9	0.0030327	2.5591	0.11858	0.90868	0.95590	-6.9766	2.5633	2.5056	2.6033	2.5847	2.5475	2.5540	2.5556
B930036N10Rik	0.023072	2.1412	0.78048	0.45873	0.66228	-6.6559	2.1456	2.1570	2.0813	2.0980	2.1433	2.1663	2.1965
Itlnb///Itln1	0.017992	2.1335	0.55281	0.59628	0.76721	-6.8164	2.1454	2.1323	2.0920	2.2167	2.1005	2.0973	2.1505
Ly9	-0.055977	3.2957	-3.0617	0.016532	0.075714	-3.5737	3.3436	3.3064	3.3330	3.2834	3.2523	3.2855	3.2656
Slamf7	-0.078097	2.6644	-1.0481	0.32677	0.54034	-6.4092	2.6582	2.6887	2.7801	2.5031	2.5266	2.8072	2.6866
Vangl2	0.17888	3.1059	5.5522	0.00064588	0.010421	-0.16036	3.0137	2.9879	3.0095	3.1165	3.1505	3.2355	3.2279
Nhlh1	0.0022146	2.3331	0.065187	0.94971	0.97669	-6.9821	2.3585	2.2690	2.3681	2.3412	2.2683	2.3698	2.3571
Ncstn	-0.017927	3.2206	-0.82777	0.43302	0.63937	-6.6166	3.2341	3.2250	3.2334	3.2198	3.1688	3.2473	3.2158
Timm23	0.040136	3.5028	2.5555	0.035316	0.12620	-4.3486	3.4890	3.4684	3.4821	3.5182	3.5121	3.5240	3.5256
Pea15a	-0.10662	3.0051	-3.5173	0.0085506	0.048752	-2.8885	3.0541	3.0362	3.1078	3.0084	2.8976	2.9676	2.9640
Casq1	-0.048215	2.4083	-1.7366	0.12266	0.29315	-5.5619	2.4069	2.4045	2.4961	2.4007	2.3523	2.3946	2.4031
Atp1a4	0.016553	2.5415	0.84977	0.42142	0.63019	-6.5976	2.5117	2.5430	2.5415	2.5277	2.5361	2.5533	2.5774
Atp1a2	0.025814	2.6600	1.1357	0.29062	0.50366	-6.3165	2.6075	2.6557	2.6724	2.6888	2.6590	2.6447	2.6916
Kcnj9	0.034829	2.5725	0.93243	0.37978	0.59087	-6.5229	2.5825	2.5011	2.5740	2.5447	2.5815	2.5474	2.6759
Slamf8	-0.0074483	2.4709	-0.21403	0.83615	0.91705	-6.9589	2.4543	2.4822	2.4889	2.4201	2.5597	2.4296	2.4614
Fcrl6	0.030004	2.4044	1.3389	0.21926	0.42340	-6.0823	2.3759	2.3861	2.3999	2.3729	2.4352	2.4115	2.4496
Dusp23	-0.0048620	2.7069	-0.19703	0.84897	0.92304	-6.9628	2.6755	2.7018	2.7518	2.6894	2.6800	2.7110	2.7389
Apcs	0.064776	2.1174	2.4048	0.044426	0.14812	-4.5789	2.0799	2.0487	2.1127	2.1209	2.1794	2.1034	2.1772
Olfr1408	0.092817	1.9706	1.9324	0.091306	0.24169	-5.2836	1.9882	1.8276	1.9369	2.0993	2.0208	1.9805	1.9410
Olfr1406	0.020686	2.0824	0.59190	0.57110	0.74941	-6.7924	2.0432	2.0459	2.1226	2.0779	2.1287	2.0196	2.1388
Fcer1a	0.089013	1.8479	2.8361	0.023122	0.095464	-3.9184	1.7531	1.7901	1.8479	1.9340	1.8352	1.8718	1.9033
Ackr1	-0.010872	2.2888	-0.35078	0.73528	0.85779	-6.9160	2.2312	2.3078	2.3460	2.2477	2.3224	2.2816	2.2848
Cadm3	0.011493	2.5121	0.56493	0.58841	0.76178	-6.8091	2.4848	2.5142	2.5178	2.4813	2.5349	2.5331	2.5190
LOC102639543	-0.41392	2.3340	-6.5331	0.00022751	0.0059447	0.94163	2.6333	2.6819	2.3963	2.1241	2.1475	2.1965	2.1582
BC094916	-0.10498	1.9697	-0.93791	0.37714	0.58829	-6.5177	1.8258	2.0196	2.2436	2.0774	1.7076	1.9434	1.9703
Pydc4	-0.12076	2.3301	-1.7019	0.12918	0.30258	-5.6098	2.4657	2.3662	2.3655	2.2172	2.2449	2.4785	2.1728
AI607873	-0.030811	2.2112	-0.90445	0.39353	0.60355	-6.5488	2.2542	2.2322	2.2000	2.2576	2.1221	2.2317	2.1805
Mnda///Ifi204	0.068295	2.8080	0.57809	0.57992	0.75598	-6.8010	2.8390	2.8025	2.6653	3.0748	2.9921	2.5922	2.6899
Ifi203	-0.16817	3.0101	-1.5007	0.17379	0.36625	-5.8792	3.1336	3.0801	3.1049	3.1932	3.0515	2.6719	2.8357
Ifi202b	0.16164	2.1465	1.8972	0.096313	0.25042	-5.3345	2.0575	1.9947	2.1102	2.2655	2.4184	2.0203	2.1588
Ifi205	-0.086003	2.3481	-1.5502	0.16166	0.34921	-5.8145	2.3415	2.3769	2.4734	2.4338	2.2246	2.2448	2.3420
Olfr231	0.038323	2.4447	1.8049	0.11070	0.27418	-5.4660	2.4376	2.4223	2.4085	2.5001	2.4523	2.4299	2.4620
Olfr419	-0.0013598	2.4968	-0.065732	0.94929	0.97661	-6.9821	2.5237	2.5017	2.4672	2.5140	2.4700	2.5046	2.4961
Grem2	-0.0012028	2.4612	-0.026653	0.97942	0.98986	-6.9841	2.3885	2.4416	2.5558	2.3878	2.4862	2.4533	2.5156
Rgs7	0.0084971	1.7573	0.17435	0.86614	0.93374	-6.9675	1.7070	1.6753	1.8751	1.7224	1.8156	1.7388	1.7671
Fh1	0.18472	3.2796	7.9095	0.000062952	0.0033664	2.2846	3.1559	3.1705	3.1958	3.3146	3.3702	3.3554	3.3950
Opn3	0.51732	3.0524	4.2956	0.0029642	0.024722	-1.7741	2.7469	2.7802	2.7433	2.9580	3.2025	3.4180	3.5180
Chml	0.26407	3.0542	3.1027	0.015564	0.072759	-3.5114	2.9132	2.9210	2.8757	2.9688	3.0936	3.2392	3.3680
Pld5	0.052807	2.4353	3.0335	0.017236	0.077931	-3.6167	2.3943	2.3918	2.4294	2.4690	2.4577	2.4533	2.4519
Rbm8a2	0.20369	1.4860	2.6879	0.028899	0.11023	-4.1457	1.4591	1.2883	1.3615	1.5557	1.4441	1.5254	1.7681
Cep170///Cep170	-0.037119	3.1663	-2.0464	0.076775	0.21545	-5.1170	3.1816	3.2060	3.1749	3.1550	3.1262	3.1544	3.1661
Mir350	-0.038442	2.2189	-1.0501	0.32592	0.53939	-6.4072	2.2119	2.3065	2.2041	2.2776	2.1688	2.1960	2.1672
Akt3	-0.59296	2.8688	-13.699	0.0000012511	0.00065846	6.1621	3.2116	3.2351	3.1760	2.5942	2.5535	2.5770	2.7338
Adss	0.093746	3.3730	4.4895	0.0023086	0.021423	-1.5097	3.3410	3.2834	3.3339	3.3897	3.4196	3.4150	3.4284
4930527J03Rik	0.0011863	3.1392	0.061625	0.95245	0.97775	-6.9824	3.1195	3.1413	3.1548	3.1093	3.1508	3.1433	3.1555
AI503316	-0.068993	3.4639	-2.4631	0.040645	0.13925	-4.4899	3.5462	3.4894	3.4744	3.4254	3.4267	3.3969	3.4884
Hnrnpu	-0.025037	3.6717	-1.5545	0.16066	0.34787	-5.8089	3.7015	3.6844	3.6721	3.6562	3.6578	3.6651	3.6646
Smyd3	0.044311	3.1582	1.6992	0.12970	0.30349	-5.6136	3.1318	3.1265	3.1402	3.1389	3.1397	3.2237	3.2063
Tfb2m	0.11772	3.1337	5.4665	0.00071158	0.011023	-0.26295	3.1101	3.0511	3.0381	3.1741	3.1817	3.1869	3.1938
Ahctf1	-0.013459	3.3558	-0.76346	0.46823	0.67026	-6.6695	3.3792	3.3618	3.3495	3.3270	3.3583	3.3543	3.3604
Coq8a	-0.011638	2.9338	-0.58915	0.57285	0.75069	-6.7941	2.9291	2.9340	2.9581	2.9241	2.9341	2.9573	2.8995
Psen2	0.014985	3.0102	0.60569	0.56237	0.74349	-6.7835	2.9835	2.9776	3.0438	2.9944	2.9980	3.0179	3.0562
Gm5069	0.10179	2.8212	4.6260	0.0019426	0.019208	-1.3270	2.7735	2.7697	2.7458	2.8867	2.8441	2.8320	2.8963
Stum	0.039092	2.6264	2.3814	0.046036	0.15184	-4.6144	2.6072	2.6074	2.5976	2.6596	2.6265	2.6465	2.6400
Mixl1	0.37020	2.7908	2.5723	0.034426	0.12414	-4.3229	2.5944	2.5539	2.5897	2.5599	2.8744	3.1657	3.1980
Gm2099///Gm12657///H3f3a///H3f3a	-0.034606	3.5912	-1.7744	0.11590	0.28232	-5.5091	3.6420	3.5914	3.5996	3.5756	3.5732	3.5612	3.5954
Ephx1	-0.27281	3.0913	-3.3386	0.011040	0.057568	-3.1550	3.2192	3.2643	3.2581	2.7959	2.8721	3.1389	3.0907
Nvl	0.070953	3.2422	3.7637	0.0060565	0.038873	-2.5271	3.2261	3.1998	3.1791	3.2577	3.2629	3.2880	3.2819
Wdr26	-0.030930	3.4441	-1.3566	0.21382	0.41739	-6.0608	3.4682	3.4620	3.4552	3.4102	3.3916	3.4654	3.4563
Ino80///Rpl35a	0.048955	3.4851	2.4960	0.038661	0.13422	-4.4397	3.4245	3.4840	3.4629	3.4910	3.5140	3.5086	3.5107
Ccdc121	0.016446	2.7340	0.64208	0.53970	0.72783	-6.7593	2.7718	2.7102	2.6917	2.7506	2.7640	2.7472	2.7024
7120482A17Rik///Rnu6	0.18238	1.5883	1.0247	0.33700	0.55002	-6.4330	1.3797	1.5174	1.5552	1.3639	2.1766	1.6614	1.4640
Lbr	-0.061616	3.6280	-3.0999	0.015630	0.072904	-3.5157	3.6718	3.6528	3.6649	3.6410	3.5899	3.5897	3.5855
Gm5533	-0.099649	2.4820	-1.5240	0.16798	0.35827	-5.8489	2.5482	2.5811	2.4875	2.6253	2.4131	2.3703	2.3483
Enah	0.044774	2.4256	1.8570	0.10234	0.26080	-5.3920	2.3751	2.3854	2.4396	2.4090	2.4741	2.4399	2.4562
Vmn1r1	-0.0094532	2.1289	-0.24082	0.81606	0.90571	-6.9521	2.1369	2.1134	2.1526	2.0493	2.0827	2.1519	2.2154
Degs1	0.063487	3.2176	2.7927	0.024678	0.099301	-3.9850	3.1662	3.1689	3.2089	3.2816	3.2433	3.2080	3.2463
Fbxo28	-0.034016	3.2487	-1.3894	0.20406	0.40490	-6.0204	3.2824	3.2504	3.2718	3.2287	3.1825	3.2683	3.2571
Gm10517	0.011984	2.7165	0.47036	0.65130	0.80527	-6.8622	2.6743	2.6993	2.7554	2.6827	2.7280	2.7422	2.7338
Capn2	0.19858	3.1345	8.6972	0.000032636	0.0025857	2.9619	3.0375	2.9821	3.0434	3.2518	3.2190	3.2105	3.1971
Ccdc185	0.0026458	2.7264	0.12602	0.90298	0.95298	-6.9756	2.7236	2.7188	2.7324	2.6888	2.7245	2.7622	2.7348
1700056E22Rik	0.10997	2.8641	4.1907	0.0034014	0.026997	-1.9194	2.7883	2.7598	2.8555	2.9332	2.8994	2.9233	2.8889
Hlx	-0.0067019	2.6413	-0.25571	0.80496	0.89916	-6.9480	2.6376	2.6597	2.6383	2.6762	2.6312	2.5796	2.6670
Marc1	-0.011536	2.6063	-0.39681	0.70241	0.83635	-6.8971	2.6069	2.5722	2.6596	2.5897	2.5987	2.5638	2.6533
Marc2	0.054316	3.2042	2.2597	0.055447	0.17231	-4.7988	3.1863	3.1372	3.1960	3.2595	3.1958	3.2094	3.2451
C130074G19Rik	-0.034633	2.6728	-1.2266	0.25662	0.46687	-6.2150	2.6576	2.6943	2.7257	2.6131	2.7135	2.6564	2.6485
Mark1	0.038611	2.4549	1.9129	0.094050	0.24647	-5.3119	2.4118	2.4351	2.4517	2.4853	2.4579	2.4964	2.4464
Iars2	0.10651	3.1627	6.5100	0.00023288	0.0060079	0.91709	3.1155	3.0835	3.1064	3.2023	3.2073	3.2129	3.2107
9630028B13Rik	-0.024551	2.5827	-1.0177	0.34012	0.55319	-6.4401	2.5420	2.6181	2.6302	2.5711	2.5734	2.5802	2.5641
Lyplal1	0.27909	2.9891	6.2072	0.00031765	0.0071723	0.58990	2.8618	2.8679	2.7592	3.0042	3.1727	3.1203	3.1377
Tgfb2	0.10923	2.5216	2.2571	0.055665	0.17272	-4.8027	2.4262	2.4344	2.5169	2.5096	2.6325	2.6523	2.4791
Rrp15	0.21114	3.1173	6.7746	0.00017906	0.0051917	1.1934	3.0171	2.9649	3.0078	3.1294	3.2299	3.2384	3.2332
Spata17	0.042341	2.0368	1.0075	0.34471	0.55763	-6.4503	1.9873	2.0244	2.0262	2.0153	2.0835	1.9691	2.1519
Kctd3	-0.00048639	3.0374	-0.024642	0.98098	0.99079	-6.9842	3.0308	3.0356	3.0465	3.0053	3.0261	3.0598	3.0575
Kcnk2	0.048567	2.6506	1.1015	0.30434	0.51776	-6.3534	2.5517	2.6253	2.6914	2.5863	2.6638	2.6943	2.7411
Gm3837///Pdcd5	0.064011	3.3368	3.1257	0.015047	0.071150	-3.4764	3.3291	3.2660	3.3054	3.3488	3.3773	3.3568	3.3738
Cenpf	0.056645	3.2056	3.3489	0.010876	0.056932	-3.1395	3.1711	3.1905	3.1579	3.2344	3.2198	3.2233	3.2419
Smyd2	0.38061	3.1026	9.1505	0.000022863	0.0022685	3.3254	2.8444	2.8909	2.9201	3.1538	3.2985	3.3037	3.3070
Prox1	0.54034	2.6820	2.5312	0.036644	0.12931	-4.3858	2.3758	2.3387	2.4053	2.2942	3.0792	3.3334	2.9476
Rps6kc1	-0.045119	3.0311	-2.1402	0.066549	0.19526	-4.9780	3.0395	3.0646	3.0665	2.9738	3.0421	3.0213	3.0097
Vash2	0.15659	2.5022	1.7579	0.11880	0.28703	-5.5321	2.3605	2.3456	2.5322	2.8109	2.4606	2.5057	2.5002
Mfsd7b	0.045538	3.1414	2.8697	0.021990	0.092056	-3.8670	3.1201	3.1098	3.1162	3.1623	3.1698	3.1455	3.1661
Tatdn3	0.081433	2.9391	3.7592	0.0060941	0.038979	-2.5336	2.9142	2.8622	2.9014	2.9908	2.9891	2.9775	2.9387
Fam71a	-0.013552	2.5049	-0.43647	0.67463	0.81841	-6.8789	2.4834	2.4913	2.5634	2.5055	2.5497	2.4987	2.4426
Atf3	0.093294	2.5738	2.4699	0.040225	0.13816	-4.4795	2.5210	2.5333	2.5071	2.5133	2.6257	2.6826	2.6335
Nenf	0.20605	2.9458	6.0359	0.00038045	0.0078524	0.39944	2.7903	2.8208	2.8733	2.9906	3.1069	3.0435	2.9955
Ppp2r5a	-0.037460	3.5086	-1.5406	0.16395	0.35264	-5.8271	3.5571	3.5135	3.5195	3.5386	3.5007	3.4604	3.4704
Dtl	0.15732	3.2394	4.5163	0.0022313	0.020955	-1.4737	3.1223	3.1798	3.1463	3.2728	3.3912	3.3109	3.2523
1700034H15Rik	-0.029269	2.6713	-1.0137	0.34192	0.55481	-6.4441	2.6426	2.6926	2.7288	2.6864	2.6828	2.6608	2.6050
Traf5	-0.014322	2.8729	-0.62923	0.54764	0.73335	-6.7680	2.8580	2.8748	2.9104	2.9023	2.8773	2.8449	2.8425
Gstp1///Gstp2	0.11019	3.0772	3.9086	0.0049647	0.034136	-2.3181	2.9515	3.0401	3.0512	3.1053	3.1560	3.1240	3.1124
Rcor3	-0.031561	2.8311	-0.95746	0.36780	0.57932	-6.4992	2.8319	2.8494	2.8662	2.8216	2.8881	2.8186	2.7421
Hhat	0.11977	2.7013	1.8583	0.10214	0.26045	-5.3902	2.6642	2.6357	2.5987	2.7965	2.9099	2.6853	2.6188
A730013G03Rik	0.0089707	2.6457	0.30702	0.76707	0.87774	-6.9319	2.6371	2.6204	2.6643	2.6763	2.7030	2.5940	2.6249
Sertad4	-0.0053277	3.0100	-0.034960	0.97301	0.98719	-6.9838	3.0403	3.0146	2.9844	3.3212	3.2237	2.8240	2.6621
Syt14	-0.34713	2.7298	-4.6378	0.0019141	0.019033	-1.3113	2.9357	2.9243	2.9245	2.5378	2.8075	2.4962	2.4827
Diexf	-0.021701	3.3382	-0.97828	0.35805	0.57028	-6.4790	3.3526	3.3344	3.3646	3.2862	3.3628	3.3280	3.3385
Traf3ip3	-0.26900	3.2602	-8.7557	0.000031144	0.0025631	3.0098	3.4257	3.4186	3.3974	3.2196	3.1439	3.0893	3.1269
Hsd11b1	-0.17794	3.0212	-2.7929	0.024669	0.099301	-3.9846	3.1154	3.0819	3.1715	3.1201	2.8545	2.8611	2.9441
G0s2	0.046712	2.8387	1.5969	0.15094	0.33399	-5.7525	2.8039	2.8047	2.8276	2.9317	2.8547	2.8145	2.8341
Camk1g	0.16099	2.7544	2.0247	0.079357	0.22010	-5.1490	2.6844	2.6080	2.6947	2.7045	2.6731	2.9901	2.9257
Mir205	-0.072764	2.1158	-1.6550	0.13851	0.31689	-5.6741	2.0984	2.1590	2.2147	2.1261	2.1378	1.9802	2.0943
Cd46	-0.17095	2.7409	-4.6550	0.0018732	0.018830	-1.2885	2.9052	2.8417	2.7688	2.6849	2.6048	2.6971	2.6838
Cr1l	-0.11864	3.0426	-2.9429	0.019716	0.085389	-3.7550	3.1842	3.0985	3.0484	2.9858	2.9483	2.9629	3.0699
Cr2	-0.22906	2.5937	-2.5542	0.035384	0.12638	-4.3506	2.5096	2.7962	2.8680	2.3664	2.4668	2.5693	2.5795
Cnksr3	-0.10143	2.8377	-2.7492	0.026346	0.10371	-4.0516	2.8816	2.9111	2.8941	2.7733	2.8500	2.8483	2.7052
Ipcef1	-0.34345	2.8218	-4.9589	0.0012895	0.015194	-0.89291	3.0385	3.0458	2.9698	2.8782	2.6235	2.5846	2.6120
Rgs17	0.057357	2.2476	1.4577	0.18498	0.38164	-5.9345	2.1578	2.2845	2.2023	2.2217	2.3483	2.2458	2.2732
Mtrf1l	-0.069936	2.9327	-2.4764	0.039829	0.13726	-4.4696	3.0137	2.9681	2.9361	2.9491	2.9164	2.8599	2.8855
Fbxo5	0.037659	3.3940	1.6946	0.13059	0.30490	-5.6199	3.3871	3.3569	3.3733	3.3643	3.4395	3.4185	3.4180
Syne1	-0.015777	2.9071	-0.76681	0.46635	0.66856	-6.6669	2.8977	2.9247	2.9260	2.9082	2.8742	2.8849	2.9341
Gm5512///Rmnd1	0.0073942	3.0817	0.36952	0.72183	0.84895	-6.9086	3.0726	3.0770	3.0828	3.0867	3.1229	3.0604	3.0694
Zbtb2	-0.10656	3.0556	-4.3393	0.0028007	0.023976	-1.7141	3.1064	3.1176	3.1255	2.9771	3.0665	2.9873	3.0089
Lrp11	0.055027	2.6885	1.7651	0.11752	0.28477	-5.5220	2.6539	2.6235	2.6937	2.6937	2.7848	2.6753	2.6944
Nup43	0.18007	3.0690	8.3766	0.000042375	0.0028134	2.6936	2.9811	2.9702	2.9469	3.1127	3.1831	3.1398	3.1489
Lats1	-0.082484	3.1434	-4.9878	0.0012455	0.014935	-0.85610	3.2013	3.1962	3.1740	3.1153	3.0994	3.1005	3.1168
Katna1	-0.0092772	3.2992	-0.47316	0.64939	0.80424	-6.8607	3.2890	3.3163	3.3083	3.3186	3.2933	3.3064	3.2627
Ppil4	-0.033591	3.3045	-1.6017	0.14987	0.33248	-5.7460	3.3597	3.2964	3.3151	3.3037	3.2679	3.2918	3.2971
Zc3h12d	-0.10850	2.9580	-4.2396	0.0031896	0.025798	-1.8515	3.0175	2.9918	3.0505	2.9522	2.8739	2.9303	2.8894
Sash1	0.040090	2.6075	1.9454	0.089532	0.23874	-5.2649	2.5742	2.5735	2.6060	2.6341	2.5874	2.6457	2.6314
Gm12070///Gm5177///Gapdh///Picalm	0.031518	3.5765	1.6695	0.13556	0.31255	-5.6543	3.5285	3.5655	3.5814	3.6005	3.5959	3.5798	3.5837
Shprh	-0.078744	3.2100	-4.3751	0.0026736	0.023313	-1.6650	3.2597	3.2447	3.2607	3.2044	3.1588	3.1670	3.1750
Fbxo30	-0.22172	2.9362	-1.6977	0.12999	0.30398	-5.6157	3.0801	3.0445	3.0641	2.4644	2.8267	3.0360	3.0377
Epm2a	-0.017051	2.2635	-0.70549	0.50156	0.69672	-6.7141	2.2674	2.2485	2.3037	2.2263	2.2362	2.2633	2.2988
Timm8a1	0.34332	2.9812	10.841	0.0000068458	0.0012934	4.5345	2.7756	2.8129	2.7665	3.0503	3.1615	3.1309	3.1705
Sf3b5	0.12633	2.9814	4.7453	0.0016741	0.017639	-1.1695	2.9070	2.8792	2.9415	2.9825	3.0703	3.0552	3.0344
Plagl1	-0.060948	2.5615	-2.5894	0.033544	0.12226	-4.2967	2.5945	2.5786	2.6160	2.5022	2.5751	2.5538	2.5106
Fuca2	0.076717	3.0404	1.7710	0.11649	0.28332	-5.5138	3.0148	2.9661	3.0089	3.1848	3.0837	3.0220	3.0028
Adat2	0.11615	3.2280	4.8999	0.0013850	0.015825	-0.96859	3.1816	3.1174	3.1860	3.2490	3.3018	3.2863	3.2740
Hivep2	-0.28816	3.1326	-5.0547	0.0011494	0.014298	-0.77105	3.3075	3.3026	3.2816	3.1164	3.0940	2.9438	2.8822
Nmbr	-0.026855	2.3547	-0.97989	0.35730	0.56970	-6.4775	2.3547	2.3356	2.4198	2.3352	2.3859	2.3098	2.3417
Cited2	-0.089020	3.2751	-3.7438	0.0062252	0.039518	-2.5560	3.3249	3.3317	3.3212	3.2011	3.2064	3.2678	3.2724
Txlnb	0.022229	2.5515	0.77496	0.46179	0.66453	-6.6603	2.5687	2.5262	2.5214	2.6140	2.5015	2.5569	2.5717
Reps1	0.0087720	3.2458	0.35925	0.72919	0.85376	-6.9127	3.2302	3.2431	3.2490	3.2355	3.2997	3.2572	3.2056
Gm10827	-0.059231	2.1924	-1.3965	0.20201	0.40259	-6.0116	2.1255	2.2999	2.2532	2.1622	2.2206	2.1333	2.1519
Nhsl1///Nhsl1///6330590E21Rik	0.13163	2.8689	2.1831	0.062325	0.18703	-4.9139	2.7895	2.7749	2.8167	2.8372	2.8341	2.9395	3.0905
Nhsl1	-0.15776	3.1186	-2.4632	0.040640	0.13925	-4.4898	3.2667	3.1687	3.1910	2.9398	2.9505	3.1426	3.1711
Perp	0.078418	2.4875	1.7536	0.11958	0.28834	-5.5382	2.3866	2.4515	2.4901	2.6056	2.5669	2.4540	2.4581
Olig3	0.21804	2.6411	2.9038	0.020897	0.088850	-3.8148	2.4934	2.5731	2.4830	2.8854	2.5750	2.8324	2.6455
Ifngr1	-0.20952	3.3216	-7.8940	0.000063802	0.0033984	2.2707	3.4224	3.4723	3.4294	3.2234	3.2888	3.2208	3.1944
Il22ra2	0.034424	2.1856	0.85929	0.41646	0.62604	-6.5893	2.1544	2.0930	2.2502	2.2194	2.2467	2.1475	2.1876
Il20ra	0.024602	2.2641	0.53331	0.60906	0.77595	-6.8279	2.2144	2.2275	2.3083	2.1889	2.2825	2.3815	2.2457
Map3k5	-0.11857	2.9183	-2.3165	0.050835	0.16217	-4.7129	2.9570	2.9920	3.0090	2.9552	2.9272	2.8557	2.7317
Map7	0.48232	2.9478	7.9674	0.000059875	0.0032761	2.3366	2.5950	2.7225	2.6992	3.0754	3.0461	3.2475	3.2492
Rpl32l	0.085853	3.0360	3.1708	0.014085	0.067862	-3.4080	2.9705	2.9615	3.0289	3.0341	3.0594	3.0770	3.1207
Bclaf1	0.0068877	3.3948	0.43455	0.67597	0.81929	-6.8799	3.4035	3.3866	3.3824	3.4009	3.3874	3.4000	3.4025
Mtfr2	0.13173	2.9917	7.2321	0.00011570	0.0044127	1.6510	2.9172	2.9162	2.9160	3.0452	3.0798	3.0369	3.0308
F730021E23Rik	-0.011099	2.3848	-0.33750	0.74487	0.86383	-6.9211	2.3878	2.4412	2.3445	2.4104	2.3575	2.4265	2.3259
Ahi1	0.0096185	2.9995	0.36753	0.72324	0.84997	-6.9094	2.9886	3.0358	2.9576	3.0338	2.9869	3.0257	2.9680
Hbs1l	-0.044730	3.4017	-2.6578	0.030242	0.11371	-4.1918	3.4349	3.4195	3.4275	3.3868	3.3606	3.3954	3.3875
Aldh8a1	0.010856	2.0753	0.21885	0.83253	0.91521	-6.9577	2.0123	2.0286	2.1665	2.0028	2.1298	2.1485	2.0390
1700021A07Rik	0.49842	2.8817	9.0714	0.000024301	0.0023101	3.2633	2.6837	2.4936	2.6133	3.1924	3.1111	3.0697	3.0080
1700020N01Rik	0.054876	2.6375	2.0680	0.074297	0.21088	-5.0852	2.6075	2.5543	2.6568	2.6614	2.6352	2.6690	2.6786
Gm5420	0.011889	2.3200	0.20358	0.84403	0.92014	-6.9613	2.1891	2.3123	2.4383	2.2696	2.2857	2.3986	2.3465
Sgk1	0.060605	2.8607	1.2090	0.26294	0.47432	-6.2351	2.8225	2.8148	2.8410	2.7870	2.8193	2.9935	2.9469
Raet1d	0.10401	1.7730	1.7475	0.12066	0.28985	-5.5466	1.6576	1.6565	1.8265	1.6990	1.8672	1.9032	1.8009
H60b	-0.043328	2.7943	-1.2249	0.25722	0.46751	-6.2169	2.8787	2.7943	2.7841	2.7529	2.7138	2.8243	2.8118
Gm10825	-0.0043582	2.6807	-0.15620	0.87994	0.94135	-6.9708	2.6933	2.7194	2.6367	2.6846	2.7008	2.7022	2.6276
Slc2a12	-0.035810	2.2442	-1.6359	0.14250	0.32266	-5.7000	2.2603	2.2533	2.2804	2.1884	2.2611	2.2443	2.2217
Gm10824	-0.0019070	2.2566	-0.035635	0.97249	0.98705	-6.9838	2.2112	2.3946	2.1672	2.2773	2.2188	2.2224	2.3046
Slc18b1	0.11488	2.5734	1.8170	0.10870	0.27108	-5.4489	2.4984	2.4469	2.5780	2.5365	2.7861	2.6249	2.5431
Vnn3	-0.015482	2.3572	-0.40983	0.69324	0.83039	-6.8913	2.3520	2.3166	2.4295	2.3758	2.2725	2.3982	2.3558
Vnn1	-0.027267	2.3433	-0.90429	0.39361	0.60356	-6.5490	2.3702	2.3129	2.3935	2.3115	2.2917	2.3321	2.3910
Taar1	-0.084533	2.0055	-1.3286	0.22250	0.42708	-6.0949	1.9330	2.1456	2.0827	1.9652	2.0522	1.8404	2.0192
Taar2	0.10250	1.5247	2.2767	0.054025	0.16908	-4.7732	1.4525	1.4669	1.4790	1.4750	1.6602	1.6245	1.5148
Taar3	0.014758	2.1727	0.34674	0.73819	0.85973	-6.9176	2.1673	2.1461	2.1794	2.1256	2.2913	2.1880	2.1111
Taar4	-0.046558	2.2131	-1.2431	0.25081	0.46033	-6.1959	2.2956	2.1472	2.2764	2.2221	2.2124	2.1674	2.1709
Taar5	0.046923	2.5169	1.2075	0.26346	0.47484	-6.2367	2.5527	2.4658	2.4519	2.4745	2.5979	2.5779	2.4979
Taar7b	0.021036	2.2744	0.36764	0.72317	0.84997	-6.9093	2.2615	2.3290	2.1967	2.2988	2.3730	2.1381	2.3240
Taar7d	-0.027110	2.2189	-1.2026	0.26526	0.47665	-6.2423	2.1968	2.2424	2.2640	2.1876	2.2314	2.1908	2.2193
Taar7e	-0.082274	2.0105	-2.4102	0.044062	0.14748	-4.5706	1.9877	2.0822	2.1028	1.9413	1.9933	2.0230	1.9434
Taar7f	-0.065771	2.0073	-1.6334	0.14302	0.32359	-5.7034	1.9843	2.0088	2.1415	1.9755	2.0119	1.9296	1.9994
Taar8c///Taar8b///Taar8a	-0.011577	1.9453	-0.27992	0.78701	0.88888	-6.9408	1.8784	1.9501	2.0273	1.9160	1.8937	1.9369	2.0147
Stx7	-0.0095921	3.1309	-0.27702	0.78915	0.89019	-6.9417	3.1546	3.1175	3.1370	3.0872	3.1020	3.2214	3.0964
Moxd1	0.058477	2.2780	1.6206	0.14576	0.32730	-5.7207	2.1650	2.3004	2.2684	2.2713	2.3163	2.3492	2.2757
Ctgf	-0.0021053	2.7909	-0.092443	0.92874	0.96533	-6.9797	2.7732	2.7811	2.8220	2.7940	2.7636	2.7733	2.8289
Med23	-0.018203	3.2178	-1.0112	0.34302	0.55592	-6.4465	3.2496	3.2111	3.2240	3.2161	3.1912	3.2235	3.2094
Epb41l2	0.10260	3.3207	5.0118	0.0012100	0.014767	-0.82544	3.2582	3.2625	3.2656	3.3262	3.3631	3.3732	3.3962
Gm9767	0.028409	2.6438	1.1190	0.29726	0.51059	-6.3346	2.5912	2.6263	2.6651	2.6126	2.6611	2.6662	2.6838
Samd3	-0.044219	2.4962	-0.58857	0.57322	0.75085	-6.7945	2.4631	2.5647	2.5364	2.3713	2.4426	2.6939	2.4010
Arhgap18	0.12000	2.9535	2.9469	0.019597	0.084955	-3.7488	2.8490	2.8827	2.9231	3.0665	3.0223	3.0316	2.8993
Ube2l3	0.047411	3.4772	2.5075	0.037989	0.13265	-4.4221	3.4548	3.4569	3.4387	3.5307	3.4920	3.4897	3.4778
Ptprk	0.028217	2.6074	0.87537	0.40819	0.61797	-6.5751	2.5356	2.5783	2.6600	2.6519	2.6312	2.5815	2.6134
Themis	-0.13226	3.5394	-5.2896	0.00087186	0.012260	-0.47815	3.6287	3.6213	3.5949	3.5395	3.4506	3.4645	3.4762
Pebp1	0.12004	3.3391	5.0047	0.0012204	0.014836	-0.83453	3.2412	3.2814	3.2890	3.3413	3.4013	3.4089	3.4109
Soga3	-0.010406	2.3346	-0.25621	0.80459	0.89891	-6.9478	2.3026	2.4011	2.3181	2.2730	2.3313	2.4221	2.2944
9330159F19Rik	0.068362	2.2107	2.2721	0.054404	0.17003	-4.7801	2.1713	2.1735	2.1700	2.2811	2.2870	2.2194	2.1723
Echdc1	0.057936	2.9933	1.8324	0.10621	0.26703	-5.4270	3.0140	2.9666	2.9000	3.0553	3.0169	3.0280	2.9723
Gm4780	-0.017300	2.8157	-0.90641	0.39255	0.60280	-6.5470	2.7988	2.8326	2.8453	2.8171	2.7929	2.8252	2.7977
Psmd2	0.043874	3.4582	2.5822	0.033912	0.12294	-4.3077	3.4327	3.4146	3.4522	3.4789	3.4839	3.4792	3.4661
Hddc2	0.19989	3.0907	11.633	0.0000041185	0.00097306	5.0318	2.9896	2.9639	2.9761	3.1606	3.1951	3.1710	3.1790
Trdn	0.0066775	1.8180	0.22817	0.82553	0.91110	-6.9554	1.7778	1.8179	1.8468	1.8871	1.7967	1.7974	1.8022
Sult3a1	0.039744	1.4133	0.67810	0.51782	0.71047	-6.7341	1.3289	1.3356	1.5073	1.4604	1.3396	1.3884	1.5330
Rsph4a	0.016504	2.0330	0.27923	0.78752	0.88916	-6.9410	2.0151	1.9677	2.0879	1.9144	2.0296	2.0369	2.1793
Trappc3l	0.017280	2.6234	0.57193	0.58388	0.75899	-6.8049	2.6206	2.6386	2.5813	2.5713	2.6502	2.6151	2.6867
Tspyl1	-0.076093	3.2335	-3.0924	0.015802	0.073449	-3.5270	3.3130	3.2623	3.2556	3.2285	3.1641	3.1845	3.2265
Tspyl4	-0.13963	2.9498	-2.9828	0.018581	0.081902	-3.6941	3.0438	2.9876	3.0575	3.0002	2.8921	2.8811	2.7866
Col10a1	-0.012388	2.5652	-0.23706	0.81887	0.90715	-6.9531	2.5282	2.5232	2.6654	2.5559	2.6518	2.5766	2.4553
Frk	0.00013006	2.0651	0.0057828	0.99553	0.99742	-6.9845	2.0968	2.0755	2.0228	2.0602	2.0597	2.0517	2.0891
Gstm3	0.14941	2.6941	4.5276	0.0021993	0.020767	-1.4584	2.6015	2.6127	2.6118	2.8070	2.7933	2.7611	2.6710
Hs3st5	0.028901	2.3130	1.2941	0.23356	0.44070	-6.1361	2.2724	2.2837	2.3333	2.2935	2.3422	2.3257	2.3402
Hdac2	0.0081101	3.5066	0.41409	0.69025	0.82856	-6.8894	3.5210	3.4805	3.5044	3.4821	3.5067	3.5276	3.5238
5930403N24Rik	-0.017695	2.6466	-0.78016	0.45890	0.66249	-6.6561	2.6417	2.6571	2.6713	2.6249	2.6146	2.6278	2.6886
Lama4	0.11994	2.4183	2.1909	0.061585	0.18552	-4.9022	2.2954	2.3337	2.4202	2.3705	2.5428	2.5616	2.4038
Tube1	-0.084071	3.3662	-1.6996	0.12962	0.30335	-5.6130	3.4464	3.3871	3.4092	3.1888	3.3578	3.3875	3.3865
LOC102639044///Npm1	0.038774	3.6105	1.9615	0.087367	0.23466	-5.2414	3.6010	3.6099	3.5541	3.6177	3.6249	3.6217	3.6441
Fyn	-0.097225	3.3989	-3.9070	0.0049755	0.034146	-2.3204	3.4639	3.4509	3.4486	3.4138	3.3584	3.3380	3.3188
Traf3ip2	0.040924	3.0474	0.98246	0.35611	0.56845	-6.4750	3.0020	3.0293	3.0409	3.1524	3.0725	3.0755	2.9595
Rev3l	-0.11030	3.3034	-5.7075	0.00054318	0.0095057	0.022948	3.3754	3.3709	3.3529	3.2675	3.2749	3.2605	3.2215
4930547M16Rik	-0.034289	2.9812	-2.1042	0.070305	0.20278	-5.0316	2.9928	2.9930	3.0164	2.9563	2.9638	2.9698	2.9759
Rnu3a	0.096888	3.1546	3.4094	0.0099719	0.053776	-3.0491	3.0823	3.1223	3.0930	3.2174	3.2490	3.1785	3.1393
Cdk19	-0.051114	3.2897	-2.3590	0.047638	0.15515	-4.6484	3.3186	3.3311	3.3068	3.3111	3.2703	3.2443	3.2453
Slc22a16	0.018499	2.4261	0.58688	0.57430	0.75153	-6.7955	2.4011	2.3937	2.4520	2.4162	2.4401	2.3783	2.5017
Ddo	0.011198	2.1961	0.32173	0.75633	0.87084	-6.9268	2.2128	2.1288	2.2276	2.2290	2.1459	2.1754	2.2534
Mettl24	0.0067745	2.6773	0.32689	0.75257	0.86852	-6.9250	2.6673	2.6720	2.6809	2.6591	2.6932	2.7156	2.6528
Wasf1	-0.035741	2.5797	-1.1299	0.29293	0.50564	-6.3229	2.6471	2.5858	2.5674	2.5874	2.5016	2.6108	2.5577
Ak9	0.019878	2.3848	0.83766	0.42778	0.63525	-6.6081	2.3380	2.3796	2.4027	2.4163	2.3829	2.4151	2.3589
Zbtb24	-0.062950	3.0367	-2.6388	0.031125	0.11600	-4.2210	3.0555	3.0653	3.0972	3.0561	3.0141	2.9921	2.9765
Mical1	-0.039660	3.3233	-1.8165	0.10880	0.27116	-5.4497	3.3300	3.3427	3.3650	3.3469	3.3078	3.2943	3.2761
Ppil6	0.048718	1.9945	0.87884	0.40642	0.61626	-6.5720	1.9688	1.9508	1.9805	2.1297	1.8882	1.9612	2.0825
Cd164	-0.056568	3.5996	-2.4792	0.039662	0.13682	-4.4654	3.6440	3.6200	3.6317	3.6261	3.5674	3.5592	3.5486
Sesn1	-0.13258	3.3100	-5.5626	0.00063837	0.010361	-0.14798	3.4084	3.3609	3.3880	3.2296	3.2221	3.2667	3.2942
Snx3	-0.036795	3.4423	-2.1497	0.065586	0.19341	-4.9638	3.4541	3.4741	3.4617	3.4250	3.4346	3.4053	3.4412
Ostm1	-0.027405	3.3797	-1.0669	0.31873	0.53240	-6.3898	3.4124	3.3715	3.4021	3.4277	3.3520	3.3429	3.3492
Sec63	0.034624	3.3259	1.7312	0.12365	0.29450	-5.5693	3.3360	3.3041	3.2783	3.3364	3.3221	3.3485	3.3560
Scml4	-0.11895	3.0972	-3.9900	0.0044462	0.031752	-2.2020	3.1303	3.1612	3.2041	3.0853	3.0237	3.0815	2.9945
9030612E09Rik	-0.043123	2.5777	-1.5488	0.16200	0.34961	-5.8164	2.5834	2.5891	2.6346	2.5569	2.6080	2.5030	2.5691
Pdss2	0.026325	2.9490	1.4461	0.18809	0.38525	-5.9492	2.9312	2.9314	2.9394	2.9839	2.9675	2.9574	2.9325
Bend3	0.10730	2.9396	3.2804	0.012008	0.060811	-3.2425	2.8702	2.8815	2.8832	2.9189	3.0598	2.9598	3.0038
Pam16	0.033924	3.2060	1.4175	0.19600	0.39473	-5.9853	3.1507	3.2363	3.1728	3.2176	3.2418	3.2131	3.2095
Cd24a	-0.00016226	3.4542	-0.0072715	0.99439	0.99680	-6.9845	3.4889	3.4320	3.4421	3.4699	3.4598	3.4184	3.4685
F830002L21Rik	-0.037800	2.9869	-1.2493	0.24867	0.45800	-6.1888	2.9572	3.0396	3.0288	2.9661	2.9305	2.9586	3.0277
Rtn4ip1	0.046141	3.0963	2.2483	0.056413	0.17441	-4.8159	3.0612	3.0561	3.0926	3.1035	3.1529	3.1069	3.1011
Aim1	0.025561	3.0595	1.0677	0.31838	0.53220	-6.3889	3.0403	3.0435	3.0508	3.0818	3.0162	3.0753	3.1083
Atg5	0.080969	3.0849	4.4853	0.0023211	0.021455	-1.5155	3.0509	3.0290	3.0361	3.0926	3.1322	3.1191	3.1346
Prep	-0.054603	3.3747	-2.8140	0.023902	0.097483	-3.9523	3.4187	3.3783	3.4206	3.3311	3.3719	3.3563	3.3459
Popdc3	-0.053294	2.2776	-1.3868	0.20482	0.40588	-6.0236	2.2652	2.3220	2.3369	2.2615	2.3457	2.2204	2.1914
Bves	0.044414	2.2640	1.6480	0.13995	0.31890	-5.6836	2.2640	2.1904	2.2614	2.2642	2.2914	2.3243	2.2521
Hace1	-0.084641	2.9871	-2.7025	0.028269	0.10870	-4.1234	3.0785	3.0268	3.0009	2.8868	2.9993	2.9483	2.9688
Gpx4	0.036642	3.4024	1.4624	0.18373	0.38028	-5.9285	3.3507	3.3750	3.4186	3.4172	3.4558	3.4200	3.3794
Ascc3	-0.097993	3.2421	-4.2631	0.0030928	0.025311	-1.8190	3.3124	3.3017	3.2801	3.1527	3.2334	3.2062	3.2081
Sim1	-0.0053724	2.5472	-0.22488	0.82800	0.91259	-6.9562	2.5785	2.5692	2.5030	2.5246	2.5462	2.5713	2.5374
Lilr4b	0.19504	2.5973	4.2859	0.0030022	0.024870	-1.7875	2.4329	2.5080	2.5167	2.6710	2.5833	2.7818	2.6875
Lilrb4a	0.15211	2.6688	3.0400	0.017071	0.077472	-3.6068	2.5388	2.5931	2.6138	2.6596	2.6456	2.8235	2.8073
Rfx6	-0.023098	2.1592	-0.66830	0.52372	0.71550	-6.7411	2.1544	2.1368	2.2259	2.1377	2.2261	2.1221	2.1112
Vgll2	0.0083525	2.8365	0.32427	0.75448	0.86990	-6.9259	2.7883	2.8245	2.8825	2.8142	2.8461	2.8371	2.8631
Dcbld1	0.34440	2.3857	5.4738	0.00070570	0.010962	-0.25416	2.2145	2.1347	2.2177	2.4682	2.3947	2.6392	2.6313
Nepn	0.055284	2.0520	1.1655	0.27910	0.49160	-6.2839	1.9710	2.1091	1.9810	2.0665	2.0172	2.0432	2.1757
Nus1	0.060316	3.2741	2.5007	0.038386	0.13363	-4.4325	3.2649	3.2306	3.2234	3.2506	3.3025	3.3135	3.3331
Gm10674	0.0054270	2.8175	0.26648	0.79696	0.89469	-6.9448	2.7835	2.8187	2.8411	2.8160	2.8092	2.8446	2.8096
Slc35f1	0.086822	2.3166	2.9537	0.019400	0.084282	-3.7384	2.2661	2.2831	2.2518	2.4282	2.3342	2.3110	2.3420
Pln	-0.0060364	2.2778	-0.11900	0.90836	0.95580	-6.9766	2.3184	2.2169	2.3085	2.2058	2.4077	2.2407	2.2467
Tmem229b	-0.24603	3.1597	-4.6389	0.0019114	0.019015	-1.3099	3.3061	3.3051	3.2896	3.1933	3.0781	2.9587	2.9868
Asf1a	0.050096	3.0800	2.3333	0.049548	0.15941	-4.6875	3.0888	3.0193	3.0461	3.0888	3.1019	3.0930	3.1223
Msl3l2	0.074052	2.7776	1.5056	0.17254	0.36459	-5.8728	2.7436	2.7003	2.7619	2.7800	2.9218	2.8373	2.6982
Gja1	0.053245	2.4160	1.3837	0.20572	0.40700	-6.0274	2.4078	2.3259	2.4229	2.3631	2.4557	2.5084	2.4279
Stard6///Stard6	0.20998	2.3547	4.0414	0.0041489	0.030449	-2.1290	2.3207	2.1653	2.2181	2.5332	2.3953	2.3589	2.4912
Gm9956	-0.00084532	2.2721	-0.024357	0.98120	0.99089	-6.9842	2.2988	2.2023	2.3166	2.2622	2.3115	2.2961	2.2171
Hsf2	-0.038585	3.0374	-1.3862	0.20499	0.40603	-6.0243	3.1210	3.0369	3.0205	3.0392	2.9896	3.0290	3.0257
Pkib	-0.014066	2.4978	-0.56803	0.58640	0.76050	-6.8072	2.4771	2.5075	2.5331	2.4472	2.4826	2.5169	2.5206
Fabp7	0.062170	2.2213	2.0359	0.078012	0.21765	-5.1324	2.1714	2.1360	2.2500	2.2201	2.2784	2.2274	2.2660
Smpdl3a	0.0044500	2.9217	0.073463	0.94333	0.97318	-6.9815	2.9257	2.8742	2.9574	2.9335	2.7557	2.9842	3.0208
Gcc2	-0.021264	3.0322	-0.99064	0.35235	0.56517	-6.4669	3.0646	3.0422	3.0264	3.0546	2.9917	3.0089	3.0374
Lims1	-0.077714	3.2772	-3.4836	0.0089702	0.050253	-2.9386	3.3364	3.3036	3.3250	3.2781	3.2084	3.2271	3.2622
Ranbp2	-0.010003	3.3715	-0.62806	0.54837	0.73376	-6.7688	3.3890	3.3807	3.3619	3.3633	3.3684	3.3718	3.3654
Ccdc138	-0.038217	2.8882	-1.4149	0.19675	0.39581	-5.9886	2.9540	2.8863	2.8898	2.9003	2.9029	2.8328	2.8514
Sh3rf3	0.30058	2.8477	4.2593	0.0031083	0.025372	-1.8242	2.7187	2.6273	2.6819	2.8476	2.8696	3.1254	3.0635
Sowahc	0.19537	2.8163	3.8386	0.0054631	0.036309	-2.4188	2.6816	2.6754	2.7571	2.7997	2.8476	2.9432	3.0098
P4ha1	0.0041043	3.2189	0.11922	0.90819	0.95580	-6.9765	3.2323	3.1757	3.2417	3.3022	3.1752	3.1848	3.2205
Pla2g12b	0.064610	2.2314	1.4028	0.20017	0.40048	-6.0037	2.1876	2.1755	2.2204	2.3081	2.2226	2.1532	2.3525
Gm10322	-0.020261	2.9000	-0.81036	0.44237	0.64785	-6.6313	2.8727	2.9372	2.9247	2.8824	2.8509	2.9150	2.9168
Micu1	0.059284	3.3004	1.9230	0.092615	0.24400	-5.2972	3.2674	3.2418	3.2905	3.2543	3.3278	3.3803	3.3410
Dnajb12	0.00090814	3.0721	0.050674	0.96089	0.98229	-6.9831	3.0729	3.0768	3.0650	3.0464	3.0880	3.0891	3.0665
Ascc1	0.049992	3.0753	2.5400	0.036158	0.12801	-4.3724	3.0759	3.0190	3.0453	3.1041	3.0854	3.1120	3.0855
Spock2	0.55022	3.1091	4.7302	0.0017057	0.017845	-1.1893	2.7656	2.7825	2.8360	3.0389	3.2724	3.5267	3.5417
Psap	-0.072335	3.6726	-3.6806	0.0067974	0.041889	-2.6482	3.7159	3.7069	3.7190	3.6659	3.6082	3.6590	3.6333
Vsir	-0.18330	3.0410	-5.9583	0.00041336	0.0083143	0.31178	3.1370	3.1346	3.1656	3.0373	2.9262	2.9675	2.9188
Pcbd1	0.10493	2.2617	2.5392	0.036201	0.12808	-4.3736	2.1470	2.2287	2.2294	2.2418	2.2617	2.3978	2.3252
Tbata	-0.16795	2.5594	-5.0951	0.0010955	0.013885	-0.72010	2.6203	2.6272	2.7185	2.4292	2.4847	2.5149	2.5208
Prf1	0.16352	2.9882	2.7312	0.027070	0.10555	-4.0793	2.8419	2.8918	2.9504	3.1967	2.9699	3.1028	2.9636
Nodal///Nodal	0.0028388	2.6000	0.14894	0.88548	0.94401	-6.9721	2.5991	2.5727	2.6233	2.5867	2.5931	2.6079	2.6171
Lrrc20	0.060654	2.8795	2.1351	0.067070	0.19626	-4.9857	2.8017	2.8566	2.8764	2.9232	2.9112	2.9387	2.8490
Npffr1	0.12351	2.7189	4.4843	0.0023239	0.021466	-1.5167	2.6199	2.6331	2.6920	2.7454	2.8190	2.7828	2.7401
Ppa1	0.17093	3.2108	5.6703	0.00056600	0.0097474	-0.020606	3.0613	3.1300	3.1482	3.2346	3.3235	3.3080	3.2703
Sar1a	0.013524	3.4007	0.59418	0.56965	0.74859	-6.7909	3.4258	3.3464	3.4067	3.4208	3.3957	3.3975	3.4119
Tysnd1	0.050555	3.1519	2.2221	0.058721	0.17971	-4.8554	3.0962	3.1251	3.1478	3.1325	3.1812	3.2009	3.1797
Aifm2	0.17590	2.6438	7.8141	0.000068406	0.0034922	2.1985	2.5349	2.5679	2.5272	2.7145	2.7227	2.7569	2.6828
Gm5424///Ass1	0.16777	3.2107	2.8074	0.024140	0.098152	-3.9625	3.1014	3.1283	3.1148	3.4465	3.2961	3.1782	3.2096
Neurog3	0.0085669	2.4187	0.33895	0.74382	0.86313	-6.9205	2.4427	2.3678	2.4310	2.4313	2.3843	2.4260	2.4479
Tacr2	-0.029306	2.4999	-0.78479	0.45634	0.66022	-6.6524	2.4377	2.5401	2.5721	2.4678	2.5442	2.4451	2.4921
4930507D05Rik	0.10458	2.5675	3.9469	0.0047130	0.033020	-2.2633	2.4786	2.5433	2.5015	2.5964	2.6676	2.5882	2.5973
4933428P19Rik	-0.027656	2.5598	-0.99327	0.35115	0.56374	-6.4644	2.5875	2.5559	2.5834	2.5965	2.4976	2.5193	2.5783
Slc25a16	0.11836	3.0519	5.0295	0.0011847	0.014614	-0.80308	2.9840	2.9952	2.9737	3.0474	3.1215	3.1251	3.1166
Dna2	0.094957	3.1979	2.5538	0.035406	0.12642	-4.3512	3.1148	3.1727	3.1433	3.2350	3.3322	3.2113	3.1758
Rufy2	-0.034696	3.0724	-1.0733	0.31604	0.52997	-6.3831	3.1141	3.0728	3.0897	3.1315	3.0021	3.0242	3.0724
Pbld2	0.010574	2.8170	0.32567	0.75346	0.86918	-6.9254	2.7802	2.7881	2.8645	2.8363	2.8792	2.7720	2.7987
Pbld1	0.019434	2.7636	0.66202	0.52752	0.71829	-6.7455	2.7613	2.7228	2.7735	2.7229	2.8191	2.7389	2.8069
Atoh7	-0.027823	3.2554	-1.4342	0.19135	0.38897	-5.9643	3.2400	3.2772	3.2968	3.2347	3.2421	3.2380	3.2592
Herc4	-0.047930	3.3404	-2.5387	0.036230	0.12810	-4.3744	3.3869	3.3525	3.3640	3.3093	3.3050	3.3169	3.3483
Dnajc12	0.096786	2.9914	2.6704	0.029673	0.11222	-4.1726	2.9930	2.8654	2.9498	2.9939	3.0001	3.0868	3.0506
Ctnna3	0.031552	2.2756	0.62060	0.55301	0.73632	-6.7738	2.2337	2.2574	2.2814	2.2038	2.4238	2.2256	2.3031
D630028G08Rik	0.0092689	2.1098	0.39282	0.70524	0.83815	-6.8988	2.0880	2.1396	2.0860	2.0876	2.1021	2.1106	2.1549
Rps6	0.011922	3.7078	0.77207	0.46340	0.66607	-6.6626	3.7096	3.6928	3.7006	3.7096	3.7076	3.7150	3.7195
Reep3	-0.014204	2.8479	-0.69238	0.50930	0.70363	-6.7238	2.8437	2.8428	2.8814	2.8245	2.8712	2.8498	2.8217
Jmjd1c	-0.086061	3.2025	-4.6456	0.0018954	0.018948	-1.3010	3.2543	3.2484	3.2524	3.1972	3.1484	3.1680	3.1489
Egr2	-0.44565	2.8597	-9.7352	0.000014761	0.0018809	3.7684	3.1349	3.1067	3.1014	2.6660	2.5706	2.7864	2.6518
Gm10797	-0.034829	2.4413	-0.78064	0.45864	0.66219	-6.6557	2.4635	2.4668	2.4532	2.4761	2.5042	2.4186	2.3065
Rtkn2	0.11411	2.8350	5.3373	0.00082505	0.011998	-0.41967	2.7697	2.8045	2.7353	2.8924	2.9006	2.8739	2.8689
Tmem26	0.010246	2.5083	0.30347	0.76967	0.87944	-6.9331	2.5409	2.4689	2.4974	2.5479	2.4414	2.4963	2.5651
Rhobtb1	-0.026116	2.4835	-0.84412	0.42438	0.63281	-6.6025	2.5065	2.4877	2.5009	2.5466	2.4260	2.4323	2.4843
Ank3	0.23945	2.4289	3.2951	0.011756	0.059892	-3.2205	2.3006	2.2362	2.3393	2.3847	2.7223	2.5374	2.4815
Ccdc6	0.010938	3.1583	0.44596	0.66805	0.81465	-6.8744	3.1171	3.1990	3.1400	3.1498	3.1485	3.1945	3.1591
Mrln	0.032890	2.6686	1.0575	0.32274	0.53631	-6.3995	2.6883	2.6061	2.6549	2.6290	2.7328	2.6630	2.7058
Slc16a9	-0.034404	2.1613	-1.5449	0.16292	0.35118	-5.8215	2.1434	2.1847	2.2148	2.1542	2.1306	2.1326	2.1689
Fam13c	0.036708	2.5082	1.2077	0.26339	0.47478	-6.2365	2.4805	2.4262	2.5550	2.5164	2.5461	2.5249	2.5083
4930533K18Rik	-0.0031501	2.1682	-0.053757	0.95852	0.98091	-6.9829	2.0732	2.1828	2.2541	2.1119	2.0706	2.2151	2.2700
Ipmk	0.0076381	3.0661	0.35217	0.73428	0.85715	-6.9155	3.0418	3.0724	3.0710	3.0302	3.1020	3.0767	3.0686
Etv5	0.31580	3.0152	3.1087	0.015428	0.072282	-3.5022	2.8140	2.8501	2.8402	2.8432	3.2188	3.2307	3.3096
Zwint	0.084571	3.2902	3.9714	0.0045595	0.032272	-2.2285	3.2428	3.2116	3.2713	3.2973	3.3413	3.3398	3.3274
Pcdh15	0.025255	2.5110	0.80012	0.44793	0.65256	-6.6398	2.5129	2.4296	2.5471	2.5065	2.5368	2.4878	2.5562
Gnaz	0.079840	2.3635	3.4529	0.0093716	0.051699	-2.9843	2.3241	2.2973	2.3321	2.3530	2.4311	2.3922	2.4144
Rab36	0.012803	2.6352	0.71441	0.49633	0.69268	-6.7074	2.6043	2.6383	2.6411	2.6447	2.6439	2.6228	2.6515
Bcr	-0.052702	3.1470	-1.8686	0.10057	0.25798	-5.3755	3.1361	3.2016	3.1937	3.1629	3.1529	3.1051	3.0769
Specc1l	-0.063235	3.2816	-4.1804	0.0034481	0.027241	-1.9338	3.3164	3.3215	3.3154	3.2571	3.2517	3.2603	3.2489
Adora2a	-0.13652	2.9441	-2.3694	0.046889	0.15351	-4.6326	3.0155	3.0211	3.0297	2.9801	2.9781	2.8436	2.7406
Gm5779	0.12053	3.2455	4.7598	0.0016444	0.017451	-1.1505	3.2030	3.2056	3.1213	3.2812	3.3139	3.2836	3.3101
Upb1	0.065449	2.5545	2.4410	0.042041	0.14262	-4.5237	2.5247	2.5172	2.5094	2.6376	2.6029	2.5386	2.5511
Snrpd3	0.081416	3.4904	4.0867	0.0039051	0.029409	-2.0652	3.4518	3.4261	3.4538	3.4903	3.5301	3.5331	3.5478
Ggt1	0.019664	2.6702	0.88484	0.40337	0.61311	-6.5666	2.6619	2.6282	2.6869	2.6708	2.6952	2.6475	2.7012
Ggt5	-0.071281	2.6479	-3.2775	0.012058	0.060989	-3.2468	2.6767	2.6955	2.6938	2.5788	2.6568	2.6138	2.6201
Derl3	0.042533	2.6634	1.4086	0.19853	0.39833	-5.9965	2.6713	2.5892	2.6567	2.6863	2.7296	2.6283	2.6821
Chchd10	0.14284	2.9989	5.2487	0.00091438	0.012578	-0.52860	2.9020	2.8975	2.9523	3.0861	3.1001	3.0424	3.0119
Vpreb3	-0.036873	2.6185	-1.1388	0.28942	0.50221	-6.3132	2.5993	2.6266	2.6928	2.6413	2.6235	2.5378	2.6081
Gm5134	-0.10223	2.6811	-3.0995	0.015638	0.072930	-3.5163	2.7594	2.7305	2.7287	2.6536	2.7122	2.6098	2.5736
Zfp280b	-0.036408	3.2075	-1.5889	0.15273	0.33673	-5.7632	3.2137	3.2227	3.2486	3.1523	3.2006	3.1830	3.2317
Slc5a4a	-0.0063614	2.3361	-0.17269	0.86740	0.93445	-6.9678	2.3767	2.2689	2.3735	2.3324	2.2643	2.3631	2.3735
S100b	0.043986	2.4079	1.7322	0.12346	0.29427	-5.5679	2.3633	2.3531	2.4319	2.4274	2.4613	2.4047	2.4137
Gm9744	0.055583	2.4986	2.3248	0.050197	0.16077	-4.7004	2.4869	2.4793	2.4345	2.5035	2.4972	2.5668	2.5223
2610028H24Rik	0.0086853	2.6495	0.45868	0.65930	0.80967	-6.8681	2.6421	2.6217	2.6698	2.6566	2.6319	2.6636	2.6606
Mcm3ap	-0.037888	3.2216	-1.9862	0.084150	0.22928	-5.2054	3.2605	3.2250	3.2443	3.2155	3.1753	3.2183	3.2126
Lss	0.15026	2.9125	5.3158	0.00084586	0.012073	-0.44607	2.8445	2.8034	2.8320	2.9330	2.9397	3.0134	3.0216
Spatc1l	0.079254	2.5534	2.0814	0.072792	0.20767	-5.0654	2.5683	2.4444	2.5117	2.5905	2.5704	2.5315	2.6573
Ftcd	-0.012978	2.8269	-0.37455	0.71823	0.84634	-6.9065	2.8202	2.8018	2.8809	2.7516	2.8866	2.8337	2.8134
Gm10787	-0.059565	2.7529	-2.3708	0.046789	0.15336	-4.6305	2.7400	2.8010	2.8199	2.7410	2.7233	2.6943	2.7509
Slc19a1	0.071552	3.1094	2.1616	0.064411	0.19104	-4.9461	3.0625	3.0623	3.0807	3.0507	3.1835	3.1521	3.1740
Pofut2	-0.020377	2.9827	-0.83017	0.43175	0.63817	-6.6145	2.9846	2.9929	3.0055	2.9331	2.9719	2.9627	3.0282
Itgb2	-0.15060	3.4334	-5.1806	0.00099023	0.013094	-0.61305	3.5271	3.5029	3.5283	3.4427	3.3361	3.3614	3.3351
Pttg1ip	-0.049616	3.1663	-2.5185	0.037360	0.13115	-4.4053	3.1871	3.1810	3.2161	3.1633	3.1355	3.1633	3.1183
Sumo3	0.18918	3.2615	9.4196	0.000018639	0.0021238	3.5327	3.1752	3.1261	3.1590	3.3588	3.3186	3.3352	3.3578
Ube2g2	-0.0055452	3.1682	-0.25392	0.80629	0.90005	-6.9485	3.1635	3.1710	3.1797	3.1216	3.1613	3.1861	3.1944
Tspear	0.025655	2.5761	1.0213	0.33850	0.55190	-6.4364	2.5749	2.5527	2.5566	2.5907	2.6420	2.5454	2.5701
Gm10272	-0.0019943	2.8845	-0.085005	0.93445	0.96858	-6.9804	2.8613	2.8702	2.9256	2.8516	2.9125	2.8853	2.8854
Gm10024	0.015102	2.5942	0.45344	0.66290	0.81168	-6.8707	2.5754	2.6285	2.5528	2.6128	2.6620	2.5328	2.5949
Gm10142	-0.027585	2.9055	-1.1658	0.27896	0.49150	-6.2835	2.9042	2.8913	2.9685	2.9052	2.9009	2.8665	2.9022
Krtap12-1	-0.041102	2.5043	-1.4141	0.19696	0.39605	-5.9896	2.5227	2.4965	2.5642	2.5238	2.5218	2.4676	2.4336
Gm10100	0.060886	2.7733	1.4206	0.19513	0.39374	-5.9814	2.7220	2.6803	2.8134	2.7451	2.8898	2.7810	2.7818
Krtap10-10	0.010402	2.7248	0.30388	0.76937	0.87928	-6.9330	2.7134	2.6849	2.7584	2.7384	2.6838	2.6891	2.8059
Gm19668///Gm19402///Krtap10-4///Gm3285///Gm3250///Gm3238///Gm2696///Gm9639///Gm10318///Krtap10-10	-0.041482	3.0418	-2.4109	0.044015	0.14739	-4.5696	3.0614	3.0670	3.0682	3.0090	3.0474	3.0114	3.0284
1700009J07Rik	0.011958	2.3734	0.33199	0.74887	0.86632	-6.9231	2.3056	2.4284	2.3658	2.3413	2.3779	2.4443	2.3507
1810043G02Rik	0.023344	2.9211	1.3343	0.22069	0.42498	-6.0879	2.8893	2.9254	2.9087	2.9331	2.9196	2.9475	2.9243
Dnmt3l	-0.048480	2.2856	-0.90447	0.39352	0.60355	-6.5488	2.2646	2.3173	2.3581	2.3115	2.2444	2.1351	2.3684
Icosl	0.051784	2.7260	1.7141	0.12685	0.29915	-5.5930	2.6408	2.6947	2.7537	2.7122	2.7401	2.7576	2.7827
Lsm7	0.12733	3.3270	5.9871	0.00040078	0.0081501	0.34446	3.2554	3.2231	3.2842	3.3823	3.3987	3.3540	3.3912
Cstb	0.11637	3.0532	5.3130	0.00084853	0.012093	-0.44942	2.9689	2.9646	3.0267	3.1267	3.0863	3.0926	3.1068
Ilvbl	-0.015809	3.2493	-0.63767	0.54242	0.72955	-6.7623	3.2471	3.2365	3.2913	3.2866	3.2509	3.2117	3.2209
Slc1a6	-0.019328	2.5626	-0.59983	0.56607	0.74664	-6.7873	2.6315	2.5915	2.4978	2.5637	2.5242	2.5687	2.5605
Olfr1355	-0.024307	1.7035	-0.49455	0.63490	0.79403	-6.8495	1.7067	1.7054	1.7401	1.7039	1.5658	1.7999	1.7027
Olfr1354///Olfr1355///Olfr8	-0.033166	2.0752	-1.1843	0.27201	0.48337	-6.2629	2.1259	2.0814	2.0750	2.0135	2.1180	2.0672	2.0450
Olfr8	-0.019145	1.5481	-0.31496	0.76126	0.87385	-6.9292	1.5936	1.6408	1.4426	1.5677	1.4624	1.4758	1.6536
Olfr1353	0.076042	2.1377	2.2627	0.055191	0.17181	-4.7943	2.1418	2.0422	2.0988	2.1532	2.2397	2.1579	2.1304
Olfr1352	0.093134	1.9070	1.5909	0.15229	0.33612	-5.7605	1.8362	1.8164	1.9087	1.9484	2.1034	1.8618	1.8740
Olfr1351	0.064115	2.0348	3.0165	0.017676	0.079318	-3.6426	2.0026	1.9794	2.0124	2.0478	2.1041	2.0415	2.0556
Olfr57	0.065540	1.9031	0.77460	0.46200	0.66474	-6.6606	1.7178	1.9551	1.9241	1.8347	2.1010	1.9848	1.8044
Vmn2r81	0.049535	1.5277	0.51489	0.62127	0.78390	-6.8383	1.5506	1.3195	1.6280	1.6647	1.6867	1.3937	1.4505
Vmn2r83	0.023231	1.9253	0.72640	0.48936	0.68705	-6.6984	1.9033	1.8960	1.9367	1.9054	1.9298	1.8898	2.0160
Madcam1	0.014468	2.5213	0.34904	0.73654	0.85885	-6.9167	2.4708	2.5123	2.5561	2.5489	2.5243	2.4312	2.6057
Tpgs1	-0.013907	3.0650	-0.65106	0.53419	0.72351	-6.7531	3.0617	3.0484	3.1088	3.0802	3.0668	3.0528	3.0365
Cdc34	0.033278	3.1420	1.1137	0.29941	0.51234	-6.3404	3.1025	3.1483	3.1183	3.0823	3.1657	3.1911	3.1862
Gzmm	0.066302	2.6270	2.8115	0.023993	0.097732	-3.9562	2.5782	2.6160	2.5731	2.6726	2.6921	2.6376	2.6192
Bsg	0.014972	3.3012	0.70322	0.50289	0.69752	-6.7158	3.2794	3.2921	3.3064	3.3154	3.3446	3.2963	3.2743
Hcn2	0.0047605	2.6405	0.22138	0.83063	0.91385	-6.9571	2.6159	2.6320	2.6656	2.6742	2.6508	2.6223	2.6230
Fgf22	-0.0070963	2.8543	-0.30782	0.76649	0.87737	-6.9317	2.8317	2.8507	2.8926	2.8476	2.8746	2.8154	2.8672
Fstl3	0.037024	2.9053	0.86047	0.41585	0.62542	-6.5883	2.8246	2.9034	2.9245	3.0234	2.9078	2.9005	2.8531
Palm	0.043893	3.0169	0.68834	0.51170	0.70554	-6.7267	2.9450	3.0187	3.0117	3.1765	3.0959	2.9745	2.8958
Misp	-0.024938	2.4790	-1.0914	0.30849	0.52186	-6.3641	2.5244	2.4827	2.4726	2.4872	2.4934	2.4614	2.4311
Ptbp1	0.066947	3.4037	4.0841	0.0039184	0.029437	-2.0687	3.3587	3.3709	3.3668	3.4126	3.4410	3.4350	3.4409
Prtn3	-0.029224	2.5601	-0.42817	0.68040	0.82239	-6.8829	2.4488	2.5848	2.6968	2.4265	2.5789	2.5322	2.6527
Elane	-0.051833	2.6044	-1.0704	0.31724	0.53094	-6.3861	2.5156	2.6606	2.7258	2.5263	2.6108	2.6059	2.5857
Cfd	-0.0052291	2.8498	-0.20130	0.84575	0.92091	-6.9618	2.8324	2.8561	2.8699	2.8467	2.8177	2.8192	2.9067
Kiss1r	0.013319	2.6719	0.62169	0.55233	0.73585	-6.7730	2.6803	2.6516	2.6611	2.7122	2.6400	2.6846	2.6738
Arid3a	0.022847	2.9757	0.65268	0.53320	0.72283	-6.7520	2.9801	2.9235	2.9843	2.9006	3.0191	2.9873	3.0348
Wdr18	0.12872	3.1956	5.7439	0.00052180	0.0093004	0.065448	3.1101	3.1252	3.1307	3.2114	3.2893	3.2653	3.2370
Grin3b	0.015490	2.7062	0.59431	0.56957	0.74859	-6.7908	2.7054	2.6491	2.7375	2.7221	2.6968	2.7445	2.6879
Cnn2	-0.087694	3.3484	-2.4560	0.041091	0.14020	-4.5008	3.3706	3.4079	3.4171	3.3598	3.2160	3.3279	3.3395
Abca7	-0.16004	3.0816	-6.1461	0.00033861	0.0074072	0.52248	3.1524	3.1941	3.1728	3.0312	2.9524	3.0436	3.0249
Hmha1	-0.21952	3.4895	-10.526	0.0000084574	0.0013951	4.3254	3.6168	3.6131	3.6150	3.4367	3.3633	3.3926	3.3892
Stk11	-0.035774	3.3879	-1.9260	0.092192	0.24322	-5.2928	3.3975	3.4108	3.4166	3.3495	3.4019	3.3717	3.3670
Atp5d	0.044525	3.5271	2.3127	0.051130	0.16290	-4.7187	3.4784	3.5209	3.5056	3.5231	3.5544	3.5661	3.5411
Midn	-0.086323	3.3115	-3.6507	0.0070869	0.043049	-2.6920	3.3504	3.3885	3.3434	3.2789	3.2343	3.2705	3.3141
Cirbp	0.16232	3.3535	8.7030	0.000032483	0.0025829	2.9667	3.2746	3.2645	3.2432	3.4027	3.4181	3.4495	3.4220
1600002K03Rik	0.014491	2.9400	0.80187	0.44698	0.65182	-6.6383	2.9203	2.9305	2.9444	2.9384	2.9550	2.9241	2.9675
Efna2	0.062479	2.6844	1.6165	0.14663	0.32847	-5.7262	2.6528	2.5849	2.7084	2.6336	2.7462	2.7129	2.7521
Mum1///Rdh11	-0.059712	3.1323	-2.9194	0.020417	0.087405	-3.7909	3.1589	3.1486	3.1917	3.1315	3.1176	3.0793	3.0984
Ndufs7	0.030495	3.3441	1.5752	0.15584	0.34118	-5.7814	3.3088	3.3188	3.3523	3.3538	3.3826	3.3512	3.3408
Dazap1	0.036365	3.3845	1.7419	0.12168	0.29159	-5.5544	3.3299	3.3839	3.3773	3.3764	3.4100	3.4193	3.3945
Rps15	0.055015	3.5623	2.7323	0.027024	0.10545	-4.0775	3.5083	3.5254	3.5590	3.5626	3.6032	3.5993	3.5786
Apc2	-0.028955	2.5633	-1.3907	0.20367	0.40442	-6.0187	2.5845	2.5850	2.5700	2.5190	2.5717	2.5329	2.5800
Reep6	0.017338	2.7858	0.64781	0.53619	0.72518	-6.7554	2.7542	2.7815	2.7919	2.7551	2.8024	2.8509	2.7644
Plk5	0.0012054	2.6706	0.035374	0.97269	0.98707	-6.9838	2.6186	2.6663	2.7248	2.6157	2.7139	2.6490	2.7057
Onecut3	-0.017825	2.7724	-0.75034	0.47564	0.67601	-6.6799	2.7424	2.7834	2.8220	2.7497	2.7444	2.7782	2.7867
Scamp4	0.025657	3.2074	0.70591	0.50131	0.69660	-6.7138	3.1613	3.2080	3.2090	3.1324	3.2026	3.2670	3.2717
Csnk1g2	-0.0079376	3.4178	-0.46657	0.65389	0.80678	-6.8641	3.4094	3.4304	3.4270	3.4002	3.4132	3.4346	3.4094
Izumo4	-0.0066264	2.9354	-0.25050	0.80884	0.90146	-6.9494	2.9314	2.9172	2.9689	2.9868	2.9204	2.8911	2.9319
Dot1l	-0.019264	3.2852	-0.95387	0.36950	0.58076	-6.5026	3.2668	3.3266	3.2953	3.2581	3.2801	3.2759	3.2937
Sf3a2	0.051572	3.1962	2.6169	0.032174	0.11863	-4.2545	3.1546	3.2012	3.1444	3.2081	3.2249	3.2300	3.2104
Amh	-0.096616	2.6152	-3.6862	0.0067442	0.041666	-2.6400	2.6363	2.7082	2.6666	2.5875	2.5293	2.6094	2.5690
Oaz1-ps///Oaz1	-0.027328	3.5888	-1.4312	0.19217	0.39004	-5.9680	3.6189	3.5710	3.6234	3.5840	3.5678	3.5733	3.5834
Sppl2b	-0.0050260	3.2004	-0.30532	0.76832	0.87871	-6.9325	3.1897	3.1991	3.2211	3.1995	3.1990	3.2052	3.1892
Tmprss9	0.011546	2.6931	0.45311	0.66313	0.81175	-6.8709	2.6991	2.6841	2.6764	2.7107	2.7234	2.6355	2.7227
Gadd45b	-0.18152	2.8808	-5.7777	0.00050277	0.0091470	0.10475	2.9688	2.9717	3.0131	2.7463	2.7709	2.8304	2.8643
Thop1	0.24786	2.8706	6.9777	0.00014711	0.0047449	1.3996	2.6571	2.7661	2.7636	2.9202	3.0097	3.0136	2.9637
Map2k2	0.0043716	3.2948	0.22218	0.83003	0.91361	-6.9569	3.2712	3.2943	3.3115	3.2762	3.2866	3.3254	3.2986
Zbtb7a	-0.033502	3.0004	-1.5169	0.16973	0.36058	-5.8581	3.0085	3.0583	2.9919	2.9927	2.9602	2.9860	3.0054
Eef2	0.012715	3.7035	0.83169	0.43094	0.63757	-6.6132	3.6959	3.6955	3.6973	3.7119	3.7018	3.7179	3.7042
Snord37	-0.012802	2.9536	-0.27884	0.78780	0.88934	-6.9411	3.0404	2.9111	2.9312	2.8900	2.9113	2.9422	3.0488
Dapk3	-0.017251	3.3123	-0.83105	0.43128	0.63791	-6.6138	3.3045	3.3267	3.3353	3.3329	3.2993	3.3180	3.2697
Zfr2	-0.0087499	2.9018	-0.36573	0.72454	0.85071	-6.9101	2.8745	2.8930	2.9527	2.9114	2.9178	2.8737	2.8892
Matk	0.14189	2.9434	2.6556	0.030342	0.11383	-4.1952	2.8571	2.8562	2.8736	3.1419	3.0207	2.8883	2.9659
Apba3	-0.022183	3.1642	-0.76922	0.46500	0.66745	-6.6649	3.1599	3.1718	3.1988	3.1208	3.1969	3.1963	3.1047
Pip5k1c	-0.091423	3.2325	-4.3965	0.0026010	0.022936	-1.6359	3.2899	3.2957	3.2686	3.2329	3.1932	3.1723	3.1749
Cactin	-0.015842	3.1853	-0.76518	0.46726	0.66946	-6.6681	3.1753	3.2134	3.1944	3.1756	3.2041	3.1903	3.1442
Tbxa2r	-0.37961	3.0963	-6.3285	0.00028015	0.0066456	0.72240	3.3240	3.3092	3.3065	3.0690	2.9868	2.7898	2.8890
Mfsd12	0.0028995	3.0739	0.12775	0.90166	0.95247	-6.9754	3.0688	3.0717	3.0763	3.0565	3.1178	3.0893	3.0372
Dohh	0.095958	3.1126	2.9942	0.018268	0.080969	-3.6766	2.9906	3.0774	3.1053	3.1206	3.1814	3.1835	3.1293
Smim24	-0.014058	2.9602	-0.41650	0.68856	0.82767	-6.8883	2.9441	2.9425	3.0182	3.0152	2.9795	2.9198	2.9023
Aes	-0.098575	3.4393	-5.3002	0.00086122	0.012172	-0.46514	3.4829	3.4941	3.5099	3.3673	3.3997	3.4094	3.4117
Tle2	-0.19126	2.7762	-8.4156	0.000041035	0.0027996	2.7267	2.8988	2.8871	2.8707	2.7446	2.6757	2.6724	2.6844
BC025920	0.18197	2.6128	5.6891	0.00055435	0.0096233	0.0014050	2.4659	2.5301	2.5304	2.7593	2.6542	2.6987	2.6509
Ankrd24	0.021069	2.6530	0.96000	0.36660	0.57834	-6.4967	2.6110	2.6501	2.6616	2.6420	2.6883	2.6379	2.6797
Gm10778	0.021247	3.0364	0.95917	0.36699	0.57867	-6.4975	3.0562	2.9893	3.0274	3.0750	3.0290	3.0432	3.0350
LOC102635133	-0.053807	2.7307	-0.90483	0.39334	0.60343	-6.5485	2.8161	2.7438	2.7243	2.7753	2.6866	2.8115	2.5569
Zfp873	-0.023706	3.0096	-0.69450	0.50804	0.70231	-6.7222	3.0701	2.9963	3.0030	3.0731	2.9460	3.0049	2.9738
Gm10776	-0.070210	2.8782	-2.6706	0.029662	0.11222	-4.1722	2.9578	2.9286	2.8686	2.8741	2.8652	2.8199	2.8332
Gm4924	0.13485	2.8498	5.7692	0.00050750	0.0091905	0.094832	2.8024	2.7495	2.7662	2.9513	2.9039	2.8924	2.8826
Ap3m1	0.029854	3.2319	1.5743	0.15605	0.34135	-5.7826	3.2424	3.1907	3.2115	3.2581	3.2508	3.2305	3.2394
Gm9855///Tdg	0.075087	3.3453	4.2671	0.0030767	0.025244	-1.8135	3.3001	3.2894	3.3177	3.3911	3.3766	3.3865	3.3556
Hcfc2	-0.094784	3.2169	-5.0348	0.0011771	0.014529	-0.79630	3.2728	3.2581	3.2824	3.1911	3.1926	3.1761	3.1454
Txnrd1	0.19297	3.2658	8.7204	0.000032033	0.0025664	2.9810	3.1409	3.1375	3.1881	3.3197	3.3350	3.3707	3.3686
1700028I16Rik	-0.020079	2.7761	-0.98017	0.35717	0.56960	-6.4772	2.7742	2.8170	2.7717	2.7838	2.7456	2.7866	2.7542
Eid3	0.15464	2.9012	4.6413	0.0019055	0.018982	-1.3066	2.8355	2.8332	2.7698	2.9071	2.9373	3.0036	3.0217
Taf10	0.030568	3.2702	1.3267	0.22308	0.42758	-6.0971	3.2375	3.2485	3.2721	3.2508	3.2767	3.3306	3.2749
Chst11	0.013117	2.8358	0.20722	0.84128	0.91918	-6.9605	2.8294	2.8067	2.8489	2.9956	2.8877	2.7066	2.7757
D10Wsu102e	0.055409	3.2896	3.2883	0.011872	0.060344	-3.2307	3.2608	3.2644	3.2487	3.2954	3.3313	3.3089	3.3179
A230046K03Rik	-0.11300	3.3464	-6.6544	0.00020157	0.0055351	1.0690	3.4283	3.4084	3.3962	3.3064	3.2857	3.2920	3.3078
4930463O16Rik	0.0025441	2.3365	0.062959	0.95142	0.97712	-6.9823	2.3206	2.3367	2.3479	2.3857	2.2472	2.3013	2.4164
Tcp11l2	-0.29432	3.1269	-5.2814	0.00088024	0.012338	-0.48829	3.3223	3.2710	3.2920	3.0994	2.8434	3.0330	3.0274
Polr3b	0.036344	3.2463	2.1736	0.063240	0.18868	-4.9282	3.2402	3.2155	3.2209	3.2769	3.2498	3.2652	3.2555
Rfx4	-0.017795	2.4132	-0.62856	0.54806	0.73370	-6.7685	2.4199	2.3878	2.4623	2.4404	2.4386	2.3627	2.3806
Ric8b	-0.041480	3.1657	-1.5433	0.16331	0.35177	-5.8236	3.2100	3.1763	3.1819	3.2089	3.1499	3.1257	3.1072
Tmem263	-0.029258	3.0749	-1.1145	0.29905	0.51215	-6.3394	3.1311	3.0529	3.0909	3.0164	3.0659	3.0865	3.0807
Psma5	0.092483	3.2706	4.4102	0.0025556	0.022760	-1.6173	3.2392	3.1974	3.2167	3.3175	3.2933	3.2869	3.3433
Btbd11	-0.11894	2.6964	-3.2192	0.013125	0.064632	-3.3348	2.7299	2.7642	2.7989	2.6206	2.7405	2.5961	2.6244
Pwp1	0.16646	3.1967	7.7036	0.000075402	0.0036362	2.0973	3.1255	3.0793	3.1001	3.2342	3.2979	3.2636	3.2765
Ascl4	0.063946	2.6468	2.4695	0.040250	0.13819	-4.4801	2.6337	2.5529	2.6441	2.6523	2.6708	2.6924	2.6814
Fbxo7	-0.060965	3.1162	-2.9667	0.019030	0.083134	-3.7186	3.1644	3.1295	3.1593	3.1082	3.1154	3.0677	3.0691
Timp3	0.034053	2.3709	0.62013	0.55331	0.73658	-6.7741	2.3059	2.3059	2.4424	2.4420	2.3609	2.2703	2.4686
Gm5174	-0.059189	1.9495	-1.0671	0.31865	0.53238	-6.3896	2.0526	1.8903	2.0070	2.0091	1.8468	1.8496	1.9908
Ttc41	0.10371	2.5068	3.0972	0.015690	0.073095	-3.5197	2.4616	2.4612	2.4199	2.6361	2.5091	2.5113	2.5486
Nt5dc3	0.055765	2.9513	1.5798	0.15479	0.33957	-5.7753	2.9247	2.9240	2.9097	2.8768	3.0200	3.0082	2.9960
Tex18	0.096556	1.6805	3.1600	0.014310	0.068574	-3.4245	1.5899	1.6517	1.6344	1.6800	1.7025	1.7928	1.7124
1700113H08Rik	-0.0094784	1.7775	-0.24590	0.81227	0.90325	-6.9507	1.7856	1.7501	1.8129	1.6991	1.7302	1.8221	1.8422
Gm10764	0.023995	1.6112	0.85888	0.41667	0.62613	-6.5897	1.6212	1.6209	1.5502	1.6303	1.6663	1.6088	1.5803
Pah	0.010876	2.5273	0.56285	0.58975	0.76281	-6.8104	2.5157	2.5233	2.5242	2.5128	2.5557	2.5073	2.5520
Igf1	0.0062410	2.6347	0.21843	0.83284	0.91528	-6.9578	2.5907	2.6494	2.6533	2.6437	2.5825	2.6387	2.6847
Tyms-ps	0.053959	2.7521	1.5428	0.16342	0.35195	-5.8242	2.7283	2.7188	2.7166	2.8102	2.8477	2.7403	2.7026
Pmch	0.086674	2.4045	4.9955	0.0012339	0.014897	-0.84624	2.3569	2.3613	2.3467	2.4664	2.4407	2.4339	2.4256
Nup37	0.12363	2.9895	7.5408	0.000087206	0.0038477	1.9460	2.9252	2.9149	2.9166	3.0221	3.0508	3.0494	3.0478
Ccdc53	0.15806	3.0050	6.4277	0.00025311	0.0062664	0.82936	2.9169	2.8881	2.9391	3.1182	3.0346	3.0608	3.0774
Gnptab	0.060118	3.0852	3.1520	0.014478	0.069213	-3.4365	3.0405	3.0647	3.0472	3.0812	3.1063	3.1229	3.1333
Sycp3	0.011360	1.5660	0.27901	0.78768	0.88930	-6.9410	1.4657	1.6253	1.5875	1.5716	1.5160	1.6107	1.5851
Arl1	0.016008	3.3105	0.90915	0.39119	0.60151	-6.5445	3.3141	3.3126	3.2774	3.3034	3.3175	3.3244	3.3243
Slc5a8	0.017490	2.4382	0.50360	0.62881	0.78932	-6.8446	2.3770	2.4262	2.4813	2.4519	2.5134	2.4051	2.4122
Uhrf1bp1l	-0.059267	3.1487	-2.7163	0.027688	0.10722	-4.1022	3.1911	3.1818	3.1748	3.1326	3.0810	3.1594	3.1201
Anks1b	0.034890	2.4111	1.5941	0.15157	0.33487	-5.7562	2.4090	2.3861	2.3783	2.4299	2.4650	2.4188	2.3904
LOC102637269///Gm4184///Sec61g	0.074402	3.1595	4.6277	0.0019384	0.019192	-1.3247	3.1104	3.1333	3.1072	3.1867	3.1989	3.1897	3.1901
Ikbip	0.052681	2.5546	2.1519	0.065364	0.19293	-4.9605	2.5269	2.5455	2.5010	2.6036	2.5998	2.5251	2.5800
Cdk17	-0.13383	3.3649	-3.5713	0.0079233	0.046286	-2.8088	3.4645	3.4321	3.4274	3.2546	3.2402	3.3710	3.3643
Lta4h	0.057098	3.2585	2.1862	0.062035	0.18637	-4.9093	3.2216	3.2539	3.2021	3.3338	3.2889	3.2402	3.2690
Hal	-0.10358	2.7765	-4.0014	0.0043782	0.031443	-2.1857	2.8136	2.8665	2.8268	2.7651	2.7369	2.7485	2.6777
Ccdc38	0.038859	1.9496	1.2966	0.23274	0.43960	-6.1331	1.9283	1.9326	1.9213	2.0098	1.9909	1.9765	1.8879
4933408J17Rik	-0.074066	2.4987	-2.6938	0.028642	0.10952	-4.1366	2.5400	2.5532	2.5301	2.4114	2.5054	2.4441	2.5071
Ntn4	-0.017607	2.7581	-0.74012	0.48147	0.68057	-6.6878	2.7633	2.7369	2.8042	2.7185	2.7590	2.7825	2.7421
Usp44	-0.092253	3.0863	-2.5575	0.035208	0.12595	-4.3456	3.1610	3.1462	3.1097	3.1440	3.0164	3.0184	3.0081
Fgd6	-0.014933	2.6039	-0.45479	0.66197	0.81140	-6.8700	2.6227	2.6095	2.6051	2.5657	2.5786	2.6874	2.5582
Nr2c1	0.081608	3.0449	3.7739	0.0059713	0.038472	-2.5122	3.0077	2.9801	3.0070	3.1190	3.0477	3.0842	3.0686
Ndufa12	0.069808	3.1443	3.8804	0.0051592	0.034967	-2.3586	3.1049	3.1197	3.0886	3.1690	3.1813	3.1536	3.1929
Tmcc3	-0.12519	2.9520	-2.3492	0.048355	0.15666	-4.6633	3.0249	3.0210	3.0245	2.9956	2.9760	2.8513	2.7703
Cep83	0.046429	3.1280	1.8283	0.10687	0.26822	-5.4329	3.1043	3.1134	3.0868	3.1027	3.2029	3.1387	3.1474
Ube2n	0.077310	3.2643	2.0939	0.071421	0.20502	-5.0469	3.2612	3.2718	3.1275	3.3124	3.2811	3.2713	3.3251
4732465J04Rik	-0.041369	2.4930	-1.0404	0.33010	0.54353	-6.4170	2.4683	2.5574	2.5244	2.4874	2.5096	2.3771	2.5272
Eea1	0.082959	2.7095	1.8040	0.11086	0.27445	-5.4674	2.6081	2.7034	2.6747	2.7981	2.7979	2.7579	2.6262
Btg1	-0.16902	3.5494	-4.3339	0.0028202	0.024070	-1.7215	3.6522	3.6308	3.6550	3.5868	3.4505	3.4487	3.4220
Dcn	0.19620	2.5650	2.4036	0.044506	0.14834	-4.5807	2.4170	2.3492	2.5923	2.8275	2.5687	2.6683	2.5316
Lum	-0.012411	1.9371	-0.27163	0.79314	0.89270	-6.9433	1.9008	1.9232	2.0086	1.8515	2.0340	1.9399	1.9018
Kera	-0.00015856	2.0218	-0.0042795	0.99670	0.99794	-6.9845	2.0243	1.9856	2.0559	1.9522	2.0831	1.9818	2.0700
Epyc	0.069269	2.1417	1.6672	0.13603	0.31327	-5.6575	2.0850	2.0545	2.1668	2.0863	2.2329	2.2110	2.1553
Ccer1	0.035473	2.2933	1.2843	0.23679	0.44452	-6.1477	2.3089	2.2222	2.2881	2.3269	2.2715	2.3410	2.2947
Atp2b1	-0.12961	3.2571	-4.9941	0.0012360	0.014913	-0.84796	3.3234	3.3437	3.3265	3.1412	3.2062	3.2149	3.2441
Poc1b	-0.016806	3.1686	-1.0192	0.33947	0.55270	-6.4386	3.1706	3.1874	3.1767	3.1572	3.1451	3.1750	3.1684
Galnt4	-0.037565	3.0678	-1.3774	0.20760	0.40941	-6.0353	3.0955	3.0758	3.0965	3.0716	2.9847	3.0588	3.0918
Dusp6	-0.044078	3.2340	-0.70587	0.50133	0.69660	-6.7138	3.2577	3.2442	3.2758	3.0515	3.1914	3.2732	3.3444
B530045E10Rik	0.059523	2.2809	3.3276	0.011216	0.058147	-3.1716	2.2487	2.2303	2.2616	2.3176	2.3196	2.3039	2.2843
Kitl	0.038842	1.9785	0.58181	0.57754	0.75411	-6.7987	1.9593	1.9924	1.9172	1.8482	2.1588	2.0305	1.9432
Gm21312///Gm21304///Gm21293///Gm4340///Gm4312///Gm4307///Gm4305///Gm4303///Gm4302///Gm4301///Gm8764///Gm20765///Gm6763	0.0084436	2.5719	0.44549	0.66838	0.81474	-6.8746	2.5737	2.5409	2.5866	2.5804	2.5679	2.5943	2.5595
Cep290	-0.054075	2.6815	-0.59190	0.57110	0.74941	-6.7924	2.7712	2.7319	2.6343	2.8388	2.7577	2.6033	2.4337
1700017N19Rik	0.0021490	1.8421	0.079808	0.93845	0.97082	-6.9809	1.8720	1.8256	1.8250	1.7811	1.8653	1.8626	1.8631
Mgat4c	0.038743	1.7671	1.1956	0.26784	0.47905	-6.2503	1.6786	1.7355	1.8208	1.7714	1.8030	1.7784	1.7820
Rassf9///Rassf9	-0.0078363	1.6814	-0.14485	0.88860	0.94562	-6.9727	1.7331	1.6057	1.7189	1.7942	1.6139	1.5949	1.7093
Slc6a15	0.048819	1.9191	0.77351	0.46260	0.66532	-6.6615	1.8164	1.7900	2.0672	1.9058	1.9481	1.9357	1.9705
Gm21312///Gm21304///Gm21293///Gm4340///Gm4312///Gm4301///Gm8764///Gm20765///Gm6763	0.051263	2.2364	2.9667	0.019029	0.083134	-3.7186	2.1909	2.2317	2.1986	2.2545	2.2595	2.2648	2.2546
Ccdc59	0.068725	2.9755	3.4416	0.0095239	0.052318	-3.0011	2.9719	2.9177	2.9190	3.0186	3.0026	2.9907	3.0077
Ppfia2	0.059510	2.4204	2.0862	0.072265	0.20671	-5.0583	2.3914	2.4106	2.3572	2.3910	2.4918	2.4739	2.4270
Lin7a	-0.020831	2.2991	-0.81239	0.44127	0.64712	-6.6296	2.3332	2.2719	2.3279	2.3061	2.3257	2.2809	2.2480
Ppp1r12a	-0.073940	3.3295	-4.4973	0.0022859	0.021294	-1.4993	3.3698	3.3699	3.3757	3.2907	3.2894	3.3194	3.2920
Pawr	0.015447	2.7618	0.52107	0.61716	0.78112	-6.8349	2.7313	2.8024	2.7252	2.7512	2.8282	2.7542	2.7400
E2f7	0.013803	3.0179	0.19839	0.84795	0.92242	-6.9625	2.9896	3.0400	3.0006	2.8263	3.0267	3.1409	3.1015
Csrp2	0.098142	2.7706	2.1551	0.065048	0.19242	-4.9558	2.6637	2.6940	2.7859	2.8392	2.8638	2.8436	2.7042
Osbpl8	-0.072324	3.3967	-3.2770	0.012068	0.061018	-3.2477	3.4485	3.4396	3.4259	3.4146	3.3499	3.3522	3.3460
Bbs10	0.063844	2.7044	1.8079	0.11021	0.27324	-5.4618	2.7207	2.6514	2.6318	2.6568	2.7865	2.7324	2.7514
Nap1l1	0.11244	3.3831	3.9581	0.0046421	0.032654	-2.2474	3.3021	3.3491	3.3053	3.3630	3.4586	3.4515	3.4521
Gm5176	-0.0058383	2.7795	-0.20499	0.84296	0.92002	-6.9610	2.7493	2.7759	2.8234	2.8138	2.8000	2.7226	2.7717
Phlda1	0.40416	3.1319	6.9077	0.00015734	0.0048544	1.3291	2.8882	2.9037	2.9110	3.1908	3.2256	3.3615	3.4425
Krr1	0.091296	3.2438	4.8538	0.0014650	0.016257	-1.0281	3.1961	3.1761	3.2027	3.2541	3.2977	3.2799	3.3000
Glipr1l1	-0.066860	1.8345	-1.5857	0.15344	0.33782	-5.7674	1.8924	1.9056	1.8203	1.8527	1.7356	1.7518	1.8834
Glipr1l2	-0.039653	1.9544	-0.56094	0.59099	0.76353	-6.8116	2.0199	1.9355	1.9757	1.9663	1.9998	1.7340	2.0494
Caps2	0.040895	2.1194	1.0894	0.30932	0.52274	-6.3662	2.1142	2.1711	2.0027	2.1295	2.1174	2.1510	2.1498
Kcnc2	0.013767	2.2926	0.43589	0.67503	0.81870	-6.8792	2.2993	2.2761	2.2788	2.3613	2.2384	2.2637	2.3306
Gm26596	0.045751	2.6453	2.5311	0.036652	0.12932	-4.3860	2.6372	2.6094	2.6110	2.6483	2.6789	2.6519	2.6807
Gm10752	0.066077	2.4389	1.6269	0.14439	0.32553	-5.7121	2.4747	2.4297	2.2991	2.4372	2.4545	2.4897	2.4875
Zfc3h1	-0.083527	3.3832	-4.0945	0.0038645	0.029283	-2.0541	3.4428	3.4287	3.4214	3.3778	3.3219	3.3260	3.3639
Tspan8	-0.086106	2.0352	-1.8893	0.097468	0.25264	-5.3458	2.0685	2.0740	2.1106	1.9262	1.9952	1.9490	2.1228
Ptprr	0.044624	2.3010	1.6460	0.14037	0.31945	-5.6863	2.3248	2.2197	2.2819	2.2972	2.3433	2.3250	2.3149
Ptprb	-0.026962	2.5129	-1.0169	0.34046	0.55334	-6.4408	2.5343	2.5098	2.5409	2.4946	2.4569	2.4924	2.5617
Kcnmb4os1	-0.040587	2.6630	-1.6605	0.13738	0.31512	-5.6666	2.6342	2.7058	2.7184	2.6393	2.6665	2.6282	2.6482
Kcnmb4os2	0.0025272	2.6796	0.063455	0.95104	0.97708	-6.9822	2.6020	2.6849	2.7475	2.6727	2.6372	2.6624	2.7502
5330438D12Rik	-0.11132	2.7187	-3.1724	0.014052	0.067791	-3.4056	2.7852	2.8241	2.7376	2.6852	2.6431	2.6133	2.7423
Gm8580///Gm10548///Gm13213///4931440P22Rik///Rpl29	0.042856	3.5932	2.6134	0.032347	0.11910	-4.2600	3.5543	3.5794	3.5725	3.6174	3.6221	3.6058	3.6011
D630029K05Rik	-0.056153	2.0918	-1.7934	0.11264	0.27729	-5.4823	2.1855	2.0867	2.0995	2.0623	2.0933	2.0978	2.0175
Best3	0.16399	2.1729	1.8249	0.10742	0.26919	-5.4377	2.0543	2.1036	2.0797	2.1616	2.0973	2.5107	2.2031
Gm10747	0.021926	2.0893	0.70380	0.50255	0.69746	-6.7154	2.1280	2.0748	2.0276	2.0899	2.1313	2.1274	2.0462
Lrrc10	0.026639	2.4900	0.87639	0.40767	0.61748	-6.5742	2.4919	2.4390	2.4935	2.4901	2.4982	2.4497	2.5679
Cpm	0.30820	2.8382	6.6571	0.00020103	0.0055271	1.0718	2.6176	2.6565	2.7122	3.0717	2.8695	2.9640	2.9759
Mdm1	0.089173	3.1447	2.9722	0.018874	0.082662	-3.7102	3.0874	3.1071	3.0866	3.1047	3.1944	3.2086	3.2238
Iltifb///Il22	0.21627	2.3656	1.6297	0.14381	0.32479	-5.7084	2.2845	2.1914	2.2501	2.8510	2.4320	2.2678	2.2824
Cdc5l	-0.0056352	3.2712	-0.26113	0.80093	0.89689	-6.9464	3.2886	3.2467	3.2879	3.3027	3.2676	3.2392	3.2655
Ifng	-0.042198	2.4445	-1.2812	0.23783	0.44560	-6.1514	2.5071	2.4136	2.4850	2.3965	2.4795	2.3795	2.4501
4932442E05Rik	-0.084786	2.5702	-4.0024	0.0043725	0.031414	-2.1844	2.6413	2.6146	2.5999	2.4971	2.5584	2.5451	2.5347
Grip1	0.057110	2.4609	2.3270	0.050025	0.16035	-4.6970	2.4175	2.4329	2.4343	2.4390	2.5318	2.5009	2.4696
Tmbim4	0.073268	3.1272	2.5904	0.033496	0.12216	-4.2953	3.1111	3.0527	3.0921	3.1207	3.1322	3.1627	3.2187
Llph	0.13585	3.1832	7.0467	0.00013775	0.0046319	1.4685	3.1035	3.1194	3.0939	3.2136	3.2322	3.2537	3.2663
1700006J14Rik	-0.044268	2.5092	-1.2345	0.25381	0.46387	-6.2058	2.4859	2.5402	2.5774	2.5593	2.4233	2.5028	2.4755
4921513I03Rik	-0.0030542	2.1553	-0.11522	0.91125	0.95674	-6.9771	2.1192	2.1613	2.1908	2.2019	2.1583	2.1252	2.1307
Wif1	0.37562	2.7029	2.3973	0.044933	0.14922	-4.5902	2.4216	2.5312	2.5121	2.4944	3.1537	3.1116	2.6959
Camkv///Rpl21	0.0067244	3.7010	0.44255	0.67042	0.81624	-6.8760	3.7020	3.6895	3.7000	3.7023	3.7005	3.7040	3.7088
Gns	0.075343	3.0573	2.3819	0.046004	0.15180	-4.6137	3.0014	3.0761	2.9651	3.0694	3.0776	3.1423	3.0691
D930020B18Rik	-0.0025998	2.3069	-0.11410	0.91211	0.95708	-6.9772	2.2916	2.3309	2.3026	2.3020	2.2620	2.3306	2.3286
BC048403	0.10309	2.7096	5.6624	0.00057101	0.0097866	-0.029937	2.6546	2.6365	2.6611	2.7340	2.7497	2.7802	2.7513
Avpr1a	0.10939	2.4783	2.3085	0.051461	0.16365	-4.7251	2.3652	2.4271	2.4550	2.5040	2.6466	2.4440	2.5060
Ppm1h	-0.15374	3.3134	-5.8945	0.00044277	0.0085855	0.23914	3.3827	3.4314	3.3895	3.2736	3.2823	3.2376	3.1965
Fam19a2	0.056395	2.5470	2.7950	0.024592	0.099075	-3.9814	2.5222	2.5230	2.4992	2.5332	2.5928	2.5821	2.5766
4930503E24Rik	-0.0063126	1.9041	-0.24851	0.81032	0.90208	-6.9500	1.8706	1.9614	1.8912	1.9251	1.8980	1.9018	1.8808
Lrig3	0.029933	2.2835	1.1556	0.28288	0.49583	-6.2948	2.2455	2.2807	2.2729	2.2491	2.2849	2.3020	2.3491
Ctdsp2	-0.31955	3.1268	-16.780	2.7990e-7	0.00047029	7.4958	3.3166	3.3253	3.2863	3.0081	2.9838	2.9670	3.0006
Avil	-0.029177	2.5862	-1.5037	0.17302	0.36522	-5.8753	2.5855	2.6297	2.5936	2.5753	2.5889	2.5489	2.5819
Mettl1	0.36003	2.9190	6.5902	0.00021487	0.0057364	1.0018	2.6603	2.7346	2.7449	2.9194	3.1242	3.1342	3.1153
Cyp27b1	0.072423	2.4235	2.5809	0.033982	0.12308	-4.3098	2.3692	2.3619	2.4151	2.4569	2.4510	2.5084	2.4017
Cdk4	0.080882	3.5791	4.7715	0.0016208	0.017299	-1.1352	3.5090	3.5440	3.5456	3.6139	3.6151	3.6145	3.6115
Agap2	-0.10057	3.2821	-4.4762	0.0023483	0.021647	-1.5278	3.3206	3.3440	3.3542	3.2868	3.2209	3.2293	3.2191
Gm16491	-0.076705	2.8714	-4.1549	0.0035665	0.027818	-1.9695	2.8922	2.9205	2.9331	2.8512	2.8167	2.8417	2.8447
B4galnt1	-0.055450	3.1448	-1.6890	0.13168	0.30682	-5.6276	3.1347	3.2352	3.1597	3.1658	3.0645	3.1413	3.1128
F420014N23Rik	0.017221	2.3689	0.69963	0.50501	0.69936	-6.7184	2.3182	2.3479	2.4110	2.3829	2.3641	2.3663	2.3916
Dctn2	0.045234	3.3541	2.4559	0.041098	0.14020	-4.5010	3.3242	3.3135	3.3472	3.3591	3.3717	3.3990	3.3644
Ddit3	-0.0055386	2.9857	-0.20396	0.84374	0.92014	-6.9612	2.9842	2.9839	2.9985	2.9143	2.9937	3.0129	3.0124
Arhgap9	-0.030188	3.2412	-1.0264	0.33627	0.54943	-6.4313	3.2704	3.2382	3.2668	3.2732	3.2650	3.2105	3.1644
R3hdm2	-0.0069837	3.1550	-0.29330	0.77714	0.88314	-6.9365	3.1350	3.2089	3.1330	3.1329	3.1532	3.1501	3.1718
Stac3	-0.029356	2.6608	-1.0063	0.34524	0.55810	-6.4515	2.6546	2.6706	2.7075	2.6819	2.6352	2.5868	2.6889
Ndufa4l2	-0.015262	2.6433	-0.62320	0.55139	0.73509	-6.7720	2.6045	2.6552	2.6963	2.6394	2.6259	2.6574	2.6243
Stat6	-0.049926	3.3326	-2.3794	0.046179	0.15215	-4.6175	3.3561	3.3446	3.3828	3.3506	3.2947	3.3006	3.2990
Tmem194	0.048455	3.1838	1.9999	0.082408	0.22598	-5.1853	3.1593	3.1593	3.1498	3.1816	3.2618	3.1749	3.2001
Myo1a	-0.034454	2.5364	-0.88889	0.40132	0.61156	-6.5630	2.5542	2.5154	2.5987	2.5170	2.5860	2.4315	2.5520
Tac2	0.0011126	2.2949	0.028596	0.97792	0.98927	-6.9840	2.2309	2.3487	2.3031	2.2587	2.3802	2.2771	2.2653
Zbtb39	0.033527	3.0058	1.9710	0.086108	0.23243	-5.2275	2.9729	3.0009	2.9862	3.0020	3.0307	3.0206	3.0275
Rdh1	0.027499	2.7974	0.99380	0.35091	0.56357	-6.4638	2.8050	2.7509	2.7892	2.8152	2.8571	2.7525	2.8120
Rdh9	-0.0031380	2.4179	-0.055989	0.95679	0.98016	-6.9827	2.3795	2.4372	2.4423	2.2774	2.4347	2.4116	2.5426
Rdh16	0.0063745	2.3784	0.20295	0.84450	0.92027	-6.9615	2.3356	2.3598	2.4289	2.4225	2.4045	2.3704	2.3272
Rdh18-ps	-0.00045020	1.7552	-0.014668	0.98867	0.99425	-6.9844	1.7393	1.7754	1.7518	1.7277	1.7528	1.7085	1.8312
Rdh19	0.015518	2.5736	0.52009	0.61781	0.78136	-6.8354	2.5605	2.5049	2.6287	2.5696	2.6052	2.5634	2.5826
BC089597	-0.067361	2.5907	-3.2155	0.013196	0.064866	-3.3404	2.6475	2.5868	2.6532	2.5557	2.5693	2.5567	2.5655
Sdr9c7	0.041824	2.3255	1.3785	0.20726	0.40910	-6.0339	2.3679	2.2911	2.2459	2.3650	2.3144	2.3381	2.3564
Snrpd2	0.12698	3.2979	7.3082	0.00010782	0.0042616	1.7247	3.2041	3.2253	3.2466	3.3450	3.3602	3.3562	3.3478
Prim1	0.12079	3.3182	5.7945	0.00049362	0.0090925	0.12416	3.2592	3.2445	3.2438	3.3703	3.4115	3.3455	3.3525
Naca	0.057941	3.5608	3.8539	0.0053493	0.035850	-2.3966	3.5290	3.5311	3.5231	3.5876	3.5810	3.5859	3.5881
Ptges3	0.037939	3.4665	2.2017	0.060580	0.18372	-4.8860	3.4473	3.4556	3.4316	3.4604	3.4938	3.4903	3.4866
Atp5b	0.016952	3.6983	1.0793	0.31353	0.52732	-6.3769	3.6991	3.6804	3.6862	3.7145	3.7068	3.7031	3.6976
Mir677	-0.020697	3.0103	-0.72002	0.49306	0.68986	-6.7032	3.0379	3.0601	2.9685	2.9557	3.0323	2.9999	3.0179
Baz2a	-0.14958	3.3506	-5.1268	0.0010551	0.013568	-0.68033	3.4380	3.4509	3.4193	3.3496	3.2280	3.2720	3.2963
Gls2	0.042007	2.6145	1.0829	0.31199	0.52578	-6.3730	2.6030	2.5650	2.6035	2.6369	2.7320	2.5658	2.5954
Mip	0.056660	2.5907	3.0085	0.017886	0.080004	-3.6548	2.5649	2.5790	2.5311	2.6287	2.6118	2.5980	2.6215
Timeless	0.13852	3.1343	4.1207	0.0037319	0.028619	-2.0173	3.0189	3.0921	3.0545	3.1345	3.2672	3.1951	3.1779
Apon	0.044937	2.4208	1.8596	0.10194	0.26014	-5.3884	2.3698	2.3904	2.4254	2.4029	2.4749	2.4247	2.4580
Apof	0.056165	2.2466	2.3294	0.049842	0.15993	-4.6934	2.1759	2.2188	2.2488	2.2348	2.2914	2.2878	2.2688
Stat2	-0.16339	3.1778	-6.1384	0.00034137	0.0074460	0.51390	3.2807	3.2770	3.2560	3.1744	3.0785	3.0905	3.0879
Pan2	-0.055069	3.2575	-3.2333	0.012858	0.063672	-3.3135	3.2773	3.2817	3.3078	3.2467	3.2202	3.2342	3.2344
Cnpy2	0.088414	3.1443	3.8522	0.0053624	0.035888	-2.3992	3.0921	3.0724	3.1169	3.1898	3.2237	3.1547	3.1608
Cs///Cs	0.062380	3.4564	3.7583	0.0061016	0.038990	-2.5349	3.4138	3.4298	3.4186	3.4814	3.4873	3.4985	3.4653
Ankrd52	0.040969	3.1899	1.4962	0.17493	0.36789	-5.8850	3.1449	3.2031	3.1513	3.1514	3.2157	3.2153	3.2472
Rnf41	-0.060338	3.1441	-3.1970	0.013556	0.066122	-3.3684	3.1783	3.1593	3.1981	3.1362	3.1314	3.1061	3.0992
Smarcc2	-0.055294	3.3443	-2.7275	0.027221	0.10595	-4.0849	3.3653	3.4097	3.3526	3.3346	3.3222	3.2995	3.3260
Pmel	-0.0094635	2.7957	-0.32061	0.75715	0.87148	-6.9272	2.8181	2.7596	2.8257	2.7436	2.7731	2.8471	2.8030
Pym1	0.017367	3.2003	0.70347	0.50274	0.69749	-6.7156	3.1363	3.2212	3.2136	3.2033	3.1910	3.2261	3.2104
Mmp19	0.13901	2.4515	3.2358	0.012811	0.063527	-3.3097	2.4040	2.3205	2.3918	2.4543	2.4728	2.6214	2.4959
Dnajc14	-0.066366	3.2535	-3.4287	0.0097004	0.052949	-3.0203	3.3147	3.2749	3.2845	3.2022	3.2298	3.2193	3.2487
Sarnp	0.038032	3.3824	2.3092	0.051404	0.16352	-4.7240	3.3547	3.3606	3.3666	3.4035	3.4084	3.4048	3.3780
Cd63	0.054701	2.3268	0.42420	0.68318	0.82442	-6.8847	2.3242	2.1698	2.3926	2.1253	2.1830	2.6733	2.4196
Itga7	0.0044979	2.6505	0.17258	0.86749	0.93450	-6.9678	2.5982	2.6482	2.6974	2.6493	2.6666	2.6271	2.6667
Olfr9	-0.020491	2.2763	-1.1246	0.29501	0.50804	-6.3286	2.2607	2.2899	2.3133	2.2673	2.2728	2.2620	2.2679
Olfr763	0.12131	2.3475	4.5465	0.0021473	0.020459	-1.4331	2.2585	2.3319	2.2439	2.3960	2.4268	2.4088	2.3663
Olfr774	-0.031945	2.1852	-0.89978	0.39586	0.60581	-6.5531	2.1654	2.2695	2.1755	2.1816	2.1058	2.1773	2.2215
Olfr775	0.031043	1.9288	0.61437	0.55691	0.73892	-6.7779	1.8643	1.9475	1.9215	1.8276	2.0443	1.9087	1.9880
Olfr776	0.15379	1.6126	1.8266	0.10715	0.26878	-5.4354	1.4626	1.5666	1.5449	1.4782	1.8815	1.6446	1.7097
Olfr804///Olfr782	0.063616	1.7666	0.84636	0.42320	0.63187	-6.6006	1.6609	1.7959	1.7340	1.7196	2.0086	1.7299	1.7174
Olfr780	-0.036083	1.8593	-1.0750	0.31532	0.52918	-6.3814	1.9295	1.9008	1.8094	1.8345	1.8035	1.8463	1.8909
Olfr781	-0.000031220	1.9563	-0.00054795	0.99958	0.99976	-6.9845	1.9728	1.9412	1.9548	1.7957	1.9753	2.0641	1.9899
Olfr784	-0.021982	2.0519	-0.90397	0.39377	0.60366	-6.5493	2.0380	2.0581	2.0973	2.0412	2.0875	2.0169	2.0245
Olfr776///Olfr775///Olfr774///Olfr787	-0.061355	1.9946	-1.7673	0.11714	0.28431	-5.5189	2.0330	2.0095	2.0463	1.9922	2.0422	1.9447	1.8939
Olfr786	0.015705	1.7580	0.66571	0.52528	0.71670	-6.7429	1.7484	1.7148	1.7840	1.7656	1.7809	1.7283	1.7843
Olfr787	-0.012168	1.6888	-0.15126	0.88371	0.94354	-6.9717	1.8312	1.6950	1.5611	1.6974	1.6454	1.5492	1.8424
Olfr788	0.065167	2.2015	2.0646	0.074681	0.21164	-5.0902	2.1807	2.1918	2.1202	2.2104	2.2462	2.2875	2.1736
Olfr790	0.059314	1.9051	0.97787	0.35823	0.57035	-6.4794	1.9061	1.8508	1.8568	1.9406	2.0810	1.7887	1.9118
Olfr791	0.0073806	1.8046	0.20665	0.84171	0.91939	-6.9606	1.8370	1.7571	1.8071	1.7197	1.8292	1.8363	1.8458
Olfr792	0.13820	1.9622	0.99205	0.35170	0.56439	-6.4656	1.5651	2.0588	2.0258	1.7625	2.0983	2.1757	2.0492
Olfr794	-0.0049641	2.0392	-0.30419	0.76915	0.87928	-6.9329	2.0551	2.0447	2.0263	2.0358	2.0284	2.0465	2.0375
Olfr799	0.015164	1.6721	0.24460	0.81324	0.90385	-6.9511	1.6878	1.6743	1.6283	1.5749	1.8164	1.7480	1.5752
Olfr800///Olfr777	-0.0039670	1.8034	-0.066013	0.94907	0.97648	-6.9821	1.7173	1.8345	1.8652	1.7506	1.9424	1.7041	1.8098
Olfr804	-0.031565	1.5245	-0.23281	0.82205	0.90898	-6.9542	1.2651	1.4781	1.8844	1.4388	1.6541	1.5475	1.4035
Olfr808	0.047548	2.1318	1.6459	0.14038	0.31945	-5.6864	2.1322	2.0671	2.1147	2.1478	2.1431	2.1064	2.2115
Olfr809	-0.030929	1.6495	-0.55444	0.59521	0.76674	-6.8155	1.6366	1.7049	1.6602	1.7534	1.5443	1.5439	1.7036
Olfr813	0.036679	1.9186	0.71646	0.49513	0.69162	-6.7059	1.9177	1.8689	1.9063	1.8832	2.0769	1.9262	1.8509
Olfr820	0.070383	1.6773	1.1008	0.30461	0.51803	-6.3541	1.6642	1.5328	1.7142	1.7308	1.6805	1.8348	1.5837
Olfr821	0.050892	2.0387	1.6409	0.14144	0.32122	-5.6932	2.0654	1.9677	1.9957	2.0610	2.0129	2.1086	2.0596
Olfr822	0.00032314	1.9602	0.0093623	0.99277	0.99620	-6.9845	1.9593	1.9865	1.9343	1.9991	2.0239	1.8933	1.9251
Tespa1	-0.10567	3.3626	-3.0616	0.016535	0.075714	-3.5738	3.4331	3.4258	3.4099	3.4032	3.2803	3.2581	3.3275
Oprm1	0.012221	2.4748	0.53097	0.61060	0.77678	-6.8292	2.4891	2.4391	2.4753	2.4622	2.5245	2.4710	2.4625
Vip	0.010424	2.1926	0.29071	0.77905	0.88433	-6.9373	2.1667	2.1743	2.2190	2.1479	2.2797	2.2155	2.1452
Myct1	0.020108	2.3400	0.83058	0.43153	0.63806	-6.6142	2.2857	2.3642	2.3357	2.3353	2.3636	2.3235	2.3723
Gm10097	-0.020316	2.7211	-0.95889	0.36712	0.57875	-6.4978	2.6983	2.7458	2.7541	2.6845	2.7233	2.7284	2.7135
Esr1	-0.099940	2.7068	-2.1000	0.070755	0.20360	-5.0378	2.6747	2.8013	2.8157	2.7240	2.7036	2.6614	2.5669
Ccdc170	0.017921	2.4425	0.51909	0.61847	0.78182	-6.8360	2.4184	2.3741	2.5044	2.4341	2.5034	2.4381	2.4252
Armt1	-0.017713	3.0037	-1.0578	0.32262	0.53625	-6.3992	3.0348	3.0050	3.0015	3.0017	2.9992	2.9950	2.9883
Akap12	0.075245	3.2424	1.9307	0.091539	0.24207	-5.2860	3.2035	3.1745	3.2203	3.3680	3.2928	3.2018	3.2361
Mthfd1l	0.20393	3.1629	6.1834	0.00032565	0.0072930	0.56366	3.0197	3.0485	3.0709	3.1767	3.3103	3.2778	3.2365
Plekhg1	0.044459	2.2930	1.7118	0.12728	0.29977	-5.5962	2.2665	2.2971	2.2393	2.2720	2.2986	2.3164	2.3614
Iyd	-0.012670	2.0788	-0.30129	0.77128	0.88022	-6.9339	2.1104	2.1153	2.0324	2.0482	1.9824	2.1407	2.1222
Ppp1r14c	-0.034563	2.4487	-1.0957	0.30672	0.52012	-6.3595	2.5093	2.4386	2.4574	2.4344	2.3660	2.4838	2.4512
9230019H11Rik	-0.097326	1.8783	-1.8964	0.096426	0.25065	-5.3356	1.9392	1.8128	2.0499	1.8268	1.8857	1.8196	1.8144
Pcmt1///Pcmt1	-0.012774	3.3288	-0.64252	0.53943	0.72762	-6.7590	3.3500	3.3096	3.3485	3.3450	3.3359	3.3070	3.3053
Ginm1	0.032770	2.8842	0.99041	0.35246	0.56525	-6.4672	2.9293	2.8167	2.8504	2.9481	2.8899	2.9029	2.8522
6530403G13Rik	0.059022	2.8435	2.1639	0.064179	0.19065	-4.9426	2.8179	2.7846	2.8267	2.8232	2.8612	2.9291	2.8615
Tab2	-0.052261	3.4700	-3.2013	0.013471	0.065850	-3.3618	3.5034	3.5042	3.4920	3.4653	3.4345	3.4463	3.4443
Ust	-0.035959	2.3376	-0.68223	0.51535	0.70857	-6.7311	2.2680	2.3742	2.4322	2.2475	2.4364	2.2979	2.3069
Gm9930	0.032508	2.3914	1.4603	0.18427	0.38079	-5.9311	2.3716	2.3445	2.4024	2.3894	2.3853	2.4060	2.4407
Samd5	0.0026370	2.5747	0.099925	0.92299	0.96291	-6.9789	2.6130	2.5356	2.5709	2.5278	2.5930	2.5836	2.5989
Stxbp5	-0.058691	3.2202	-2.8133	0.023929	0.097518	-3.9535	3.2397	3.2756	3.2460	3.2145	3.2048	3.2044	3.1564
Adgb	0.061188	1.8448	2.1613	0.064435	0.19108	-4.9465	1.8135	1.8176	1.7983	1.8762	1.8019	1.8869	1.9190
Rab32	-0.087208	2.6627	-3.0563	0.016665	0.076094	-3.5819	2.7125	2.6669	2.7582	2.6385	2.6191	2.6626	2.5811
Grm1	-0.036828	1.9991	-1.4510	0.18677	0.38376	-5.9430	2.0454	1.9712	2.0439	1.9862	2.0125	1.9840	1.9507
Utrn	-0.092002	3.3133	-3.3479	0.010892	0.056964	-3.1410	3.3540	3.3913	3.3525	3.3341	3.2338	3.2806	3.2472
Stx11	0.052965	3.0023	1.3842	0.20559	0.40686	-6.0269	2.9641	2.9760	2.9760	2.9300	3.0374	3.1082	3.0242
Zc2hc1b	0.015195	1.9993	0.29458	0.77620	0.88262	-6.9361	1.9042	1.9471	2.1204	2.0076	1.9529	2.0042	2.0584
Ltv1	0.19578	3.0842	8.5230	0.000037574	0.0027187	2.8173	2.9792	2.9682	2.9696	3.1248	3.2120	3.1756	3.1600
Phactr2	-0.19884	2.6712	-6.5484	0.00022404	0.0058887	0.95782	2.8016	2.7827	2.7702	2.5129	2.5813	2.6359	2.6138
Pex3	0.092596	3.2015	4.2477	0.0031558	0.025617	-1.8403	3.1754	3.1088	3.1616	3.2619	3.2224	3.2455	3.2349
Aig1	0.050028	2.7478	1.1842	0.27206	0.48340	-6.2631	2.6990	2.7310	2.7276	2.7876	2.8761	2.7165	2.6969
Adgrg6	-0.0069453	2.4035	-0.17324	0.86699	0.93414	-6.9677	2.4588	2.3331	2.4306	2.3550	2.3576	2.4171	2.4724
Vta1	0.011525	3.3102	0.56990	0.58519	0.75994	-6.8061	3.3226	3.2698	3.3183	3.3313	3.3197	3.3155	3.2940
Gje1	0.044993	2.1853	1.0611	0.32119	0.53476	-6.3958	2.1414	2.1415	2.1960	2.1512	2.3215	2.1690	2.1767
Hspa8	-0.059576	3.6553	-3.3608	0.010692	0.056349	-3.1218	3.6905	3.7082	3.6694	3.6427	3.6160	3.6232	3.6373
Heca	-0.12941	3.2255	-6.5065	0.00023370	0.0060079	0.91341	3.3191	3.3040	3.2752	3.1457	3.1653	3.1736	3.1955
Abracl///Abracl	-0.013381	3.2669	-0.51203	0.62318	0.78542	-6.8399	3.2968	3.2426	3.2844	3.2688	3.2513	3.2163	3.3085
Ect2l	0.029230	2.1362	1.6011	0.15000	0.33271	-5.7468	2.1118	2.1039	2.1427	2.1515	2.1679	2.1369	2.1385
Ccdc28a	-0.021524	2.8183	-0.71378	0.49670	0.69299	-6.7079	2.8818	2.8368	2.7730	2.8083	2.7647	2.8297	2.8334
Hebp2	0.013354	2.7349	0.62791	0.54846	0.73376	-6.7689	2.7026	2.7177	2.7615	2.7181	2.7386	2.7657	2.7400
Arfgef3	0.057015	2.5831	0.73286	0.48563	0.68419	-6.6934	2.6213	2.4976	2.5326	2.6364	2.8067	2.5194	2.4676
Gm4922	-0.013404	2.1966	-0.47382	0.64894	0.80404	-6.8604	2.1968	2.2322	2.1837	2.2220	2.1806	2.2304	2.1305
Tnfaip3	-0.10333	3.2775	-2.8682	0.022037	0.092223	-3.8692	3.3449	3.3237	3.3411	3.1615	3.1908	3.3025	3.2781
Slc35d3	-0.024458	2.5558	-1.3094	0.22861	0.43433	-6.1180	2.5662	2.5439	2.5993	2.5377	2.5443	2.5523	2.5470
Pex7	0.098952	3.0939	3.4988	0.0087783	0.049612	-2.9160	3.0624	2.9887	3.0608	3.1848	3.1434	3.1127	3.1041
4933406P04Rik	0.037155	2.2113	0.70586	0.50133	0.69660	-6.7138	2.2016	2.1446	2.2240	2.1811	2.1216	2.3534	2.2527
Pde7b	0.0085511	2.4332	0.25475	0.80567	0.89978	-6.9482	2.4081	2.4449	2.4319	2.4960	2.4593	2.4396	2.3526
Gm10826	0.065745	2.3017	0.92441	0.38369	0.59412	-6.5304	2.3033	2.2199	2.2690	2.5287	2.2457	2.3286	2.2164
Myb///Myb	-0.067242	3.5933	-4.0189	0.0042762	0.030961	-2.1609	3.6369	3.6274	3.6308	3.5750	3.5431	3.5767	3.5630
Gm8580///Gm13213///Rpl29	0.060767	3.4458	3.4563	0.0093254	0.051573	-2.9791	3.3939	3.4302	3.4092	3.4846	3.4809	3.4591	3.4629
4930444G20Rik	-0.088020	2.7701	-1.7589	0.11862	0.28675	-5.5307	2.8543	2.7681	2.8387	2.8406	2.6345	2.6814	2.7728
E030030I06Rik	-0.061276	2.8541	-1.8172	0.10867	0.27107	-5.4487	2.8291	2.9514	2.8869	2.8148	2.8116	2.8003	2.8848
Ube2q2	0.0085387	3.1802	0.36815	0.72280	0.84969	-6.9091	3.1790	3.1699	3.1770	3.1345	3.1903	3.2238	3.1869
Tbpl1	-0.051552	3.2097	-2.3926	0.045262	0.14998	-4.5975	3.2684	3.2272	3.2220	3.2191	3.1583	3.1834	3.1898
Tcf21	0.048752	2.3987	1.6670	0.13606	0.31327	-5.6577	2.4099	2.2990	2.4036	2.4312	2.4014	2.4198	2.4260
Eya4	0.036037	2.4019	1.5070	0.17220	0.36402	-5.8710	2.3940	2.3630	2.3870	2.4079	2.4155	2.4671	2.3789
Rps12	0.052816	3.6212	2.4341	0.042481	0.14356	-4.5341	3.5682	3.6075	3.5975	3.6013	3.6602	3.6561	3.6578
Snora33	0.099951	3.0543	2.2460	0.056613	0.17482	-4.8194	2.9933	3.0227	2.9757	3.0007	3.2040	3.0694	3.1145
Taar6	-0.041334	2.2731	-2.2048	0.060294	0.18318	-4.8814	2.2689	2.3125	2.3088	2.2720	2.2533	2.2568	2.2395
Taar7f///Taar7d///Taar7e///Taar7a///Taar7b	-0.037301	1.7676	-1.2696	0.24173	0.45013	-6.1651	1.7814	1.8139	1.7714	1.7921	1.7837	1.6831	1.7475
Taar8b	0.11066	1.7001	1.4690	0.18196	0.37778	-5.9200	1.7154	1.5443	1.6509	1.7241	1.7239	1.9352	1.6069
Taar8c	-0.065232	1.4396	-0.60313	0.56398	0.74465	-6.7852	1.5790	1.2790	1.5726	1.3126	1.2359	1.6275	1.4706
Taar9	-0.039758	2.2075	-1.1499	0.28508	0.49814	-6.3010	2.2153	2.2491	2.2263	2.2362	2.1954	2.0992	2.2311
Enpp1	0.069947	2.6474	2.1271	0.067885	0.19802	-4.9975	2.5643	2.6328	2.6251	2.7024	2.6319	2.7400	2.6352
Enpp3	0.057005	1.9302	2.7982	0.024474	0.098985	-3.9765	1.8753	1.9049	1.9126	1.9829	1.9274	1.9438	1.9643
Arg1	0.25272	2.6853	2.8619	0.022247	0.092928	-3.8789	2.5188	2.5170	2.5869	3.0300	2.6089	2.8137	2.7220
Akap7	0.18369	2.6621	6.1624	0.00033288	0.0073802	0.54048	2.5392	2.5466	2.5857	2.7019	2.8105	2.7080	2.7430
Tmem200a	0.033955	2.5835	1.3016	0.23111	0.43779	-6.1272	2.5369	2.6094	2.5458	2.5583	2.5927	2.6316	2.6095
L3mbtl3	-0.026419	3.3088	-1.5596	0.15945	0.34610	-5.8021	3.3087	3.3282	3.3349	3.3078	3.2790	3.3036	3.2997
Lama2	0.019465	2.3230	0.60356	0.56371	0.74456	-6.7849	2.2794	2.3325	2.3238	2.2493	2.3555	2.3553	2.3654
4930519F09Rik	0.031819	2.7252	1.3958	0.20220	0.40269	-6.0125	2.7110	2.6688	2.7412	2.7377	2.7133	2.7412	2.7631
2310065H11Rik///2310057J18Rik	-0.010671	1.7810	-0.22107	0.83086	0.91401	-6.9572	1.7859	1.7632	1.8122	1.9042	1.6831	1.7412	1.7773
Gm9996	0.058217	2.1430	1.6249	0.14482	0.32602	-5.7148	2.1693	2.0944	2.0654	2.1427	2.1246	2.1620	2.2424
Rnf146	-0.035205	3.0654	-1.1535	0.28369	0.49668	-6.2971	3.1269	3.0787	3.0511	3.0566	2.9992	3.0364	3.1092
Rspo3	-0.033430	2.3995	-1.0994	0.30522	0.51863	-6.3557	2.3845	2.4020	2.4694	2.4344	2.3446	2.3581	2.4037
Cenpw	0.16155	2.7942	4.7532	0.0016579	0.017546	-1.1592	2.6699	2.7267	2.7091	2.8161	2.9140	2.8086	2.9150
Trmt11	0.13913	2.9508	3.9103	0.0049530	0.034086	-2.3156	2.9316	2.8706	2.8116	2.9475	3.0540	3.0062	3.0338
Hint3	-0.022357	2.8566	-0.53411	0.60853	0.77595	-6.8274	2.9264	2.8422	2.8394	2.9254	2.7549	2.8409	2.8668
Ncoa7	-0.15454	2.8550	-2.4848	0.039325	0.13591	-4.4568	2.9338	2.9704	2.9258	2.9137	2.8588	2.7499	2.6328
Hey2///Hey2	0.053953	2.1808	1.4950	0.17524	0.36823	-5.8866	2.1062	2.0993	2.2445	2.2028	2.1843	2.2204	2.2083
Tpd52l1	0.0023849	2.4405	0.10560	0.91863	0.96014	-6.9782	2.4144	2.4728	2.4302	2.4343	2.4787	2.4319	2.4212
Supt4b///Supt4a	-0.054210	3.4658	-3.4979	0.0087903	0.049635	-2.9174	3.4912	3.4999	3.4991	3.4324	3.4408	3.4522	3.4447
Rnf217	-0.012040	2.3274	-0.37521	0.71776	0.84590	-6.9062	2.3223	2.2720	2.4085	2.3268	2.3025	2.3145	2.3451
Nkain2	0.032381	2.5025	1.7909	0.11307	0.27798	-5.4859	2.4693	2.4730	2.5096	2.5077	2.5181	2.5078	2.5318
Clvs2	0.033301	2.2249	1.1489	0.28548	0.49835	-6.3022	2.2522	2.1627	2.2026	2.2850	2.1952	2.2391	2.2373
Sult3a2	-0.032335	1.4546	-0.34318	0.74076	0.86105	-6.9189	1.5803	1.4101	1.4288	1.4813	1.1806	1.5200	1.5812
Gm12070///Gm6498///Gm5523///3000002C10Rik///Gm5069///Gapdh///Picalm	0.032010	3.6729	1.8868	0.097836	0.25327	-5.3494	3.6403	3.6622	3.6613	3.7059	3.6859	3.6745	3.6801
Zufsp	-0.12665	3.0652	-4.1721	0.0034862	0.027405	-1.9454	3.1745	3.1331	3.1052	3.0589	2.9568	2.9872	3.0410
Rwdd1	0.12414	3.1635	5.7767	0.00050334	0.0091499	0.10355	3.0847	3.0924	3.1007	3.2429	3.2375	3.2131	3.1734
Fam26d///Fam26d	-0.041521	2.2344	-0.76568	0.46698	0.66925	-6.6678	2.2156	2.2471	2.3117	2.2075	2.1339	2.1636	2.3612
Fam26e	-0.078041	2.1556	-1.7291	0.12404	0.29502	-5.5723	2.1725	2.1797	2.2485	2.0897	2.2385	2.1123	2.0482
Fam26f	0.035666	2.5970	1.0052	0.34574	0.55867	-6.4526	2.5679	2.5745	2.5874	2.6034	2.5894	2.7063	2.5499
Dse	-0.079173	2.6470	-1.1926	0.26892	0.48002	-6.2536	2.6802	2.6460	2.7506	2.5634	2.4634	2.7580	2.6675
Nt5dc1	0.00095311	3.1436	0.045268	0.96506	0.98390	-6.9833	3.1767	3.1271	3.1256	3.1426	3.1200	3.1445	3.1690
Amd2///Amd1	0.17233	3.1934	9.6924	0.000015230	0.0019051	3.7369	3.1006	3.0829	3.1012	3.2432	3.2628	3.2843	3.2787
Marcks	-0.020796	3.3376	-0.42008	0.68605	0.82632	-6.8866	3.3931	3.3445	3.3109	3.3783	3.2172	3.2932	3.4260
Rfpl4b	0.036600	2.1807	1.6665	0.13617	0.31342	-5.6584	2.1576	2.1573	2.1644	2.1676	2.1881	2.1850	2.2448
Fam229b	0.18083	2.4753	3.8146	0.0056459	0.037177	-2.4534	2.3489	2.3835	2.3834	2.4572	2.6765	2.5580	2.5193
Wisp3	-0.033069	2.7685	-0.97231	0.36082	0.57266	-6.4848	2.8115	2.7578	2.7928	2.6692	2.7797	2.8068	2.7616
Mfsd4b2	-0.00061076	2.5345	-0.028540	0.97797	0.98927	-6.9840	2.5423	2.5580	2.5044	2.5520	2.5212	2.5088	2.5551
Mfsd4b3	0.043430	2.0213	1.6445	0.14068	0.31990	-5.6883	2.0245	1.9959	1.9692	2.0574	2.0543	2.0668	1.9813
Mfsd4b5	-0.0016045	2.6904	-0.073687	0.94316	0.97310	-6.9815	2.6910	2.7034	2.6796	2.6802	2.7249	2.6509	2.7031
Mfsd4b1	0.076307	2.6242	3.4282	0.0097072	0.052949	-3.0210	2.5670	2.5948	2.5799	2.6826	2.6525	2.6800	2.6124
Slc16a10	0.10778	2.9884	2.8511	0.022609	0.093887	-3.8954	2.8819	2.9510	2.9475	3.1102	2.9803	2.9802	3.0677
Rpf2	0.18910	3.0215	12.000	0.0000032871	0.00090858	5.2497	2.9211	2.9029	2.9163	3.0978	3.0942	3.1091	3.1091
Gtf3c6	0.11181	3.0577	5.4982	0.00068642	0.010799	-0.22482	3.0005	2.9846	2.9964	3.0733	3.0926	3.1204	3.1362
Cdk19os	-0.0096909	2.5214	-0.48309	0.64264	0.79963	-6.8556	2.5153	2.5283	2.5373	2.5481	2.4906	2.5003	2.5302
Cdc40	0.0089758	3.3317	0.42244	0.68440	0.82550	-6.8855	3.3623	3.2999	3.3175	3.3593	3.3192	3.3257	3.3379
Gpr6	-0.026759	2.7007	-1.0185	0.33979	0.55289	-6.4393	2.7059	2.7190	2.7230	2.6822	2.7498	2.6825	2.6424
Fig4	0.0050718	3.2301	0.25177	0.80790	0.90093	-6.9491	3.2537	3.2058	3.2221	3.2548	3.2392	3.2284	3.2067
Smpd2	-0.010826	3.1629	-0.37733	0.71625	0.84540	-6.9054	3.1870	3.1407	3.1795	3.2222	3.1151	3.1331	3.1625
Ccdc162	0.043720	2.5258	0.78254	0.45759	0.66124	-6.6542	2.5178	2.4742	2.5104	2.6447	2.6357	2.4467	2.4510
Cep57l1	0.015778	2.9389	0.52063	0.61745	0.78113	-6.8351	2.9288	2.9148	2.9461	2.9637	3.0026	2.9415	2.8749
Armc2	0.041062	2.3204	1.9591	0.087689	0.23525	-5.2450	2.2887	2.2943	2.3078	2.3517	2.3009	2.3699	2.3296
Foxo3	-0.075540	3.2886	-3.6300	0.0072954	0.043917	-2.7223	3.3081	3.3520	3.3351	3.2711	3.2634	3.2703	3.2200
Lace1	-0.0013420	2.8609	-0.070112	0.94591	0.97484	-6.9817	2.8890	2.8345	2.8615	2.8744	2.8458	2.8608	2.8604
Nr2e1	-0.011160	2.4743	-0.50916	0.62509	0.78664	-6.8415	2.4680	2.4533	2.5206	2.4635	2.4944	2.4556	2.4645
Sobp	0.0055415	2.4472	0.32659	0.75279	0.86866	-6.9251	2.4441	2.4444	2.4434	2.4242	2.4548	2.4606	2.4585
Rpl41	0.013305	3.6916	0.79554	0.45043	0.65492	-6.6436	3.6762	3.6766	3.6992	3.7038	3.7049	3.7008	3.6798
1700021F05Rik	0.019313	2.9709	0.76416	0.46783	0.66998	-6.6690	2.9117	2.9859	2.9819	2.9410	2.9952	2.9909	2.9896
Qrsl1	0.095542	3.0249	4.2676	0.0030747	0.025244	-1.8128	2.9689	2.9473	2.9947	3.0349	3.1044	3.0572	3.0668
Prdm1	0.013669	2.5392	0.59695	0.56790	0.74745	-6.7892	2.5441	2.5235	2.5266	2.5052	2.5302	2.5584	2.5865
Lin28b	-0.11747	2.0173	-3.4356	0.0096047	0.052632	-3.0099	2.1058	2.0385	2.1091	2.0492	1.9459	1.9437	1.9291
C130030K03Rik	0.022780	1.6980	0.43792	0.67363	0.81791	-6.8783	1.6943	1.6494	1.7112	1.7465	1.7616	1.5574	1.7654
Grik2	0.070332	2.1352	2.6695	0.029715	0.11222	-4.1740	2.1175	2.0574	2.1102	2.1666	2.1274	2.1529	2.2145
Fam162b	0.028635	2.4311	0.68907	0.51127	0.70516	-6.7262	2.3956	2.3727	2.4760	2.3857	2.5393	2.4396	2.4089
Gprc6a	-0.053780	2.3558	-1.5732	0.15631	0.34166	-5.7841	2.3657	2.4662	2.3278	2.3604	2.3040	2.3497	2.3170
4933411G06Rik	0.069730	1.7585	1.9344	0.091037	0.24126	-5.2808	1.7518	1.7650	1.6390	1.7609	1.7510	1.8107	1.8308
Ros1	-0.020993	2.3120	-0.53984	0.60476	0.77308	-6.8241	2.3226	2.2387	2.4107	2.3122	2.3224	2.3127	2.2647
Gopc	-0.066680	3.1455	-4.3445	0.0027816	0.023876	-1.7069	3.1768	3.1855	3.1886	3.1186	3.1082	3.1182	3.1228
Zfa-ps	0.11723	2.0608	1.6494	0.13966	0.31856	-5.6817	2.0163	2.0008	1.9645	1.9787	2.2830	2.0087	2.1740
Cep85l	-0.16465	2.6136	-1.5331	0.16577	0.35531	-5.8370	2.6930	2.7327	2.6975	2.2137	2.6483	2.6851	2.6251
Mcm9	-0.018027	3.0483	-0.95766	0.36771	0.57921	-6.4990	3.0509	3.0464	3.0783	3.0556	3.0563	3.0349	3.0154
Fam184a	-0.25058	2.4894	-14.208	9.5690e-7	0.00056983	6.4087	2.6284	2.6514	2.6181	2.3854	2.3995	2.3663	2.3769
Man1a	-0.099481	3.2764	-2.9038	0.020897	0.088850	-3.8148	3.3343	3.3359	3.3296	3.2334	3.3084	3.2417	3.1516
9530009G21Rik	-0.18328	2.8412	-2.2039	0.060374	0.18329	-4.8827	2.9380	3.0033	2.8966	2.8494	2.8732	2.8093	2.5187
Tbc1d32	0.077890	2.7451	1.6723	0.13500	0.31167	-5.6505	2.7209	2.6591	2.7220	2.7843	2.8404	2.8359	2.6535
Rps8	0.055762	3.6246	2.7418	0.026640	0.10438	-4.0630	3.5531	3.6174	3.6077	3.6421	3.6524	3.6547	3.6447
Serinc1	-0.083757	3.4803	-4.2826	0.0030150	0.024933	-1.7921	3.5582	3.5039	3.5223	3.4552	3.4257	3.4416	3.4549
Gm9919///Dux///Duxf3	0.019516	2.7133	1.1023	0.30403	0.51749	-6.3526	2.6843	2.7159	2.7062	2.7287	2.7009	2.7358	2.7212
Gm4981	0.052949	2.4903	1.5128	0.17075	0.36192	-5.8635	2.5137	2.4328	2.4336	2.4568	2.5115	2.5862	2.4974
Gm9919	-0.0037519	2.2717	-0.081864	0.93687	0.96977	-6.9807	2.2634	2.2522	2.3058	2.1571	2.3350	2.2452	2.3428
Edar	0.31383	2.6457	2.5657	0.034773	0.12492	-4.3330	2.4797	2.4558	2.4636	2.5203	2.6068	2.9843	3.0092
Sept10	0.64511	2.6866	7.4634	0.000093531	0.0039913	1.8730	2.4036	2.2429	2.3074	2.7804	2.8743	3.0579	3.1395
Oit3	0.16511	2.6571	4.6803	0.0018150	0.018491	-1.2551	2.5532	2.5019	2.6332	2.6841	2.7060	2.7643	2.7570
[truncated: 20,106 more rows]

## Sheet: Tall-t
Gene symbol/title	logFC	AveExpr	t	P.Value	adj.P.Val	B	Primary T-ALL sample 9	Primary T-ALL sample 8	Primary T-ALL sample 7-bone marrow	Primary T-ALL sample 6-bone marrow	Primary T-ALL sample 4-spleen-2	Primary T-ALL sample 15	Primary T-ALL sample 13	Primary T-ALL sample 12	Primary T-ALL sample 11	Primary T-ALL sample 10-spleen	Primary T-ALL sample 10	Primary T-ALL sample 1-spleen	Primary T-ALL sample 1	Normal T cell-9	Normal T cell-8	Normal T cell-7	Normal T cell-6	Normal T cell-5	Normal T cell-4	Normal T cell-3	Normal T cell-2	Normal T cell-17	Normal T cell-16	Normal T cell-15	Normal T cell-14	Normal T cell-13	Normal T cell-12	Normal T cell-11	Normal T cell-10	Normal T cell-1
DNTT	1.3572	2.3895	19.236	4.1146e-19	3.6328e-16	33.541	3.2474	2.5156	3.3917	3.1442	3.4364	3.0570	2.8271	3.3928	2.9651	3.2913	3.2342	3.4020	3.1572	1.7714	1.8432	1.8250	1.5393	1.9366	1.8417	1.8274	2.0550	1.8243	1.7663	1.9184	1.6142	1.8045	1.8449	1.7291	1.8999	1.5821
FAM87B///FAM87A	-0.018964	2.0975	-0.32622	0.74639	0.83851	-7.2412	2.0956	2.1683	2.2327	2.3975	1.9282	2.1951	1.9891	2.0101	1.9149	2.1566	2.2760	1.9316	1.8317	2.2765	2.2879	1.9647	1.6721	1.8806	2.2831	2.1386	2.0550	2.1347	2.1506	2.1423	2.2542	2.1007	2.0405	2.2150	2.1703	2.0298
LINC01128	-0.11560	2.6781	-3.2849	0.0024824	0.011282	-2.5278	2.6345	2.7389	2.5661	2.5910	2.4596	2.7739	2.5139	2.5412	2.7596	2.5868	2.5726	2.6110	2.6142	2.6105	2.8340	2.8033	2.7620	2.7865	2.6254	2.8618	2.9180	2.6953	2.6628	2.6923	2.6003	2.7123	2.6659	2.6744	2.6890	2.7849
SAMD11	-0.050410	2.4498	-1.5243	0.13728	0.26200	-6.1445	2.3639	2.4051	2.3180	2.4372	2.4554	2.4211	2.4283	2.2824	2.4010	2.3839	2.4406	2.5788	2.5609	2.3711	2.4188	2.4401	2.5670	2.6543	2.5227	2.5836	2.6047	2.4232	2.4285	2.4619	2.4325	2.4040	2.3558	2.4265	2.3881	2.5360
KLHL17	-0.032739	2.5608	-0.98772	0.33072	0.49166	-6.8024	2.5943	2.5469	2.4054	2.5576	2.6862	2.5695	2.5480	2.5722	2.4221	2.5322	2.5859	2.4997	2.5294	2.5149	2.5182	2.6435	2.5180	2.7154	2.7960	2.7106	2.5425	2.4980	2.5086	2.6179	2.5098	2.5389	2.4951	2.4673	2.5294	2.6509
PLEKHN1	-0.069682	2.5220	-2.6275	0.013111	0.043442	-4.0890	2.3914	2.3923	2.5043	2.4671	2.5425	2.4690	2.5511	2.4900	2.4859	2.4934	2.5483	2.4525	2.4849	2.4951	2.5764	2.5718	2.4908	2.6759	2.7431	2.5836	2.4784	2.5659	2.5550	2.4981	2.5051	2.4830	2.5310	2.5501	2.4792	2.6050
ISG15	-0.12043	2.4702	-3.1892	0.0031923	0.013846	-2.7668	2.4687	2.2681	2.5699	2.2256	2.3704	2.3927	2.2422	2.4738	2.3181	2.3634	2.4667	2.6488	2.4169	2.4846	2.5182	2.5543	2.5425	2.5744	2.5437	2.6527	2.6928	2.4820	2.4207	2.5407	2.5051	2.3897	2.5137	2.5126	2.3998	2.5529
AGRN	0.045889	2.3714	1.3257	0.19434	0.33728	-6.4175	2.5097	2.3068	2.6507	2.3406	2.4341	2.4414	2.3851	2.3627	2.3347	2.3411	2.4165	2.3865	2.2563	2.4035	2.3278	2.3254	2.2910	2.3413	2.4795	2.1007	2.4065	2.3667	2.2718	2.3602	2.4429	2.3897	2.3645	2.3216	2.3670	2.4154
MIR200B	-0.078374	2.2420	-2.0650	0.047132	0.11826	-5.2418	2.1645	2.2028	2.1868	2.1409	2.2806	2.1900	2.3287	2.3744	2.1125	2.1630	2.1714	2.1956	2.0575	2.3226	2.1418	2.1953	2.3388	2.2843	2.2315	2.1007	2.4455	2.3292	2.2632	2.4064	2.2992	2.2681	2.3393	2.3311	2.3820	2.0124
MIR200A	-0.054046	1.7122	-0.92048	0.36423	0.52412	-6.8664	1.7353	1.7358	1.7989	1.7970	1.6007	1.7102	1.6867	1.7450	1.7019	1.5450	1.6868	1.2562	1.8609	1.6977	1.7613	1.8250	1.6721	2.1341	1.8417	1.6112	2.1341	1.7010	1.5745	1.5651	1.7304	1.6364	1.5546	1.7020	1.7823	1.5821
MIR429	-0.045583	2.1970	-0.98973	0.32975	0.49064	-6.8004	2.1867	2.3030	1.9835	2.1157	2.2000	2.1389	2.2500	2.2906	2.1310	2.0299	2.0710	2.2404	2.2847	2.0269	2.2472	2.2285	2.5569	2.4234	2.2831	2.2595	2.1806	2.1386	2.2508	2.1221	2.3340	2.0959	2.2793	1.9773	2.1184	2.1624
TTLL10	0.024948	2.5929	0.68110	0.50072	0.64951	-7.0593	2.6386	2.8238	2.5814	2.5396	2.6111	2.8027	2.6513	2.5793	2.5783	2.5116	2.5434	2.5521	2.4788	2.6537	2.5950	2.5883	2.5529	2.5892	2.7431	2.4425	2.3413	2.5883	2.5911	2.6132	2.6266	2.4972	2.5576	2.6180	2.5882	2.7103
B3GALT6	-0.014149	2.7263	-0.44198	0.66148	0.77757	-7.1957	2.7116	2.7056	2.7320	2.6456	2.7622	2.7022	2.7277	2.7178	2.6603	2.7243	2.6479	2.7629	2.8374	2.7168	2.7038	2.6706	2.8765	2.8859	2.9379	2.7609	2.8648	2.6385	2.7062	2.6089	2.6815	2.6713	2.6480	2.6455	2.6783	2.7556
SCNN1D	0.088494	2.4147	1.9333	0.062115	0.14566	-5.4818	2.4378	2.4671	2.5794	2.4239	2.3853	2.5777	2.5652	2.5000	2.4700	2.3980	2.4493	2.3428	2.4462	2.3869	2.2843	2.1706	2.3817	2.0446	2.6179	2.4041	2.0993	2.4128	2.4487	2.3403	2.4997	2.4359	2.4365	2.4091	2.4358	2.5893
PUSL1	-0.054100	2.5827	-1.4751	0.15000	0.27920	-6.2153	2.6166	2.4378	2.4129	2.4394	2.6808	2.6554	2.5181	2.6554	2.5009	2.6234	2.4154	2.7268	2.4932	2.6629	2.7160	2.5985	2.5670	2.4399	2.5162	2.3905	2.7011	2.6430	2.6679	2.6477	2.6178	2.6143	2.6165	2.6321	2.6265	2.6462
CPTP	-0.065104	2.4721	-2.1443	0.039731	0.10405	-5.0914	2.4363	2.4487	2.3977	2.3231	2.4828	2.3783	2.3743	2.4164	2.4431	2.5271	2.4068	2.5383	2.4853	2.4972	2.6244	2.4581	2.6020	2.3948	2.6160	2.4679	2.4102	2.4604	2.5188	2.4922	2.4362	2.4636	2.3528	2.5083	2.5305	2.6726
TAS1R3	-0.041514	2.4386	-1.2509	0.22006	0.36765	-6.5116	2.4157	2.3383	2.5153	2.3900	2.4536	2.3720	2.5189	2.4239	2.2846	2.3544	2.4368	2.4935	2.3987	2.3776	2.2843	2.4675	2.6389	2.4630	2.5437	2.4679	2.5940	2.4746	2.3894	2.4557	2.5354	2.3465	2.3566	2.4302	2.3657	2.5709
VWA1	-0.034373	2.4826	-0.89726	0.37630	0.53610	-6.8876	2.4400	2.2973	2.3251	2.5410	2.4730	2.5520	2.4725	2.4646	2.4898	2.4401	2.5037	2.5098	2.5120	2.4951	2.4270	2.1377	2.5670	2.3949	2.6382	2.4296	2.5940	2.5420	2.5657	2.5495	2.5645	2.4856	2.4770	2.4728	2.4567	2.6608
ATAD3C///ATAD3B///ATAD3A	-0.0012128	2.4627	-0.047150	0.96269	0.97761	-7.2946	2.4166	2.3504	2.4142	2.4586	2.5658	2.4500	2.4813	2.5336	2.4019	2.4675	2.3728	2.5747	2.5193	2.4390	2.4178	2.4119	2.4410	2.4275	2.6064	2.5086	2.5541	2.4659	2.4198	2.4612	2.4572	2.4639	2.4297	2.4630	2.4082	2.5003
ATAD3A	0.014833	2.7965	0.41215	0.68299	0.79403	-7.2087	2.7364	2.6431	2.6699	2.7067	2.9751	2.8430	2.8013	2.9177	2.7395	2.7763	2.7742	3.0403	2.8397	2.7533	2.7275	2.9125	2.7386	2.9252	2.9041	2.6313	2.7405	2.7762	2.8097	2.8170	2.8017	2.8014	2.7344	2.7654	2.7553	2.8364
SSU72	-0.13975	2.6909	-4.7059	0.000046941	0.00038718	1.3254	2.6159	2.6722	2.5593	2.6704	2.6199	2.6191	2.6164	2.6438	2.6302	2.4416	2.5466	2.6291	2.6877	2.7271	2.7163	2.7389	2.7851	2.7669	2.9738	2.9067	2.7560	2.6639	2.7011	2.6519	2.6966	2.6766	2.7795	2.7349	2.7661	2.7338
MIB2	-0.024437	2.6175	-0.70100	0.48839	0.63828	-7.0454	2.5181	2.6180	2.7404	2.5410	2.6421	2.5907	2.5922	2.5722	2.7026	2.5049	2.5909	2.5188	2.7161	2.5781	2.6267	2.5164	2.5894	2.6759	2.9041	2.7748	2.6928	2.5482	2.6018	2.5455	2.5595	2.5175	2.5874	2.6606	2.5840	2.7153
MMP23A///MMP23B	-0.095440	2.6243	-3.1247	0.0037760	0.015864	-2.9259	2.4756	2.5978	2.6449	2.5332	2.6639	2.5592	2.5121	2.5809	2.5573	2.5322	2.6296	2.5833	2.5434	2.5662	2.6372	2.6030	2.7620	2.6543	2.8856	2.8007	2.6171	2.6385	2.6440	2.6250	2.7501	2.5903	2.6316	2.6050	2.5507	2.7556
CALML6	0.060390	2.0041	1.2833	0.20862	0.35389	-6.4714	1.9737	2.1046	1.9239	2.1109	2.0052	1.9364	1.9449	2.1157	2.0530	2.0471	1.9399	2.2125	2.1310	1.7773	1.9356	2.1706	1.9764	1.9967	1.8417	2.4123	2.0119	1.9610	2.1455	1.9315	1.8249	1.8503	1.9789	1.9846	1.9477	1.8785
GABRD	-0.032193	2.4089	-0.81554	0.42081	0.57732	-6.9578	2.3933	2.3251	2.4169	2.3850	2.4602	2.4136	2.4461	2.3584	2.4402	2.2917	2.4217	2.3038	2.4220	2.3784	2.3413	2.2125	2.2681	2.4630	2.7289	2.1958	2.4967	2.5022	2.4189	2.3354	2.5655	2.4845	2.3794	2.5116	2.4827	2.4229
PRKCZ	-0.31361	2.5183	-6.0435	9.6939e-7	0.000013680	5.1724	2.2356	2.3411	2.9244	2.3087	2.1946	2.1852	2.6034	2.3600	2.1372	2.2689	2.3298	2.3413	2.1968	2.7303	2.5832	2.5783	2.6027	2.7154	2.6230	2.5836	2.6171	2.6934	2.6692	2.6553	2.6531	2.7152	2.6746	2.7008	2.7327	2.5929
FAAP20	-0.039418	2.4335	-1.2988	0.20333	0.34759	-6.4520	2.4307	2.3164	2.3221	2.4118	2.4557	2.4384	2.4054	2.4017	2.4243	2.3939	2.3349	2.4780	2.5320	2.4159	2.4159	2.4515	2.5009	2.6210	2.5883	2.4500	2.5425	2.4592	2.4017	2.3715	2.3778	2.3136	2.4039	2.3690	2.4000	2.5773
SKI	-0.11238	2.9559	-1.9165	0.064296	0.14935	-5.5115	3.0550	3.1304	3.0732	3.0245	2.5873	3.0797	2.8554	2.9539	3.1509	2.6552	2.6466	2.5528	2.8344	3.1020	2.8920	2.7837	2.9630	2.9481	3.1268	2.8844	2.8319	3.0831	3.0659	3.0654	3.0733	3.0274	3.1067	3.0955	3.1068	2.9227
MORN1	-0.015367	2.3257	-0.50879	0.61440	0.74186	-7.1634	2.2501	2.1914	2.4799	2.2311	2.2172	2.3131	2.3592	2.4182	2.3741	2.3498	2.3141	2.2550	2.3676	2.3399	2.2601	2.1853	2.3115	2.3225	2.4898	2.3790	2.2552	2.3731	2.4086	2.3270	2.2759	2.3109	2.3072	2.3582	2.3410	2.4047
RER1	-0.15999	2.9617	-3.0378	0.0047246	0.019108	-3.1374	2.8515	2.8263	2.9119	2.5526	3.0947	2.8568	2.6635	2.8914	2.8644	2.8854	2.6976	3.0762	3.1509	2.9549	3.1522	3.1289	3.1308	3.0771	3.2189	3.2320	3.1745	2.9263	2.9430	2.9147	2.9205	2.9433	2.8477	2.8980	2.9592	3.1051
PLCH2	-0.048552	2.6963	-1.3850	0.17566	0.31316	-6.3396	2.5569	2.8073	2.6132	2.5452	2.6379	2.6500	2.7995	2.6833	2.6797	2.7144	2.8191	2.5833	2.6047	2.7472	2.6267	2.6165	2.7852	2.6759	2.8675	2.4982	2.5940	2.7383	2.7567	2.7884	2.8186	2.7627	2.6892	2.7690	2.7281	2.7327
FAM213B	-0.031371	2.7546	-0.59094	0.55872	0.69844	-7.1174	2.7520	2.5736	2.5326	2.5566	2.9499	2.7078	2.6417	2.6930	2.8171	2.7204	2.6984	2.9664	2.9687	2.6220	2.8405	2.8620	2.8327	2.9536	3.1195	2.8051	2.8928	2.6938	2.7005	2.6537	2.6947	2.6525	2.5879	2.6362	2.6263	2.8850
ACTRT2	-0.074281	2.3053	-1.7446	0.090692	0.19333	-5.8038	2.1597	2.1624	2.1738	2.3219	2.3409	2.2708	2.1218	2.4722	2.2897	2.1863	2.2078	2.3413	2.3736	2.2241	2.3906	2.2994	2.4718	2.4630	2.5621	2.4779	2.4201	2.2981	2.1616	2.2702	2.2825	2.2918	2.1662	2.1913	2.2797	2.4876
PRDM16	0.049369	2.3578	1.0916	0.28318	0.44025	-6.6952	2.3724	2.4034	2.2962	2.3122	2.4502	2.4880	2.5701	2.4768	2.3181	2.3411	2.2722	2.3509	2.3642	2.2262	2.2286	2.2423	2.3388	2.5153	2.5937	2.6527	2.3637	2.1912	2.2910	2.2904	2.3477	2.2930	2.2282	2.3278	2.1141	2.4751
ARHGEF16	-0.034271	2.2720	-0.71964	0.47699	0.62880	-7.0320	2.1899	2.2827	2.0710	2.2587	2.3479	2.3262	2.3483	2.3559	2.1387	2.3326	2.3963	2.2404	1.9950	2.3275	2.0362	2.2865	2.2189	1.9795	2.5024	2.3224	2.2032	2.4352	2.3743	2.3393	2.4748	2.3459	2.3292	2.2847	2.2323	2.1842
TPRG1L	-0.39045	2.8839	-9.9484	2.6654e-11	1.5204e-9	15.695	2.5602	2.7191	2.5523	2.4320	2.7051	2.5120	2.8161	2.6273	2.7401	2.8235	2.4721	2.7837	2.8712	3.0237	3.0756	3.0647	3.0445	3.1814	3.1736	3.1208	3.0079	2.9858	3.0740	3.0104	2.9965	3.0250	3.0541	3.0694	2.9695	3.0262
TP73	0.063644	2.4382	1.1399	0.26280	0.41820	-6.6419	2.3936	2.3131	2.4739	2.3654	2.4012	2.3131	2.3915	3.0649	2.6806	2.3153	2.4446	2.4296	2.5781	2.3777	2.3685	2.3441	2.5180	2.2152	2.6586	2.4123	2.3637	2.3524	2.3843	2.3275	2.4322	2.4219	2.3852	2.4668	2.3623	2.5893
CCDC27	-0.15026	2.1960	-3.1564	0.0034772	0.014828	-2.8478	2.0046	1.9246	2.1581	2.1694	2.1302	2.3115	2.2188	2.0935	2.0482	1.9920	2.1896	2.0915	2.1090	2.1221	1.9556	2.1769	2.3071	2.2632	2.6769	2.3439	2.1729	2.3231	2.2658	2.3625	2.3268	2.1561	2.2001	2.3227	2.1757	2.2878
DFFB	-0.10395	2.6930	-2.7687	0.0092963	0.033009	-3.7709	2.7324	2.4821	2.3774	2.8907	2.6329	2.7767	2.5810	2.5085	2.5663	2.7366	2.7410	2.6393	2.5776	2.7091	2.6301	2.6297	2.8415	2.7593	2.8192	2.8111	2.7480	2.7187	2.7554	2.7401	2.7267	2.7275	2.7187	2.7395	2.7409	2.7306
AJAP1	0.82326	2.4275	13.381	1.2473e-14	2.0932e-12	23.365	3.2714	2.7652	2.9578	2.9855	2.8665	2.9164	2.9846	2.5481	2.7903	3.0717	3.0212	2.8410	2.6029	2.0629	2.0362	2.1023	2.2018	2.2843	2.1242	1.9264	2.1806	1.9134	2.0624	1.8536	2.1510	1.7660	1.9783	1.9715	2.2543	2.3341
KCNAB2	0.0016815	3.2106	0.059570	0.95287	0.97211	-7.2939	3.2815	3.1508	3.0098	3.2257	3.2383	3.2676	3.1454	3.2312	3.2400	3.2969	3.1953	3.2792	3.1887	3.3071	3.1978	3.1538	3.2414	3.1505	3.3086	3.1942	3.0831	3.2869	3.2036	3.2884	3.1495	3.2381	3.2056	3.1764	3.2395	3.1436
RNF207	-0.13855	2.3930	-4.9025	0.000026576	0.00023608	1.8862	2.3305	2.2246	2.3698	2.3352	2.3901	2.2069	2.2893	2.3678	2.2896	2.2858	2.3317	2.3557	2.3118	2.3957	2.4450	2.4796	2.4174	2.4261	2.6953	2.4983	2.4195	2.4262	2.3759	2.4703	2.3645	2.4854	2.4082	2.4054	2.4213	2.5681
LINC00337	0.0022593	2.0976	0.042749	0.96617	0.97968	-7.2948	2.1807	1.9451	2.0047	2.0789	1.8406	2.1302	2.1042	2.2392	2.2262	2.0705	2.3171	2.0051	2.1422	2.0362	1.7216	2.2423	2.0620	1.7612	2.1983	2.2568	2.2614	2.0695	2.1975	2.2002	2.1439	2.0323	2.1191	2.2454	2.1052	1.9889
HES3	-0.12934	2.3435	-2.7517	0.0096935	0.034181	-3.8097	2.1693	2.2826	2.2609	2.2497	2.3843	2.2316	2.2675	2.3522	2.1953	2.1976	2.2886	2.4060	2.2276	2.3123	2.5395	2.4401	2.4540	2.6423	2.6879	2.6799	2.3881	2.4127	2.2210	2.2001	2.2777	2.2491	2.3375	2.2831	2.2381	2.4294
LOC100130071	-0.079365	2.4692	-2.0918	0.044506	0.11334	-5.1914	2.4285	2.3411	2.4959	2.4103	2.3479	2.3874	2.4158	2.5169	2.3122	2.4963	2.4953	2.4137	2.4532	2.5189	2.5182	2.3603	2.6295	2.4785	2.8468	2.4982	2.6746	2.4066	2.4717	2.4603	2.4274	2.4000	2.4455	2.4794	2.3781	2.5668
ESPN	-0.11602	2.5868	-2.5930	0.014243	0.046439	-4.1651	2.4732	2.3786	2.5668	2.4417	2.5711	2.5127	2.4745	2.5041	2.4469	2.4849	2.5663	2.6894	2.6635	2.5693	2.5684	2.6114	2.6155	2.8544	2.9907	2.4451	2.6613	2.6488	2.6088	2.6148	2.6693	2.5989	2.6074	2.5570	2.3875	2.8215
TAS1R1	-0.054607	2.1683	-1.1989	0.23939	0.39142	-6.5740	2.0988	2.0039	2.2934	2.1836	2.0456	2.1382	2.0979	2.2820	2.1157	2.1239	2.1368	2.0464	2.2191	2.1494	2.0662	1.8727	2.3624	2.0446	2.5713	2.2152	2.2032	2.1206	2.2846	2.2233	2.2751	2.1749	2.1516	2.1356	2.1624	2.2499
ZBTB48	-0.077558	2.4952	-1.8609	0.071997	0.16247	-5.6084	2.4876	2.4951	2.4861	2.3188	2.5570	2.3836	2.4188	2.3487	2.3945	2.4899	2.4233	2.4753	2.5870	2.4846	2.4845	2.5366	2.6936	2.7339	2.8192	2.6737	2.5677	2.3708	2.5749	2.4003	2.3729	2.4980	2.4505	2.3749	2.4963	2.4564
PHF13	-0.10495	2.4904	-1.8933	0.067418	0.15487	-5.5522	2.2938	2.2326	2.3723	2.4268	2.6512	2.4414	2.2704	2.4375	2.3181	2.5049	2.3990	2.6976	2.5569	2.3626	2.6946	2.6030	2.7852	2.7673	2.7114	2.6737	2.6746	2.3220	2.4122	2.4207	2.4186	2.4060	2.4740	2.3377	2.3864	2.6608
THAP3	-0.097182	2.3572	-3.1044	0.0039803	0.016533	-2.9757	2.3025	2.2763	2.1868	2.2431	2.2670	2.4327	2.2028	2.3003	2.2248	2.4523	2.3274	2.4137	2.2973	2.4095	2.4677	2.2865	2.4908	2.3413	2.4058	2.4679	2.3637	2.4861	2.3726	2.4333	2.3453	2.3897	2.3030	2.2852	2.3864	2.5529
CAMTA1	-0.24818	2.3281	-4.9999	0.000020035	0.00018451	2.1652	2.2938	2.3150	2.2685	2.1520	2.0363	2.1645	2.2985	2.0974	2.2085	2.0513	2.0501	2.1678	2.3335	2.4571	2.1418	2.0710	2.3388	2.3413	2.4795	2.3905	2.5154	2.5010	2.5657	2.5640	2.6795	2.4944	2.5270	2.5308	2.5103	2.2982
VAMP3	-0.029705	2.9832	-0.63226	0.53172	0.67760	-7.0918	3.0270	3.1873	2.9278	3.0855	2.6194	2.9230	3.1726	2.9904	3.1119	2.9682	3.0429	2.5869	2.9197	3.0385	2.9789	2.9162	2.9565	2.9905	2.9932	2.8766	2.9173	3.0105	3.0082	3.0599	3.0291	3.0300	3.1243	3.0490	3.0289	2.9252
PER3	-0.36260	2.3200	-6.6684	1.6169e-7	0.0000029109	6.9606	2.0156	2.3509	2.3212	2.0642	1.9572	2.2743	2.1217	1.9300	2.2705	1.9226	2.0973	1.8769	2.2864	2.5741	2.4553	2.5301	2.5096	2.5457	2.0659	2.3224	2.4065	2.5625	2.5452	2.6188	2.4647	2.5598	2.4974	2.5455	2.5969	2.3105
PARK7	-0.072147	3.2135	-1.9443	0.060720	0.14311	-5.4622	3.0934	3.1164	3.1253	2.9966	3.3538	3.1370	3.1749	3.1529	3.1135	3.1380	3.1374	3.3545	3.3508	3.1743	3.3517	3.3687	3.2672	3.3208	3.3664	3.3287	3.3305	3.1812	3.1543	3.1553	3.1717	3.1453	3.1734	3.1807	3.1608	3.3305
SLC45A1	-0.14150	2.1692	-2.8124	0.0083439	0.030257	-3.6703	2.0455	2.0284	1.9777	2.0506	2.1351	2.1015	2.0452	2.1863	2.0526	2.0169	2.0242	2.3509	2.1422	2.1432	2.2472	2.1769	1.8406	2.4531	2.5162	1.9264	2.2411	2.3172	2.2352	2.3392	2.3402	2.2545	2.1320	2.2725	2.2430	2.2403
CA6	-0.34991	2.0955	-6.1873	6.4038e-7	0.0000095689	5.5858	1.8390	1.7021	1.9068	1.9104	1.9358	1.9625	1.9697	2.0014	1.9513	1.9226	1.9516	1.7502	1.8609	2.4445	2.1418	1.9195	1.9125	2.1341	2.1242	2.3439	2.1341	2.4845	2.4687	2.1462	2.1193	2.2846	2.1630	2.4219	2.4060	2.5529
H6PD	0.15701	2.7717	3.2840	0.0024880	0.011305	-2.5300	2.8295	2.8936	2.4657	2.7314	2.8341	2.5511	3.0942	2.9072	3.1153	2.9973	2.8575	2.8866	3.0255	2.7568	2.6097	2.6341	2.7564	2.7154	2.6952	2.6422	2.6472	2.7648	2.7292	2.6714	2.6872	2.7341	2.8044	2.6869	2.7621	2.6654
SPSB1	0.29717	2.4752	4.9913	0.000020543	0.00018850	2.1405	2.6735	2.9209	2.1471	2.5922	2.8548	2.7128	2.5307	2.5841	2.5490	2.8933	2.6296	2.8258	2.4532	2.2678	2.3807	2.2865	2.2910	2.4399	2.6382	2.2928	2.2614	2.3405	2.3802	2.3090	2.4084	2.4471	2.3936	2.3853	2.3550	2.0124
SLC25A33	0.012557	2.5929	0.26044	0.79620	0.87284	-7.2609	2.5248	2.6650	2.6458	2.5512	2.7220	2.5031	2.7070	2.1893	2.6091	2.6097	2.5249	2.7226	2.8259	2.5588	2.5207	2.6164	2.6878	2.7289	2.7860	2.7384	2.6728	2.5044	2.4511	2.4402	2.4889	2.4283	2.6863	2.5031	2.5597	2.6152
TMEM201	0.20010	2.5257	5.3237	0.0000078212	0.000081574	3.0963	2.6900	2.4478	2.6162	2.6940	2.6571	2.7160	2.7063	2.8525	2.6511	2.7178	2.4846	2.6388	2.4365	2.4492	2.3535	2.2865	2.2910	2.4189	2.6179	2.3905	2.4563	2.4781	2.4963	2.4194	2.4351	2.4480	2.5462	2.5197	2.4532	2.4037
PIK3CD	-0.28428	2.9989	-8.1313	2.8232e-9	8.4186e-8	11.016	2.8910	2.8888	3.0984	2.8446	2.8344	2.8457	2.6799	2.7221	2.8442	2.7415	2.7201	2.8451	2.9360	3.0790	3.0994	3.0453	3.2139	3.1511	3.3072	3.2573	3.1617	3.0841	3.1138	3.0214	3.0661	3.0723	3.0630	3.0966	3.1144	3.1292
NMNAT1	0.058407	2.0253	0.96590	0.34136	0.50228	-6.8237	2.0465	2.0601	1.8501	1.9364	2.1130	1.9828	1.9732	2.3236	2.2188	2.2141	1.7521	1.8194	2.4687	2.1780	1.9996	2.0014	2.2043	1.9853	1.7651	2.2363	1.8506	1.9551	2.0481	1.8846	1.9134	2.1026	1.9104	1.8699	2.1563	1.9385
RBP7	-0.081292	1.7846	-1.3107	0.19933	0.34344	-6.4369	1.4817	1.8241	1.7560	1.7217	1.7357	1.5571	1.8504	1.7220	1.7395	1.7258	1.6038	2.0225	1.8609	1.8153	1.8432	1.9195	1.9125	1.5800	2.2315	2.1007	1.3562	1.7227	1.7797	1.8257	1.9557	1.7897	1.7722	1.8033	1.6198	1.9096
UBE4B	-0.011726	2.9602	-0.46636	0.64413	0.76516	-7.1844	2.9573	2.8831	2.9195	2.9051	3.0325	2.9864	2.9501	2.9005	3.0334	2.9593	2.7891	3.0162	3.0638	2.9495	2.9109	2.9056	3.0145	2.9300	3.0357	2.9619	3.0647	2.9634	2.9340	2.9292	2.9951	2.9557	2.9353	3.0008	2.9747	2.9487
KIF1B	-0.15196	2.5978	-5.1224	0.000014040	0.00013558	2.5167	2.5299	2.6877	2.3857	2.4154	2.4936	2.3927	2.3653	2.6189	2.5458	2.5549	2.5352	2.6081	2.5190	2.6678	2.6946	2.7253	2.6631	2.6289	2.7114	2.5562	2.7405	2.6856	2.6137	2.7113	2.5927	2.6743	2.7043	2.6327	2.6191	2.6608
PGD	0.17323	3.0940	5.0982	0.000015062	0.00014448	2.4473	3.1955	3.1027	2.9889	3.1385	3.2922	3.1381	3.2936	3.2104	3.2074	3.2145	3.0606	3.2820	3.3737	2.9883	3.0957	3.0687	2.9494	3.1795	2.8856	3.1166	3.1123	3.0207	2.9689	2.9800	3.0145	2.9664	2.9748	3.0075	2.9711	3.0216
APITD1-CORT///APITD1///CORT	0.17244	2.2196	3.0142	0.0050192	0.020077	-3.1944	2.4846	1.8943	2.2053	2.4529	2.3479	2.4769	2.2879	2.5350	2.2924	2.4807	2.0179	2.3332	2.3166	2.2440	2.1418	2.3603	2.0132	1.9366	2.4058	1.9264	2.2032	2.1590	2.0345	2.1674	2.0992	2.1264	2.2331	1.9950	2.2067	2.2112
PEX14	-0.082500	2.6962	-2.3447	0.025433	0.073019	-4.6930	2.6484	2.5542	2.6115	2.6657	2.6886	2.6932	2.5872	2.6165	2.6847	2.6393	2.5496	2.7243	2.7801	2.7211	2.7160	2.7087	2.8666	2.8804	3.0235	2.8308	2.6512	2.6683	2.6790	2.6837	2.6050	2.6452	2.6758	2.6789	2.6511	2.7584
TARDBP	-0.027384	3.2343	-0.70862	0.48371	0.63425	-7.0399	3.1273	3.0843	3.1973	3.1883	3.3717	3.1532	3.2093	3.1796	3.1960	3.2027	3.1770	3.4023	3.3550	3.1759	3.4140	3.4177	3.2869	3.1713	3.1480	3.2879	3.4454	3.1754	3.2119	3.1551	3.2114	3.2002	3.1385	3.1383	3.2003	3.4065
ANGPTL7	-0.060899	1.7824	-1.1380	0.26359	0.41903	-6.6441	1.8871	1.8003	1.7193	1.8142	1.6974	1.8752	1.5801	1.8151	1.6785	1.8820	1.7221	1.6783	1.5731	1.6793	1.8432	1.7219	2.0132	1.4525	1.5111	2.1007	2.0550	1.9670	1.7797	1.7840	1.8274	1.7077	1.9299	1.7498	1.7823	1.8450
UBIAD1	-0.14028	2.9785	-4.6887	0.000049325	0.00040243	1.2766	2.9490	2.8899	2.8843	2.9459	2.8458	2.8741	2.9162	2.8687	2.9450	2.9165	2.8816	2.7986	2.9716	2.9911	3.0237	3.0341	3.1480	3.1584	3.1771	3.1776	3.1334	2.9571	3.0058	2.9596	2.9762	2.9182	2.9319	2.9715	2.9875	3.1167
DISP3	0.074250	2.2076	1.2627	0.21584	0.36253	-6.4971	2.1163	2.4245	2.3132	2.2256	2.0835	2.1518	2.2985	2.3003	2.4671	2.2420	2.0940	2.2938	2.2349	2.1618	2.2963	2.3254	1.9125	1.7005	2.3241	1.8274	2.1341	2.1865	2.2186	2.2407	2.4411	2.1264	2.2686	2.2691	2.2506	2.2982
FBXO44	-0.15783	2.6648	-4.9078	0.000026170	0.00023323	1.9014	2.5943	2.5915	2.5421	2.6407	2.5164	2.5592	2.6262	2.4602	2.5699	2.5049	2.5995	2.5664	2.7082	2.6519	2.7841	2.8213	2.8355	2.7503	2.9812	2.8150	2.8160	2.6590	2.6888	2.6453	2.6856	2.6724	2.6465	2.6427	2.6969	2.6716
FBXO6	-0.14119	2.5171	-3.7485	0.00070851	0.0039789	-1.3247	2.4687	2.5077	2.4430	2.3746	2.3893	2.3230	2.5373	2.4252	2.4671	2.4188	2.5205	2.1678	2.6399	2.6165	2.6032	2.5366	2.6098	2.6289	2.7708	2.3905	2.4455	2.5237	2.5500	2.6585	2.5630	2.6235	2.6524	2.5791	2.4746	2.6050
DRAXIN	0.011556	2.6432	0.22435	0.82391	0.89143	-7.2699	2.6844	2.6033	2.2847	2.8448	2.7437	2.6452	2.5092	2.6249	2.7500	2.6603	2.6136	2.9256	2.5569	2.5487	2.6484	2.5883	2.2910	2.7154	2.7960	2.8266	2.6171	2.6705	2.4857	2.7360	2.6507	2.6003	2.8087	2.6455	2.5400	2.6802
AGTRAP///BRAF	-0.18971	2.8158	-4.8415	0.000031711	0.00027484	1.7119	2.7000	2.7513	2.6558	2.6823	2.6034	2.6643	2.9537	2.7263	2.9008	2.4446	2.7138	2.5307	2.8804	2.9005	2.9010	2.8585	2.8254	2.9509	3.1088	2.8983	2.8053	2.8867	2.9022	2.9006	2.8948	2.8885	2.8979	2.8559	2.8871	2.9034
C1orf167	0.0015794	2.3441	0.049262	0.96102	0.97655	-7.2945	2.3391	2.2280	2.3673	2.3792	2.4045	2.4252	2.2934	2.3933	2.3603	2.3261	2.2818	2.3458	2.3411	2.2836	2.4572	2.1377	2.4031	2.2843	2.5162	2.4123	2.3881	2.3277	2.4047	2.3420	2.3077	2.2409	2.2855	2.2507	2.2963	2.5008
CLCN6	0.10351	2.8929	3.9284	0.00042983	0.0026079	-0.84069	2.9334	2.9842	3.0262	2.9418	2.8722	2.8800	3.0365	2.8713	3.0276	2.9426	2.9798	2.9547	2.9202	2.8985	2.8004	2.8213	2.8849	2.8859	2.7114	2.8266	2.8813	2.8952	2.9128	2.8646	2.8399	2.9264	2.8055	2.8482	2.9240	2.6901
RNU5E-1	0.19620	3.1865	3.1525	0.0035126	0.014960	-2.8574	3.0504	3.2025	3.6186	3.4592	3.4803	3.2125	3.1055	3.4416	3.2414	3.1526	3.3254	3.2735	3.3061	3.1238	3.1164	3.0856	3.2280	3.2497	2.4390	3.1787	3.1730	3.1877	3.0469	3.1214	3.0203	3.1333	3.1769	3.2565	3.1084	3.0793
PLOD1	-0.16779	2.4778	-3.7973	0.00061907	0.0035553	-1.1942	2.3724	2.5779	2.3530	2.2703	2.2884	2.3327	2.6843	2.3473	2.5168	2.2738	2.2991	2.1504	2.5092	2.4980	2.6115	2.5366	2.4540	2.5621	2.6179	2.4679	2.4563	2.5150	2.4703	2.6499	2.4842	2.6946	2.7949	2.5466	2.4589	2.5403
MFN2	-0.031881	2.9168	-1.3903	0.17408	0.31104	-6.3325	2.8772	2.8144	2.9663	3.0021	2.9076	2.8564	2.8619	2.9150	2.8427	2.8870	2.8463	2.9450	2.9614	2.9078	2.9871	3.0197	2.9469	2.9091	2.8602	2.8447	2.9558	2.9214	2.9025	2.9249	2.9073	2.9296	2.9563	2.9041	2.9249	3.0179
MIIP	-0.035261	2.6583	-0.86813	0.39181	0.55047	-6.9133	2.5832	2.6033	2.6645	2.5032	2.7767	2.5628	2.6262	2.6487	2.5675	2.5655	2.5796	2.8148	2.8026	2.6272	2.7038	2.6567	2.7386	2.7966	2.9379	2.8880	2.7553	2.5893	2.5446	2.6041	2.5660	2.5432	2.5617	2.6301	2.6368	2.6716
TNFRSF8	0.031832	2.4554	0.84678	0.40343	0.56112	-6.9317	2.4519	2.3204	2.3755	2.4419	2.5144	2.4390	2.6351	2.4900	2.5857	2.3855	2.4899	2.5359	2.4894	2.4019	2.4615	2.4322	2.1773	2.3166	2.2831	2.3439	2.4455	2.5759	2.5185	2.5301	2.5770	2.4471	2.4625	2.5769	2.4923	2.4646
TNFRSF1B	-0.40817	2.8674	-6.7285	1.3633e-7	0.0000025099	7.1312	2.6287	2.9648	2.7794	2.8988	2.2862	2.5810	2.8498	2.5479	2.7679	2.3490	2.6621	2.1277	2.8254	3.0274	3.0714	2.9859	3.0563	2.9934	3.1877	3.0100	2.9948	3.0659	3.0021	3.0738	3.0186	3.0818	3.1012	3.0699	2.9887	3.0229
VPS13D	-0.054058	2.9750	-2.1103	0.042769	0.11006	-5.1564	2.9344	2.9703	3.0259	2.9761	2.9975	2.9515	2.8405	2.8632	2.9348	2.9250	2.9152	2.9803	2.9617	2.9881	3.0501	3.0422	3.0949	2.9489	2.8856	2.8567	3.1208	2.9873	2.9831	2.9849	2.9868	2.9895	2.9567	2.9873	3.0490	3.0606
AADACL4	0.063100	1.6934	0.88293	0.38388	0.54335	-6.9003	1.6028	1.7817	2.4800	1.5934	1.5487	1.5748	1.7392	1.6894	1.7527	1.8180	1.7294	1.5153	1.6531	1.5841	1.4984	1.4607	1.6054	1.6412	1.6770	1.8621	2.0993	1.7535	1.7219	1.8204	1.7561	1.6977	1.5088	1.5645	1.6117	1.4595
AADACL3	-0.13785	1.8610	-2.1742	0.037225	0.098800	-5.0337	1.7759	1.7121	1.8264	1.9025	1.9759	1.6529	1.6971	2.0345	1.7975	1.7016	1.7700	1.7197	1.6115	1.8851	1.8002	1.7769	1.3496	1.9795	2.1706	2.3755	1.9218	1.8020	1.9835	1.9830	2.0284	2.0071	1.8164	1.9065	1.8305	2.0356
C1orf158	-0.071598	1.7643	-1.8530	0.073151	0.16443	-5.6220	1.5877	1.7658	1.6306	1.7217	1.8406	1.7102	1.8806	1.8341	1.6785	1.5789	1.7769	1.7502	1.6531	1.6672	1.8432	1.8250	1.6721	2.0446	1.8417	1.7211	1.7322	1.7362	1.9072	1.8419	1.8492	1.7077	1.6375	1.8791	1.7057	1.9096
PRAMEF12	-0.081436	2.0482	-1.6901	0.10075	0.20882	-5.8916	2.0613	1.8399	1.8806	1.9150	1.9644	2.1470	1.9348	2.0564	1.9451	2.0013	1.9300	2.1471	2.2040	1.8645	1.8806	2.2865	1.8567	2.2434	2.2831	2.0485	1.9617	2.2321	2.0471	2.2113	2.1216	2.0807	1.9104	2.0897	2.1387	2.1631
PRAMEF14///PRAMEF34P///PRAMEF36P///PRAMEF2///PRAMEF1	-0.021201	1.5256	-0.53533	0.59613	0.72746	-7.1492	1.5045	1.4250	1.4945	1.4616	1.5992	1.5694	1.5583	1.4211	1.4786	1.4374	1.4987	1.5546	1.6735	1.4944	1.4169	1.5881	1.3515	1.3995	1.7210	1.8237	1.5753	1.5003	1.4703	1.4177	1.5918	1.5949	1.5302	1.5103	1.4192	1.6856
PRAMEF2	-0.032826	1.5090	-0.61368	0.54378	0.68694	-7.1035	1.4390	1.3562	1.2584	1.4615	1.3287	1.5571	1.6434	1.6491	1.5906	1.5079	1.5866	1.3436	1.6531	1.7115	1.4984	1.5082	1.1986	1.4525	1.5111	1.6112	1.3562	1.4725	1.5745	1.7124	1.8492	1.3959	1.6672	1.4480	1.5677	1.3601
PRAMEF34P///PRAMEF36P///PRAMEF17///PRAMEF10///PRAMEF2	-0.11403	2.2667	-1.5869	0.12241	0.24110	-6.0517	2.1558	2.0674	2.2239	2.0536	2.3407	2.1147	2.1303	2.0770	2.1604	2.2089	2.1550	2.5721	2.3672	2.0622	2.5180	2.6000	2.6568	2.5135	2.6377	2.3394	2.6628	2.1207	2.0121	2.1190	2.1289	2.0678	2.1539	2.2036	2.1586	2.4188
LOC101930169///PRAMEF15///PRAMEF20///PRAMEF6///PRAMEF11///PRAMEF4///PRAMEF9///PRAMEF5	0.0026533	1.8064	0.044085	0.96511	0.97900	-7.2947	1.7127	1.7066	1.6509	1.9150	1.8190	1.7077	1.7882	1.9100	1.7769	1.8363	1.8327	1.8898	1.9574	1.6256	1.8046	2.0497	2.1194	1.3060	2.0227	1.6073	1.5018	1.8290	1.8628	1.7974	1.9575	1.7790	1.8532	1.9681	1.8996	1.7060
PRAMEF17///PRAMEF10	-0.089907	1.7302	-1.5646	0.12754	0.24848	-6.0851	1.6358	1.4701	1.7560	1.5984	1.7560	1.5951	1.7502	1.7840	1.6913	1.5789	1.6633	1.7502	1.8013	1.7115	1.5458	1.8727	2.1030	2.0791	2.1836	1.8621	1.6743	1.6389	1.7221	1.6086	1.6459	1.7212	1.5631	1.8628	1.6686	1.6127
PRAMEF15///PRAMEF20	0.0094486	2.0102	0.20545	0.83853	0.90086	-7.2740	1.9491	1.9148	2.0370	1.9447	2.2103	2.0695	1.9612	2.0304	2.0417	2.1630	1.9976	2.0225	1.8609	1.9642	2.2286	2.0710	1.8026	1.7005	2.1242	2.0174	1.9617	2.0826	1.9946	1.8505	2.1324	1.8563	1.9758	2.0178	2.0841	2.2403
PDPN	-0.044868	1.9792	-0.68672	0.49722	0.64679	-7.0554	1.9721	1.8003	1.9239	2.0010	1.8249	2.0363	2.1026	2.0076	2.0347	1.9335	2.0033	1.8397	1.9198	1.8451	1.5911	2.2125	2.1773	1.5129	2.4795	2.1386	2.1341	2.0115	2.1526	2.0212	2.0487	1.8316	1.8506	2.0397	1.9363	1.9947
PRDM2	-0.087658	2.9789	-1.4558	0.15523	0.28635	-6.2425	3.0860	3.0567	3.3026	3.0558	2.7968	3.0540	2.9519	2.3725	3.0498	2.8010	3.0249	2.7131	2.8154	3.1308	2.9780	2.8714	2.9381	2.9282	2.9768	2.7827	2.9736	3.0775	3.0594	3.0452	3.0094	3.0966	3.1528	3.1297	3.1216	3.0158
KAZN	0.15729	2.2832	2.2676	0.030269	0.084105	-4.8494	2.1975	2.0497	2.3478	2.1863	2.3278	2.3069	2.2530	2.8303	2.8513	2.2492	2.2451	2.2474	2.7484	2.2727	1.9773	2.2423	2.2910	2.2843	2.5437	2.3439	2.0550	2.1462	2.2380	2.2040	2.2992	2.0860	2.2173	2.1398	2.1415	2.1742
KAZN///KAZN	0.15963	2.1178	2.6530	0.012331	0.041472	-4.0324	2.1023	2.1093	2.0884	2.1520	2.0363	2.2196	2.1951	2.3003	2.5728	2.2492	2.1307	2.0225	2.5294	2.0397	2.0362	1.8250	1.9125	1.5800	2.2315	1.9264	2.0550	2.1590	2.0522	2.1609	2.2126	2.2127	2.1338	2.1933	2.0841	2.0124
TMEM51-AS1	0.013340	1.9359	0.37871	0.70741	0.81147	-7.2222	1.9046	1.8973	2.0088	2.0048	1.9335	1.8810	1.8798	1.9833	2.0532	1.8076	1.9264	1.9458	2.0388	1.8919	1.8062	1.8321	1.7531	2.1149	1.9476	1.7377	1.9895	1.8883	2.0781	1.9497	2.0284	1.8806	1.9386	2.0124	1.9856	1.9772
TMEM51	-0.042609	1.9049	-0.74258	0.46317	0.61628	-7.0151	1.6780	1.8241	1.7193	2.0370	1.8130	1.8539	1.9449	1.8341	2.0302	1.8820	1.7600	2.1058	1.9675	1.9551	1.6764	1.6118	2.0132	2.2843	2.2315	2.0174	1.8506	2.1007	1.9364	1.8788	1.9164	1.8150	1.8032	1.8885	1.7057	2.0124
FHAD1	-0.11218	1.9552	-2.7887	0.0088484	0.031690	-3.7250	1.8871	1.7658	1.7989	1.8889	1.9644	1.7102	1.9120	1.9695	1.9789	1.9072	1.9639	1.8769	1.9675	1.8407	2.0938	2.0710	1.9125	2.2152	2.2315	2.1007	2.0550	1.9845	1.8939	1.9264	1.8627	2.0575	2.0667	1.8791	2.0285	1.8450
EFHD2	-0.15990	2.9201	-4.5456	0.000074497	0.00058096	0.87124	2.7735	2.9422	2.8547	2.9211	2.8152	2.7122	2.9757	2.7534	2.8081	2.7134	2.8272	2.7966	2.8902	2.9554	3.0347	3.0245	3.0546	2.9855	3.1731	3.0771	2.8788	2.9294	2.8937	2.9786	2.8970	3.0725	3.1595	2.9532	2.8048	2.9476
CTRC	-0.042008	2.1896	-1.1089	0.27577	0.43260	-6.6764	2.2344	2.1623	2.1743	2.2488	2.2573	2.1158	2.0664	2.1378	2.2325	2.2252	2.0922	2.1058	2.1025	2.2983	2.1590	2.1706	2.2374	2.3614	2.3536	2.5295	2.0993	2.1092	2.1360	2.1553	2.1184	2.0658	2.2350	2.1891	2.0910	2.2240
CELA2A	0.014374	1.9928	0.32581	0.74670	0.83867	-7.2413	1.9793	2.1302	2.0491	1.9061	1.9253	1.8840	1.8470	2.2246	1.8482	2.0972	2.1260	2.0583	1.9371	2.0551	1.9356	1.9195	1.9656	2.0084	2.2315	1.9631	1.7322	2.0972	1.8504	2.0596	1.9632	1.8232	2.0611	2.0541	1.9357	2.1163
CELA2B	-0.062330	2.0301	-1.2111	0.23474	0.38536	-6.5596	1.8390	2.0157	2.0370	2.0102	2.2919	1.8947	1.9612	1.8341	2.0660	2.1301	2.0090	1.7502	2.0930	2.1249	2.1874	2.1953	1.8026	1.9366	1.8417	1.9264	1.8506	2.0201	2.1827	2.2530	2.1157	1.9856	2.0611	2.1330	2.2173	2.1368
DNAJC16	-0.19041	2.8609	-5.6739	0.0000028270	0.000033953	4.1067	2.7955	2.6984	2.7273	2.6476	2.6034	2.8312	2.7146	2.7402	2.9266	2.8349	2.6833	2.6976	2.8882	2.9540	2.8827	2.7528	3.0462	3.0784	3.0512	3.0065	2.9584	2.9655	2.9349	2.9451	2.8840	2.9305	2.8412	2.8790	2.9880	2.9395
DDI2///RSC1A1	-0.040340	2.8919	-1.1398	0.26287	0.41825	-6.6421	2.8612	3.0354	2.9764	2.7521	2.9178	2.9350	2.7429	2.8142	2.8265	2.9585	2.7813	2.8879	2.8082	2.9148	2.8945	2.8641	2.9548	2.9070	2.6382	2.7106	2.9693	2.9450	2.9553	2.9759	2.9443	2.9566	2.9316	2.9511	3.0065	2.9395
PLEKHM2	0.027959	2.9653	1.0752	0.29037	0.44837	-6.7128	3.0251	2.9785	2.9865	3.1048	2.8686	2.9522	3.0110	2.9799	3.0071	2.9531	2.9588	2.9584	2.9712	2.9990	2.9039	2.8246	3.0028	2.9908	3.1466	2.9878	2.9376	2.8925	2.9125	2.9420	2.9120	2.8975	2.9568	2.9844	2.9695	2.9443
SLC25A34	-0.061125	2.3868	-1.7463	0.090378	0.19283	-5.8008	2.3967	2.3544	2.3132	2.3881	2.3704	2.3412	2.2879	2.2501	2.2986	2.2350	2.3720	2.5408	2.4295	2.3391	2.4270	2.3603	2.4188	2.3413	2.4795	2.6089	2.6171	2.3434	2.3886	2.2904	2.3712	2.3100	2.3858	2.3311	2.4605	2.5529
TMEM82	0.014579	2.3175	0.25460	0.80066	0.87565	-7.2625	2.3426	2.2372	2.4302	2.2074	2.3479	2.3676	2.3131	2.3037	2.3025	2.2283	2.3231	2.4060	2.4252	2.2494	2.3363	2.3026	2.3388	1.6412	2.5713	2.1727	2.3470	2.4474	2.2319	2.3261	2.3436	2.3993	2.2924	2.5130	2.2669	2.5101
FBLIM1	0.053641	2.1311	0.87103	0.39025	0.54927	-6.9108	2.4846	2.0315	2.2213	2.2153	2.2506	2.4551	2.2349	2.1902	1.9933	2.0513	1.9639	1.8769	2.1310	1.9000	2.3807	2.0014	2.0132	2.1341	2.1242	2.5836	2.2032	2.0720	2.0182	2.0720	2.0001	2.1264	1.9370	2.0668	1.9900	2.2112
SPEN	0.092602	3.0753	3.1796	0.0032736	0.014147	-2.7907	3.1754	2.8940	3.2132	3.1973	3.1663	3.2011	3.0193	3.1717	3.1858	3.0738	3.0892	3.2394	3.0349	3.0454	2.9296	2.9839	3.0155	3.1023	2.9969	3.0507	2.9802	3.0455	3.0796	3.0387	3.0289	3.0288	3.0535	3.0475	3.0977	3.0732
C1orf64	-0.069475	2.1580	-1.7694	0.086395	0.18628	-5.7630	2.0642	1.9512	2.1407	2.0472	2.2706	2.0367	2.1427	2.0805	2.1066	2.1260	2.1402	2.2938	2.1422	2.2097	2.0180	2.2239	2.2546	2.4234	2.1706	2.2090	2.4275	2.0175	2.2321	2.1752	2.1126	2.1797	2.0498	2.1631	2.1095	2.2225
CLCNKA	0.0034045	2.1623	0.053943	0.95732	0.97445	-7.2942	2.1827	2.2082	2.2098	2.3356	2.2315	2.2725	2.1895	2.1765	2.3428	2.1327	2.1160	1.9053	1.8317	2.0280	2.1310	1.6582	2.1030	2.0446	2.4390	2.3439	2.3372	2.3836	2.0936	2.3127	2.2277	1.9572	2.1186	2.2725	1.9759	2.3074
CLCNKB	-0.025710	2.0336	-0.51594	0.60946	0.73813	-7.1596	1.9669	1.7658	2.2053	2.1328	2.0835	2.0455	2.0370	2.1196	2.2248	1.8820	1.9976	1.8194	1.9675	2.0858	1.9138	1.8250	2.0132	2.1341	1.8417	1.9264	1.8506	2.1912	2.0522	2.2795	2.2036	2.0633	2.0846	2.2091	2.0285	2.0587
SZRD1	0.013532	3.0682	0.44942	0.65617	0.77380	-7.1923	3.0786	3.1622	3.0134	3.1069	2.9766	3.0487	3.1822	3.1223	3.0721	3.0841	2.9939	2.9783	3.1674	3.0867	3.0898	3.1592	2.9024	2.8707	3.1723	3.1461	2.9979	3.0884	3.0580	3.0691	3.0533	3.0496	3.1013	3.0611	3.0361	3.1183
NECAP2	-0.25647	3.1990	-9.7213	4.6623e-11	2.4528e-9	15.134	3.0298	2.9678	3.0912	3.0165	3.1241	3.0515	2.9579	3.0233	3.0815	3.1024	2.9575	3.0932	3.2015	3.2544	3.2964	3.2813	3.3666	3.3954	3.4103	3.3956	3.3631	3.2679	3.2744	3.2689	3.2738	3.2512	3.2368	3.2698	3.3223	3.3446
LOC102724562///MST1L///MST1P2///MST1	-0.066523	2.3957	-2.1213	0.041760	0.10803	-5.1354	2.3819	2.4511	2.2608	2.3232	2.3181	2.2785	2.3412	2.4381	2.4513	2.3131	2.3225	2.2771	2.4966	2.3450	2.3132	2.4555	2.3721	2.4693	2.6136	2.5637	2.4190	2.3257	2.3766	2.4187	2.3151	2.4156	2.4661	2.4150	2.4822	2.4498
CROCC	-0.076049	2.4975	-2.0124	0.052682	0.12881	-5.3390	2.4239	2.3923	2.4430	2.4574	2.5237	2.4088	2.3553	2.4422	2.5458	2.3411	2.4569	2.4997	2.6178	2.4772	2.5182	2.5543	2.7620	2.5744	2.7431	2.5295	2.6928	2.4507	2.4717	2.4846	2.4739	2.3897	2.4345	2.3723	2.4605	2.6293
LOC100132147///LOC440570	-0.16486	1.8846	-3.5293	0.0012903	0.0065137	-1.9021	1.6467	1.7909	1.9618	1.8102	1.7119	1.9691	1.8304	1.7446	1.8464	1.5734	1.8227	1.7660	1.8116	1.8977	2.0899	1.7670	2.0890	2.0909	2.1356	1.8128	2.0755	1.9736	2.0141	1.9594	1.7387	1.7799	1.8012	1.8722	2.1681	1.9875
PADI1	-0.050836	2.0219	-1.4509	0.15658	0.28807	-6.2494	1.8390	1.8699	2.0370	2.0102	1.9358	2.0590	1.9971	2.0304	2.0579	1.9920	1.9976	2.0685	2.0156	2.0498	2.2286	1.9195	2.0132	2.0446	2.2315	2.0174	2.2614	1.9423	2.0284	2.0193	2.0124	2.0575	1.9030	2.0668	1.9385	2.0124
PADI3	-0.027733	2.1335	-0.63605	0.52928	0.67543	-7.0893	2.0778	1.9857	2.1752	2.0305	2.2564	2.1620	2.1372	2.1809	2.0923	2.1093	2.1772	2.1579	1.9884	2.2112	2.1418	1.9647	2.1773	1.7005	2.3577	2.2682	2.1729	2.2023	2.1772	2.1638	2.0979	2.1390	2.0806	2.2141	2.2139	2.1901
PADI4	-0.015783	2.1495	-0.29308	0.77136	0.85530	-7.2517	2.0315	1.9837	2.4999	2.2919	1.8774	2.0094	2.3368	2.3454	2.1257	2.0610	2.2689	1.9806	2.0156	2.2580	2.1263	1.9647	2.1030	1.8806	2.3241	2.1727	2.0993	2.1998	2.2451	2.0850	2.2458	2.2502	2.2338	2.1751	2.2364	2.0587
PADI6	-0.050999	1.9775	-0.95497	0.34678	0.50738	-6.8341	1.9056	1.9351	2.0988	1.9208	1.9823	2.0550	1.9229	1.9630	1.9146	1.9385	1.8744	1.9010	1.9198	2.0907	2.1214	1.9534	1.9125	1.4525	1.6770	2.0485	1.9617	2.0607	1.9246	2.0937	2.0635	2.1247	2.2500	2.1255	2.0085	2.1241
ARHGEF10L	-0.025937	2.2873	-0.77551	0.44375	0.59839	-6.9899	2.1752	2.2028	2.2685	2.2431	2.2670	2.3412	2.3188	2.3375	2.3122	2.2420	2.2849	2.2938	2.2563	2.3595	2.2286	2.1953	2.2374	2.3413	2.4795	2.5295	2.2614	2.2681	2.2334	2.3482	2.3869	2.1054	2.2244	2.2125	2.2887	2.3744
ACTL8	-0.091255	2.0817	-2.2257	0.033228	0.090491	-4.9327	2.0364	1.9764	1.9642	2.0370	2.1031	2.0695	2.0507	2.1503	2.0077	1.9385	2.0179	2.0225	2.0156	2.1752	2.0362	2.1953	2.1030	2.1341	2.4058	2.3439	1.8506	2.0667	2.1163	2.0315	2.0194	2.0575	2.0076	2.3152	2.0285	2.1742
IGSF21	-0.098900	2.1305	-2.8524	0.0075547	0.028000	-3.5777	2.0117	2.1751	1.8830	2.0323	2.1457	2.2053	2.1369	2.2399	1.9789	1.9613	2.0324	2.0583	2.1066	2.2109	2.0583	2.2865	2.2910	2.0955	2.1655	2.3224	2.0908	2.2162	2.0678	2.2254	2.1440	2.1742	2.1712	2.1378	2.0885	2.2003
KLHDC7A	-0.087636	2.4804	-2.0163	0.052257	0.12808	-5.3320	2.4082	2.4195	2.3723	2.3940	2.6178	2.4551	2.3150	2.4055	2.4535	2.3864	2.2722	2.5500	2.5504	2.4221	2.5005	2.6030	2.6631	2.3949	2.8856	2.5295	2.7254	2.5273	2.4033	2.4907	2.4861	2.4335	2.4049	2.4847	2.4430	2.4154
PAX7	-0.11000	2.1869	-2.2455	0.031794	0.087462	-4.8933	2.2297	2.0805	2.0884	2.0232	2.2247	2.1326	2.0923	2.1320	2.0660	1.9759	2.0689	2.2251	2.2796	2.3275	2.0362	2.2423	2.0132	2.2152	2.6382	2.3905	2.3167	2.0500	2.2432	2.0909	2.1390	2.1327	2.2117	2.2260	2.2573	2.4564
MRTO4	0.0060020	2.5788	0.11327	0.91052	0.94646	-7.2891	2.5569	2.4245	2.5352	2.3340	2.9093	2.5139	2.5587	2.6220	2.5337	2.7752	2.2722	2.7730	2.7599	2.5994	2.6863	2.5883	2.6631	2.5153	2.2315	2.4982	2.7405	2.5576	2.6406	2.6025	2.4922	2.5307	2.5528	2.6290	2.6744	2.5929
PQLC2	-0.10157	2.5298	-2.6347	0.012887	0.042872	-4.0731	2.4725	2.4859	2.6266	2.4509	2.4139	2.3024	2.5734	2.5276	2.5098	2.3200	2.4259	2.5037	2.5262	2.5107	2.5079	2.5237	2.6866	2.6964	2.8675	2.7021	2.6319	2.4229	2.5284	2.5085	2.5187	2.4906	2.5103	2.5151	2.5039	2.6293
LOC644083	0.0093876	1.8386	0.17597	0.86143	0.91524	-7.2798	1.8147	1.8343	1.9642	1.8260	1.8406	1.8312	2.0247	1.7820	1.8778	1.7258	1.8331	1.9639	1.6531	1.9452	1.6764	1.8727	1.9656	1.5259	2.1836	1.5061	1.9123	1.9064	1.6721	1.9152	1.9457	1.6937	1.8449	1.9060	1.9950	1.7212
MINOS1	-0.33574	2.8781	-3.6448	0.00094211	0.0050346	-1.5996	2.4205	2.5836	2.4125	2.3850	3.2262	2.5650	2.5981	2.6285	2.4768	2.7247	2.5751	3.2038	3.1424	2.7951	3.3187	3.3132	3.2215	3.2601	3.1380	3.3194	3.1814	2.7418	2.8849	2.8466	2.8491	2.7921	2.7595	2.8234	2.8873	3.2691
RPS14P3	-0.18053	2.6505	-3.7881	0.00063509	0.0036350	-1.2189	2.6915	2.6379	2.6078	2.5032	2.4936	2.6943	2.6760	2.6541	2.5699	2.4145	2.3940	2.5098	2.2796	2.8353	2.6484	2.9604	2.6295	2.6543	2.4058	2.7609	2.5677	2.8400	2.7078	2.8395	2.8900	2.6892	2.8299	2.6930	2.7209	2.7153
MINOS1-NBL1///NBL1	-0.070056	2.5273	-2.3568	0.024739	0.071533	-4.6680	2.4597	2.4801	2.4508	2.5032	2.5570	2.5791	2.4725	2.5893	2.5490	2.4874	2.5282	2.3332	2.3485	2.5908	2.5501	2.5543	2.4540	2.3949	2.7114	2.5836	2.5940	2.5859	2.5592	2.5859	2.6123	2.5102	2.5691	2.4596	2.6113	2.5529
HTR6	-0.13290	2.3358	-3.5252	0.0013046	0.0065803	-1.9127	2.1395	2.1810	2.2847	2.3275	2.3171	2.3710	2.2349	2.3433	2.2808	2.2350	2.1714	2.3146	2.1858	2.4642	2.4677	2.2423	2.4540	2.2152	2.5437	2.2928	2.1341	2.4626	2.4738	2.4576	2.4142	2.3969	2.4423	2.5420	2.3864	2.2982
OTUD3	-0.050980	2.6024	-0.71999	0.47677	0.62869	-7.0317	2.5005	2.3982	2.5832	2.5376	2.8481	2.4599	2.3111	2.4202	2.4497	2.6162	2.5972	2.8969	2.8374	2.4898	2.6776	2.8151	2.9052	2.9070	2.8468	2.7431	2.8880	2.3060	2.3994	2.4207	2.4825	2.4856	2.5495	2.3436	2.5264	2.8310
PLA2G5	-0.011516	1.9588	-0.19330	0.84795	0.90680	-7.2765	2.1645	1.8003	1.8695	1.8319	1.9358	2.1326	1.9971	2.0162	1.9641	1.9759	1.9738	1.7502	1.9675	2.0148	1.4081	2.0014	1.9125	1.8208	2.2315	1.8274	1.7322	2.1367	2.0610	1.9782	2.2175	1.9763	2.0748	2.0796	2.0016	1.9096
PLA2G2F	-0.098474	2.2073	-2.0788	0.045765	0.11561	-5.2159	2.1578	2.1023	2.2110	2.1454	2.2432	2.1454	2.2443	2.1953	2.1281	2.1894	2.2568	2.0051	1.9449	2.3179	2.1728	2.3761	1.9656	1.8959	2.5162	2.2363	2.3413	2.3754	2.2101	2.1899	2.3570	2.1356	2.3245	2.3452	2.2864	2.2027
UBXN10	-0.16935	2.1642	-2.5752	0.014860	0.048021	-4.2041	1.9198	2.4532	2.1637	2.1130	1.8681	1.8617	2.6229	2.2137	1.8788	1.9006	1.9119	1.8769	2.1025	2.2126	2.3890	2.2674	2.4031	2.2396	2.2831	2.1958	2.2347	2.2993	2.1193	2.2350	2.1049	2.4706	2.3645	2.1249	2.0243	2.0704
VWA5B1	-0.071826	2.1228	-1.9888	0.055358	0.13370	-5.3821	1.9805	2.0214	2.1566	1.9348	2.1859	2.0824	2.2028	2.0606	2.0269	2.0588	2.1452	2.1371	2.0738	2.0704	2.0362	2.1706	2.4031	2.2517	2.2831	2.1727	2.0550	2.1543	2.1858	2.2891	2.1669	2.0335	2.1114	2.1411	2.0615	2.0298
FAM43B	-0.037068	2.7532	-1.1641	0.25302	0.40719	-6.6145	2.6420	2.6331	2.7537	2.7460	2.7483	2.7731	2.7313	2.7318	2.7234	2.6560	2.8181	2.7895	2.7727	2.7216	2.6372	2.6392	2.7500	2.8429	2.9577	2.7336	2.8851	2.7613	2.7579	2.7586	2.7860	2.6612	2.6802	2.8207	2.7327	2.9521
CDA	0.11602	2.1891	2.0805	0.045592	0.11527	-5.2126	2.3674	2.3292	2.2213	2.5764	2.2378	2.2689	2.2484	2.3003	2.1221	2.0513	2.4233	1.9806	2.1858	2.2678	2.1874	2.1953	2.5180	2.1341	2.1242	1.8274	2.2614	1.9996	1.9865	2.0452	2.1271	2.1469	2.3279	2.0024	2.0717	2.1368
PINK1	-0.14634	2.5792	-5.3279	0.0000077256	0.000080701	3.1085	2.5395	2.5510	2.5635	2.4925	2.4482	2.5000	2.5735	2.4010	2.4914	2.5307	2.3484	2.5146	2.4972	2.6351	2.6813	2.5783	2.6018	2.4981	2.7784	2.6829	2.6333	2.6298	2.6742	2.6589	2.6301	2.5051	2.6565	2.6830	2.6792	2.7184
HS6ST1	0.48133	2.7477	7.7656	7.5917e-9	1.9773e-7	10.024	3.2373	3.2898	2.7833	3.1216	2.7503	2.8482	3.2055	3.1393	3.2605	3.0114	2.8555	2.6176	3.1460	2.3710	2.4027	2.6622	2.5659	2.3367	2.8524	2.5708	2.6129	2.5378	2.5806	2.5480	2.5421	2.6216	2.6165	2.4555	2.4974	2.3918
NBPF3	-0.28088	2.6176	-4.2253	0.00018618	0.0012760	-0.025932	2.1796	2.3447	2.6951	2.0102	2.4753	2.3402	2.4401	2.7330	2.7150	2.3727	2.2943	2.3865	2.9732	2.7302	2.8850	2.8947	2.7344	2.8925	2.6230	2.8317	2.8495	2.6687	2.6631	2.6895	2.6160	2.6966	2.7169	2.5982	2.6224	2.8564
ALPL	-0.058457	2.1475	-1.2797	0.20989	0.35545	-6.4760	2.0895	2.0214	2.2727	2.1900	2.1465	2.1624	2.0970	2.0939	2.2043	2.0588	2.2431	2.0051	1.9027	2.1563	2.1691	1.9534	2.1773	1.8806	2.5024	2.1727	2.1341	2.1777	2.1827	2.2811	2.1711	2.1362	2.3693	2.1241	2.0910	2.2596
LDLRAD2	-0.0093162	2.3390	-0.19126	0.84954	0.90783	-7.2769	2.3573	2.2870	2.8055	2.1828	2.2955	2.2862	2.2851	2.3845	2.2117	2.2690	2.2284	2.3232	2.4220	2.2507	2.3906	2.4959	2.4753	2.2517	2.5713	2.3704	2.1341	2.3342	2.3069	2.3366	2.4069	2.3157	2.3843	2.1411	2.2699	2.3957
CELA3B	-0.015123	2.4157	-0.38627	0.70186	0.80793	-7.2193	2.4142	2.4298	2.3370	2.3995	2.6178	2.3762	2.4375	2.4811	2.4321	2.4874	2.3604	2.3332	2.1858	2.4379	2.4270	2.1953	2.3817	2.5457	2.4058	2.4982	2.1341	2.4483	2.5031	2.3920	2.5194	2.4612	2.4482	2.5008	2.3864	2.4925
CELA3A	-0.026806	2.2177	-0.53245	0.59810	0.72894	-7.1508	2.1946	1.9970	2.2126	2.2839	2.1351	2.1385	2.2272	2.2336	2.1830	2.1841	2.1250	2.3935	2.3241	2.2890	2.2286	2.1769	2.2681	2.0791	2.3536	1.7902	1.9123	2.2558	2.2751	2.3954	2.4211	2.2668	2.3005	2.3232	2.2488	2.3131
LINC00339	-0.18103	2.5979	-3.7041	0.00080073	0.0043983	-1.4429	2.4742	2.4621	2.6078	2.2389	2.4983	2.4049	2.4966	2.5085	2.4387	2.5273	2.4062	2.6256	2.7497	2.7056	2.7160	2.7182	2.8477	2.8438	2.5256	2.8150	2.9348	2.6549	2.7378	2.5427	2.5317	2.5684	2.6482	2.4327	2.4931	2.7813
CDC42	0.053075	2.9708	0.61635	0.54204	0.68563	-7.1018	3.0401	3.2416	2.8661	3.0603	2.7108	3.1311	3.2182	3.0058	3.0968	2.8785	3.1182	2.7285	2.9153	3.0373	2.9688	3.0095	2.9548	2.9509	1.8417	2.9792	2.9531	3.0015	2.9807	2.9963	3.0622	3.0476	3.1423	3.0777	3.0687	3.0404
ZBTB40	-0.16409	2.9556	-5.6383	0.0000031344	0.000037179	4.0041	2.9233	2.8483	3.0189	2.8040	2.7865	2.8952	2.7718	2.8055	2.9077	2.9583	2.9152	2.8424	2.7366	3.0732	2.9973	2.9365	2.9579	3.0253	2.8818	3.0027	3.0141	3.0556	3.1045	3.0873	3.0740	3.1366	3.0001	3.0476	3.0829	2.9764
EPHA8	-0.076398	2.2065	-2.9224	0.0063369	0.024372	-3.4133	2.1221	2.1397	2.0574	2.1703	2.2192	2.1578	2.2321	2.2336	2.1986	2.1130	2.1772	2.1058	2.1953	2.2757	2.0938	2.1377	2.2374	2.3715	2.3241	2.3224	2.2032	2.1811	2.1919	2.2725	2.2061	2.2398	2.2257	2.2837	2.2374	2.2697
C1QA	-0.065852	1.9497	-1.4272	0.16325	0.29646	-6.2823	1.9119	1.9577	1.9642	1.8889	1.8406	1.9891	1.9697	1.9695	1.8710	1.7526	1.8688	1.8194	2.0575	1.9953	2.0938	1.9195	2.1030	1.8208	1.9933	1.8274	2.3167	1.8714	1.9484	2.1083	2.1324	2.0235	1.8236	2.0860	1.7215	1.8450
C1QC	0.066779	2.1499	1.8502	0.073574	0.16526	-5.6269	2.0752	2.1041	2.2800	2.2739	2.0278	2.2473	2.1837	2.3744	2.1772	2.1260	2.1360	2.3224	2.1128	2.1302	2.0611	2.0989	2.0620	2.0446	2.0659	2.3224	1.9123	2.1881	2.2098	2.1093	2.1448	2.1027	2.1919	2.1398	2.1954	2.0773
C1QB	0.051994	2.1859	1.2335	0.22639	0.37507	-6.5327	2.2297	2.1093	2.3251	2.1071	2.2378	2.2905	2.0507	2.2861	2.2986	2.2420	2.2172	2.1956	2.2106	2.1690	1.9773	2.3603	2.3817	2.2152	2.1242	1.9264	2.4065	2.1590	2.1375	2.1254	2.1689	2.0860	2.0611	2.0365	2.2689	2.1742
EPHB2	-0.064916	2.1472	-1.2610	0.21646	0.36319	-6.4992	2.0046	1.9148	2.3251	2.0848	2.1946	2.1645	2.1171	2.1902	2.1795	2.0207	2.0940	2.2251	1.9198	2.0397	2.4059	2.2865	2.0132	1.9366	1.9933	1.9264	2.1341	2.2436	2.3383	2.1724	2.3781	2.2082	2.1751	2.1218	2.1913	2.4154
KDM1A	0.14832	3.0291	5.2939	0.0000085286	0.000087959	3.0104	3.1581	2.9921	3.0700	3.1304	3.1992	3.1126	3.1139	3.1379	3.0507	3.0896	3.0561	3.1657	3.1948	2.9319	2.9370	2.9734	3.0955	3.0500	3.0088	3.0406	3.1290	2.9121	2.9048	2.8715	2.8927	2.8880	2.9211	2.9317	2.9359	2.9785
ZNF436-AS1	0.0047810	2.1325	0.079813	0.93688	0.96277	-7.2924	2.0895	1.9970	1.9330	2.3188	2.1581	2.1411	2.1661	2.1090	2.0923	2.0093	2.2384	2.2251	2.2796	2.1091	2.1418	2.2423	2.4188	2.2152	2.5937	2.2928	2.3167	2.0292	1.9946	2.1322	1.9807	1.8563	2.0209	1.9348	2.0924	1.8450
MDS2	-0.40144	2.4421	-5.8367	0.0000017628	0.000022728	4.5766	2.2297	2.1810	2.2377	1.9803	2.3171	2.3927	2.1171	2.2689	2.1795	2.1169	2.1951	2.2938	2.2796	2.6359	2.5764	2.7360	2.7620	2.7824	1.8417	2.8383	2.9281	2.5838	2.6987	2.6428	2.4041	2.6121	2.4345	2.5921	2.6134	2.7901
RPL11	-0.12081	3.4600	-5.8071	0.0000019208	0.000024440	4.4912	3.3811	3.3194	3.4054	3.3253	3.4502	3.4048	3.4432	3.4087	3.3234	3.3624	3.3901	3.4316	3.4447	3.4768	3.5459	3.5087	3.5600	3.5828	3.4961	3.5924	3.5507	3.4916	3.4896	3.4958	3.4894	3.4634	3.4552	3.4922	3.4961	3.5234
TCEB3	0.0092482	2.8755	0.38045	0.70613	0.81074	-7.2216	2.8287	2.8789	2.9185	2.9053	2.9390	2.8694	2.9037	2.7954	2.8047	2.9058	2.9265	2.9160	2.8576	2.8212	2.7757	2.9201	2.8743	2.8896	2.9339	2.8111	2.9951	2.8476	2.7968	2.7995	2.8632	2.8763	2.9685	2.8796	2.8318	2.9309
PITHD1	-0.064961	2.8168	-1.9515	0.059827	0.14173	-5.4494	2.8007	2.8782	2.6132	2.9028	2.7931	2.6624	2.8526	2.6941	2.7278	2.7714	2.7331	2.8491	2.8611	2.8877	2.8945	2.8641	2.7386	2.7824	2.5937	2.9722	2.8160	2.8478	2.8259	2.8422	2.9312	2.8304	2.8684	2.8945	2.9020	2.8723
LYPLA2	-0.055077	2.9324	-1.6915	0.10049	0.20840	-5.8894	2.9032	2.7526	2.8467	2.8855	2.9968	2.8559	2.8903	2.9454	2.8810	2.9381	2.8597	3.0396	2.9201	2.8956	3.0303	2.9982	3.0320	3.1156	3.0705	2.9117	3.0734	2.8794	2.8777	2.9069	2.8777	2.8683	2.8372	2.9087	2.8846	3.0881
GRHL3	0.011517	2.0400	0.23123	0.81861	0.88791	-7.2683	2.0156	2.0572	2.1209	1.9758	2.0278	2.0855	2.0181	2.0162	2.1842	2.0513	2.0309	2.0051	2.0156	2.0527	1.9996	1.8727	2.1411	2.1800	2.5437	1.8274	1.7322	2.1277	1.9633	2.1031	2.0361	1.9434	1.9633	1.9916	1.9956	2.1208
NIPAL3	-0.39732	2.9212	-9.2548	1.5020e-10	6.6451e-9	13.960	2.7599	2.7690	2.4604	2.6132	2.6993	2.8255	2.7473	2.3681	2.8654	2.6984	2.6034	2.6614	2.9778	3.0866	3.1734	3.0579	2.9599	3.1713	2.9678	3.1639	3.1123	3.0606	3.1061	3.1088	3.0466	3.0965	3.0446	3.1541	3.1211	3.1565
RCAN3	-0.49284	3.0660	-9.5237	7.6260e-11	3.6872e-9	14.640	2.9526	2.9232	2.8477	2.9319	2.5891	2.9405	2.8852	2.2430	2.9546	2.7534	2.7171	2.5664	2.9224	3.3145	3.2228	3.2399	3.2768	3.2404	3.3830	3.3277	3.3313	3.2714	3.3061	3.2646	3.2519	3.2309	3.1820	3.2817	3.3314	3.2958
NCMAP	-0.041208	2.0967	-0.89980	0.37497	0.53476	-6.8853	1.8529	1.9246	1.9835	2.1900	1.9733	2.1712	2.0865	2.0853	2.2233	2.1989	2.0631	2.1216	2.0791	2.1282	1.7216	1.9195	2.2112	2.1341	2.2831	2.1727	2.0550	2.0796	2.2043	2.0638	2.1728	2.1998	2.2202	2.1751	2.0160	2.1901
SRRM1	0.022056	3.1522	0.83834	0.40808	0.56519	-6.9388	3.1350	3.1834	3.1332	3.2643	3.0833	3.2291	3.1916	3.2352	3.2551	3.2044	3.1046	3.0744	3.0472	3.1878	3.0293	3.1084	3.0868	3.0451	3.1545	3.0690	3.1979	3.1749	3.1374	3.1788	3.1582	3.1600	3.2125	3.1954	3.1476	3.1812
CLIC4	0.62765	2.5982	12.561	6.8562e-14	9.0689e-12	21.665	3.1866	2.7229	3.0740	3.2040	3.0031	2.8343	2.6633	2.8171	3.0106	2.9703	2.7408	3.0478	3.1258	2.2980	2.5146	2.2275	2.3693	2.3166	2.4542	2.4425	2.3413	2.2262	2.2936	2.3546	2.3626	2.2796	2.2956	2.2349	2.1332	2.4021
RHD	0.040798	1.9783	0.49786	0.62200	0.74761	-7.1690	2.0895	1.9351	2.5500	1.7970	1.9108	1.7102	1.6673	2.0974	2.0077	2.0207	2.0090	1.8194	2.4045	1.9423	1.7613	2.0710	1.8026	1.5800	2.1242	1.6112	2.4065	1.9116	1.9946	2.0153	1.8215	1.7612	2.2023	2.0668	2.1578	2.1005
TMEM50A	-0.054542	3.3698	-1.5545	0.12993	0.25168	-6.1001	3.4389	3.4487	3.3093	3.4361	3.1263	3.3924	3.3873	3.3664	3.3966	3.3934	3.3460	3.1100	3.2545	3.4592	3.2842	3.2932	3.3350	3.3906	3.3172	3.3916	3.2830	3.4592	3.4573	3.4555	3.4575	3.4545	3.4708	3.4710	3.4163	3.2925
SDHD	0.010759	2.9967	0.28622	0.77656	0.85863	-7.2537	3.0400	2.9652	3.0080	3.0300	2.9914	3.0540	3.0388	3.0313	3.0277	3.0559	3.0697	2.9377	2.7870	3.0590	3.0611	2.9771	2.7748	2.8932	2.6942	3.0299	2.9983	3.0433	3.1203	2.9895	3.1155	3.0176	3.0267	3.1209	3.0233	2.9205
TMEM57	0.025343	2.9613	0.89740	0.37623	0.53607	-6.8874	2.9565	2.9087	2.9562	3.1169	3.0277	2.9062	2.9058	2.9198	2.9434	3.0266	2.9781	3.1015	2.9361	2.8829	2.9355	2.9703	3.0547	2.8934	3.0349	3.1064	3.0216	2.9081	2.9092	2.9499	2.9047	2.8990	2.8843	2.8769	2.9283	2.9952
LDLRAP1	-0.89142	2.9030	-14.505	1.3545e-15	3.0562e-13	25.572	2.6104	2.6237	2.6018	2.2703	2.0835	2.9785	2.2422	2.3309	2.4578	2.1169	2.1541	2.2723	2.4295	3.2688	3.3266	3.2388	3.3894	3.2471	3.3371	3.2031	3.3439	3.2731	3.2949	3.2763	3.2687	3.2938	3.1369	3.3325	3.3453	3.3412
MAN1C1	-0.59457	2.6933	-17.966	3.0414e-18	1.5440e-15	31.588	2.2765	2.4907	2.5106	2.2349	2.4341	2.3069	2.2682	2.3855	2.2906	2.3484	2.2491	2.5307	2.3070	2.9768	2.8214	2.9152	2.9700	2.8835	3.0647	3.0005	3.0026	2.9552	3.0071	2.9298	2.9180	2.8942	2.8262	2.9338	3.0286	3.0389
SEPN1	-0.18676	2.7698	-3.7776	0.00065377	0.0037219	-1.2470	2.5904	2.6614	2.9816	2.4787	2.7552	2.7742	2.3476	2.9377	2.4702	2.7310	2.7716	2.7191	2.4123	2.9110	2.7863	2.7222	2.7852	2.7909	3.0058	2.8490	2.8436	2.9064	2.8954	2.8620	2.8768	2.7878	2.8286	2.8922	2.8730	2.8456
MTFR1L	-0.10297	2.8315	-3.0717	0.0043300	0.017785	-3.0552	2.7554	2.7292	2.7770	2.6224	2.8433	2.6934	2.7460	2.7673	2.8518	2.7875	2.6952	2.8236	2.9584	2.9384	2.9640	2.8784	2.8979	2.8888	2.5621	2.9562	2.8698	2.9047	2.8975	2.8864	2.8682	2.8655	2.9395	2.8044	2.8957	2.8762
EXTL1	0.0097765	2.2463	0.27963	0.78157	0.86234	-7.2556	2.2247	2.0805	2.3040	2.2703	2.3751	2.2609	2.2082	2.2154	2.2085	2.1683	2.2564	2.4220	2.2796	2.1645	2.3106	2.2994	2.2910	2.2517	2.4058	2.0174	2.2915	2.1827	2.2894	2.3026	2.2247	2.2431	2.1242	2.2250	2.1284	2.3628
PDIK1L	-0.051991	2.6645	-1.0702	0.29257	0.45101	-6.7181	2.5449	2.4619	2.4896	2.7252	2.9055	2.5703	2.5713	2.5728	2.5111	2.6098	2.4807	2.9412	2.8714	2.6511	2.6543	2.8030	2.6567	2.6879	2.9119	2.7106	2.7974	2.6613	2.6143	2.6879	2.6573	2.6226	2.5965	2.5435	2.5666	2.8567
FAM110D	-0.067525	2.5401	-2.0005	0.054017	0.13130	-5.3608	2.5141	2.3292	2.5352	2.5452	2.5093	2.4690	2.5480	2.5456	2.4934	2.5322	2.4422	2.5577	2.5026	2.4795	2.4677	2.4172	2.6790	2.7154	2.8192	2.5836	2.6171	2.4626	2.5592	2.4793	2.6009	2.4980	2.5376	2.5816	2.6407	2.5403
ZNF593	0.046382	2.6233	1.3320	0.19229	0.33476	-6.4094	2.6085	2.6715	2.6716	2.6801	2.6776	2.5866	2.7098	2.6000	2.6506	2.7130	2.7319	2.5536	2.5901	2.6779	2.4386	2.5637	2.5096	2.5621	2.9107	2.4123	2.5677	2.6362	2.6200	2.6449	2.7095	2.5965	2.6644	2.6039	2.5625	2.5746
CNKSR1	-0.11388	2.2003	-2.5525	0.015686	0.050138	-4.2536	2.2356	2.1386	2.1581	2.1699	2.0695	2.2678	2.1855	2.1281	2.1953	2.2239	2.1486	1.8769	1.9675	2.2481	2.3363	2.0710	2.2374	1.8806	2.2666	2.3224	2.1729	2.3142	2.3544	2.4021	2.3906	2.2743	2.2043	2.1500	2.2377	2.3813
CATSPER4	-0.068299	1.8307	-1.3206	0.19603	0.33935	-6.4241	1.7218	1.6907	1.7299	1.7694	1.7609	1.7536	1.8000	1.7820	1.7948	1.8725	1.8069	1.9316	1.8817	1.8487	1.8806	2.0014	1.6721	1.8613	2.3536	1.3975	1.8506	1.8305	1.8680	1.8305	1.9364	1.8778	1.8488	1.8566	1.8319	1.8785
CEP85	0.20550	2.6777	4.7979	0.000035983	0.00030728	1.5873	2.8525	2.6650	2.5131	2.9133	3.0414	2.8454	2.6683	2.7249	2.6585	2.8513	2.7434	2.9637	2.8833	2.6042	2.7038	2.5718	2.6631	2.6964	2.4058	2.4679	2.7254	2.5420	2.6137	2.6442	2.5116	2.5944	2.5914	2.4760	2.5778	2.6178
SH3BGRL3	-0.090572	3.0333	-3.1018	0.0040070	0.016627	-2.9820	2.8903	2.9545	3.1342	2.9748	3.0173	3.0015	2.9356	2.9418	3.0352	2.8529	3.0259	3.0043	2.9976	3.0255	3.0607	2.9968	3.0868	3.1477	3.1704	3.1581	3.1290	3.0459	3.0065	3.0048	3.0409	3.0055	2.9969	3.0435	3.0547	3.2598
CD52	-0.30444	3.3145	-7.3037	2.7094e-8	6.0863e-7	8.7486	3.1483	3.5238	3.3259	3.0732	3.0248	3.3090	3.1476	3.1301	2.9293	3.0952	3.1378	3.0686	2.9316	3.4940	3.4552	3.4335	3.4304	3.4487	3.2858	3.4328	3.4650	3.4652	3.5039	3.4485	3.4776	3.4662	3.4496	3.4347	3.4752	3.4222
LIN28A	0.021880	1.9477	0.37876	0.70737	0.81147	-7.2222	1.9800	1.7421	1.8635	1.7417	1.9305	2.1104	2.0295	1.9844	1.9819	1.9914	1.9604	2.1891	1.9767	1.9111	1.9003	1.8066	1.6408	1.8980	1.9933	1.5043	1.7277	2.1342	2.0590	2.1376	2.0553	1.9849	1.9897	1.9700	2.0092	2.2285
DHDDS	-0.0074696	2.9226	-0.30542	0.76203	0.84927	-7.2479	2.9314	2.8771	2.9190	3.0051	2.9249	2.8807	2.8168	2.8100	2.9254	2.9642	2.9394	3.0217	2.9224	2.9503	2.9912	2.8922	2.8355	2.8965	2.8192	2.9076	2.9281	2.9594	2.9950	2.9710	2.8878	2.9960	2.9115	2.9300	2.9763	2.8909
HMGN2	0.10026	3.4067	3.9036	0.00046069	0.0027556	-0.90796	3.4699	3.3625	3.4180	3.4686	3.5905	3.4812	3.4170	3.4663	3.4163	3.4909	3.4044	3.5266	3.5139	3.3943	3.2800	3.3018	3.4456	3.4030	3.4766	3.4591	3.3941	3.2761	3.2925	3.3380	3.3466	3.3228	3.4073	3.3678	3.3379	3.3320
RPS6KA1	-0.15057	3.0209	-6.1795	6.5503e-7	0.0000097520	5.5633	2.8960	2.9873	3.0062	2.8580	2.8794	2.9750	2.9324	2.9159	2.9606	2.9922	2.9706	2.8125	2.9765	3.1300	3.0794	3.0302	3.0209	3.1513	3.0342	3.1932	2.9790	3.0788	3.1041	3.0975	3.0952	3.1536	3.1055	3.1105	3.0574	3.0439
ARID1A	0.19549	3.1341	4.7546	0.000040777	0.00034251	1.4640	3.3031	3.3162	3.2518	3.3596	3.1221	3.2843	3.2298	3.2638	3.3425	3.3186	3.2283	3.1365	3.0263	3.1754	2.9034	2.8611	2.9452	2.8593	3.1188	2.9934	2.9323	3.1499	3.1457	3.1169	3.0935	3.1552	3.1640	3.1414	3.1723	2.9110
PIGV	-0.095686	2.8284	-1.8959	0.067064	0.15430	-5.5477	2.6137	2.6621	2.9208	2.5452	2.7700	2.6237	2.8255	2.7096	3.0336	2.7787	2.6057	2.8183	3.1572	2.7604	2.8898	2.9252	2.8849	3.1176	2.9812	2.9722	2.9693	2.8188	2.8117	2.7798	2.7954	2.8234	2.7703	2.7587	2.7965	2.9321
ZDHHC18///ZDHHC18	-0.050189	2.9942	-1.7246	0.094285	0.19899	-5.8363	2.9430	3.0092	2.8731	3.0769	2.8802	3.0141	2.9456	2.9328	2.9847	2.9996	3.0589	3.0242	2.8129	3.0552	3.0057	2.9993	2.9732	2.9218	3.0556	2.9204	2.8534	3.0425	3.0542	3.1068	3.0563	3.0947	3.1084	3.0323	3.0140	2.9776
SFN	-0.066080	2.3637	-1.3233	0.19515	0.33842	-6.4207	2.3545	2.0157	2.2377	2.4154	2.3043	2.8085	2.2985	2.4010	2.1986	2.3290	2.5247	2.1956	2.1583	2.3546	2.4059	2.2423	2.3388	2.4399	2.4795	2.3439	2.4455	2.3060	2.3691	2.4576	2.3712	2.4231	2.5155	2.3723	2.4792	2.3262
NUDC	-0.0033955	2.8824	-0.066972	0.94702	0.96887	-7.2934	2.8953	2.7160	2.8455	2.8430	3.0983	2.8146	2.8262	2.9400	2.7143	2.9321	2.7364	3.0376	3.0472	2.7077	3.0293	2.9073	2.9772	3.0693	3.1213	3.0457	3.0312	2.7479	2.8069	2.8066	2.7589	2.7119	2.7257	2.8273	2.7044	3.0477
TRNP1	-0.011004	2.6551	-0.30640	0.76129	0.84877	-7.2476	2.6104	2.5440	2.8552	2.5796	2.7675	2.6867	2.5674	2.6587	2.5820	2.5359	2.6668	2.6924	2.6888	2.5465	2.6147	2.6435	2.7100	2.5457	2.8675	2.7876	2.5677	2.6900	2.6285	2.5577	2.7103	2.6456	2.6497	2.6206	2.5961	2.8364
WDTC1	-0.015076	2.8506	-0.51222	0.61203	0.74001	-7.1616	2.8588	2.7893	2.8213	2.6882	2.8814	2.7791	2.8593	2.8121	2.9554	2.8525	2.7859	2.8990	2.9647	2.9355	2.7781	2.7041	2.8254	2.8748	3.0305	2.8266	2.7808	2.8703	2.8734	2.8185	2.8130	2.9039	2.9257	2.8552	2.8921	2.8637
TMEM222	-0.048153	2.8155	-1.8789	0.069427	0.15848	-5.5774	2.7968	2.8728	2.7077	2.9108	2.8107	2.7453	2.7230	2.7961	2.7735	2.8387	2.6719	2.8106	2.7886	2.8535	2.8698	2.7861	2.8051	2.8638	2.7114	2.8880	2.7254	2.8562	2.8282	2.8275	2.8504	2.8068	2.9296	2.8498	2.8546	2.9120
SYTL1	-0.11386	2.7851	-2.7014	0.010964	0.037724	-3.9239	2.8117	2.7599	2.5929	2.5237	2.7133	2.8156	2.8198	2.6261	2.7038	2.6947	2.7056	2.7801	2.8203	2.7493	2.8756	2.9404	3.0406	2.9189	3.0831	3.0065	2.7908	2.7016	2.7897	2.7448	2.7588	2.7044	2.7043	2.7100	2.7473	2.9194
GPR3	0.10646	2.4896	2.0945	0.044244	0.11294	-5.1862	2.5299	2.6941	2.4430	2.7766	2.3792	2.5056	2.6818	2.5688	2.5458	2.4934	2.6034	2.4250	2.5026	2.3626	2.1418	2.4502	2.4188	2.6004	2.8468	2.4296	2.2032	2.4507	2.4627	2.3691	2.5786	2.3100	2.5174	2.5349	2.4060	2.4564
TMA7	0.24672	2.9711	2.3620	0.024451	0.070911	-4.6575	3.2122	3.2291	3.0504	3.1707	2.9538	3.1701	3.2068	3.1914	3.1101	3.2932	3.2461	2.8232	2.7841	3.1615	2.7768	2.1980	2.7369	2.5641	2.5966	2.8386	2.1752	3.1862	3.1740	3.1302	3.1888	3.1480	3.1801	3.2016	3.0989	2.3352
FAM76A	-0.098878	2.7997	-3.5124	0.0013507	0.0067791	-1.9460	2.7866	2.7863	2.6357	2.7261	2.7801	2.8267	2.6719	2.7211	2.7604	2.8305	2.6801	2.7093	2.7525	2.8722	2.8123	2.8284	2.8609	2.8231	2.7960	2.6089	2.8370	2.9176	2.8395	2.9014	2.8972	2.9118	2.9373	2.8446	2.8790	2.7556
STX12	-0.063258	2.7860	-2.5205	0.016919	0.053153	-4.3229	2.7292	2.7229	2.7549	2.6676	2.8527	2.7735	2.6706	2.7077	2.7258	2.8151	2.7228	2.7484	2.8611	2.8231	2.7576	2.8213	2.7734	2.9344	2.7431	2.9324	2.7808	2.7266	2.8515	2.8374	2.7626	2.8125	2.8437	2.7909	2.8060	2.8310
PPP1R8	-0.033146	2.9378	-1.1404	0.26262	0.41808	-6.6414	2.9428	2.8596	2.9296	2.9631	3.0152	2.8599	2.8815	2.9693	2.8109	3.0080	2.7562	2.8951	3.0564	2.9519	2.9212	3.0613	2.9622	2.8019	3.0457	2.9983	3.0329	2.9424	2.9709	2.9437	2.9335	2.9517	2.8975	2.9435	2.8913	2.9372
SCARNA1	0.29865	2.4276	3.1568	0.0034743	0.014819	-2.8471	2.6640	2.6594	2.7273	2.6216	2.3479	2.5520	2.8980	2.7435	2.6324	2.7173	2.6956	1.9806	2.5190	2.5963	2.3807	2.4172	1.9125	1.7005	1.6770	2.2363	2.3167	2.4752	2.5156	2.5120	2.5516	2.4060	2.6007	2.4651	2.3430	1.9624
THEMIS2	-0.23133	2.7344	-3.7913	0.00062944	0.0036087	-1.2103	2.6590	2.6355	3.1928	2.7355	2.3479	2.7046	2.4003	2.5196	2.5675	2.4807	2.6901	2.4250	2.4849	2.8714	2.8620	2.8698	2.9381	2.9593	2.5937	2.8383	2.7254	2.8649	3.0266	2.6827	2.7076	3.0428	2.8979	2.7779	2.8805	2.6509
SMPDL3B	-0.0098726	2.1765	-0.18034	0.85803	0.91308	-7.2790	2.0497	2.0699	2.1471	2.2190	1.9835	2.1590	2.6370	2.2924	2.2233	2.2252	2.1221	2.0357	2.0575	2.2878	2.1728	2.0989	2.1773	1.9795	2.4058	1.7772	2.2614	2.2941	2.2463	2.1863	2.2675	2.0746	2.2102	2.2488	2.1817	2.2027
XKR8	-0.22872	2.5775	-7.4707	1.7057e-8	4.0560e-7	9.2123	2.4540	2.4752	2.3478	2.5517	2.3171	2.4551	2.5092	2.3375	2.4321	2.5359	2.5089	2.4137	2.4849	2.6729	2.7432	2.7253	2.7620	2.6543	2.4795	2.7609	2.8269	2.5874	2.6934	2.6510	2.5868	2.6992	2.6421	2.6722	2.6657	2.6802
ATPIF1	-0.032671	2.7126	-0.93388	0.35738	0.51786	-6.8540	2.6679	2.6811	2.6484	2.7166	2.8244	2.6259	2.6308	2.6700	2.5706	2.6932	2.7664	2.7553	2.7730	2.6866	2.6313	2.8431	2.7821	2.7824	2.9576	2.9133	2.7033	2.6440	2.7010	2.6614	2.6784	2.6405	2.6658	2.6317	2.6058	2.8272
SESN2	-0.15009	2.4736	-3.0802	0.0042363	0.017457	-3.0346	2.3724	2.5555	2.4777	2.5256	2.3893	2.1816	2.3851	2.2940	2.1407	2.4188	2.6801	2.3332	2.2973	2.5074	2.5182	2.4172	2.6464	2.6004	2.8468	2.5562	2.4455	2.4578	2.4532	2.5267	2.4825	2.6003	2.7754	2.4035	2.4633	2.4564
MED18	0.043151	2.1729	0.80460	0.42701	0.58263	-6.9667	2.1163	2.2585	2.0370	2.1520	2.5677	2.0973	2.1171	2.0698	1.9933	2.2192	2.2384	2.2938	2.4045	2.0397	2.3278	2.3898	2.1773	2.3413	1.9933	2.3439	2.2032	2.0500	2.0708	1.9351	2.0124	2.2484	2.1156	2.0178	2.1141	2.2403
PHACTR4	0.22065	3.0531	2.9326	0.0061756	0.023860	-3.3891	3.2581	3.2299	3.1831	3.2223	3.0579	3.2738	3.1834	3.2479	3.2782	3.3077	3.1776	3.0092	2.8872	3.2005	2.6835	2.7087	2.8386	2.7593	2.5024	2.7021	2.6333	3.1869	3.2088	3.1885	3.1601	3.2235	3.2061	3.1874	3.1423	2.7459
RCC1///SNHG3///RCC1	0.17753	2.7713	3.9126	0.00044920	0.0027038	-0.88345	2.8366	2.7087	2.6810	2.7789	3.0641	3.0262	2.8712	3.0125	2.7039	2.9003	2.7542	3.0371	2.9599	2.5505	2.8600	2.8319	2.7426	2.8558	2.8330	2.8073	2.7365	2.5953	2.6137	2.6100	2.5744	2.6344	2.6239	2.5427	2.6486	2.7434
SNHG3///SNORA73A	0.16904	3.4210	6.4095	3.3841e-7	0.0000055287	6.2225	3.5046	3.5175	3.6532	3.4925	3.4371	3.5037	3.5262	3.5473	3.4922	3.4955	3.5874	3.4416	3.5197	3.3577	3.3594	3.3748	3.3409	3.4371	3.1385	3.2529	3.2853	3.3701	3.4018	3.3664	3.4035	3.3536	3.3463	3.3855	3.3863	3.3519
TRNAU1AP	-0.051094	2.7336	-1.5759	0.12491	0.24479	-6.0682	2.6411	2.6136	2.6758	2.6059	2.8859	2.7754	2.5009	2.7183	2.6456	2.8123	2.6661	2.8503	2.7687	2.7324	2.7316	2.8246	2.8098	2.8565	2.7614	2.6829	2.6694	2.6882	2.8199	2.7408	2.7723	2.8267	2.7472	2.6943	2.7038	2.7851
RAB42	-0.056882	1.7836	-0.90770	0.37084	0.53080	-6.8781	1.9056	1.7873	1.6913	1.6459	1.5203	1.7405	1.8033	1.8274	1.6262	1.8352	1.7123	1.6425	2.0304	1.8249	1.5275	1.5645	1.9764	1.4080	2.3241	1.7902	1.8037	1.9447	1.7872	1.7517	1.9242	1.7696	1.8164	1.7243	1.8668	1.9367
RNU11	0.19504	2.8984	4.0079	0.00034408	0.0021612	-0.62450	2.8011	2.8988	3.1222	3.1819	2.9991	2.9950	3.0705	3.1320	3.0576	2.9228	3.1455	2.8449	2.9443	2.8355	2.6302	2.6197	2.9350	2.7270	3.0047	2.8188	2.5010	2.8309	2.8215	2.8215	2.8236	2.8852	3.1212	2.8528	2.8086	2.7983
GMEB1	0.090383	2.8902	2.2393	0.032236	0.088483	-4.9056	2.8948	2.9624	2.8773	2.9324	2.9398	2.9390	2.9917	2.9460	2.9211	2.9949	2.9166	2.9675	2.9549	2.9158	2.9106	2.7983	2.8574	2.8395	2.3536	2.7568	2.9517	2.9389	2.9589	2.8796	2.8892	2.8836	2.9374	2.8924	2.9238	2.7801
YTHDF2	-0.026126	3.0358	-0.75278	0.45710	0.61081	-7.0074	3.0223	3.0558	2.9409	3.0700	3.0414	2.9645	3.1398	3.0405	2.9320	3.0554	3.0675	3.0131	2.9301	3.0572	3.0957	3.1084	3.1146	3.1443	3.2250	3.1140	2.9471	3.0666	2.9498	3.0110	3.0260	3.0718	3.0891	3.0520	3.0040	2.7250
OPRD1	0.078277	2.4086	1.1720	0.24987	0.40332	-6.6054	2.3388	2.3565	2.5395	2.5690	2.5453	2.5674	2.4139	2.5635	2.5526	2.3714	2.3815	2.4601	2.2286	2.4530	2.2843	2.4002	1.9656	1.9967	2.6230	2.5089	1.9014	2.5210	2.4997	2.5587	2.6898	2.3838	2.5401	2.4614	2.2919	2.2897
EPB41	-0.15115	3.1893	-4.4003	0.00011303	0.00082595	0.46227	3.1310	3.0843	3.1226	3.0275	3.2199	3.1404	2.9605	3.0249	3.1137	3.1863	3.0120	3.1793	3.1445	3.3258	3.1287	3.1677	3.2300	3.1099	3.2508	3.0065	3.2210	3.3098	3.3291	3.2969	3.3671	3.3123	3.3245	3.3271	3.3294	3.2943
PTPRU	-0.099119	2.1178	-3.3984	0.0018356	0.0087337	-2.2398	2.0152	1.9696	2.0370	2.0513	2.1465	2.0359	2.1782	2.0974	2.0182	2.1696	2.0651	2.0973	1.9198	2.1856	2.2286	2.0989	2.1030	2.2152	2.1242	2.2090	2.0993	2.1568	2.0674	2.2103	2.1922	2.2690	2.1597	2.2839	2.0893	2.0400
MATN1-AS1	-0.23719	2.3873	-4.0911	0.00027218	0.0017728	-0.39639	2.2356	2.6447	2.4195	2.3302	2.0170	2.1703	2.4146	2.2389	2.2201	2.1544	2.3508	2.0225	2.0695	2.6160	2.3950	2.5480	2.1411	2.4102	2.2831	2.3224	2.3324	2.6109	2.6171	2.4830	2.6042	2.5406	2.6484	2.6201	2.5928	2.5668
ZCCHC17	-0.10728	2.7446	-3.5315	0.0012825	0.0064819	-1.8963	2.6798	2.6899	2.6507	2.5410	2.7381	2.7188	2.5373	2.6760	2.7685	2.7391	2.5796	2.7777	2.7927	2.8231	2.8004	2.6929	2.6790	2.8748	2.6382	2.8983	2.8648	2.8259	2.7373	2.7849	2.8327	2.7837	2.7960	2.8058	2.7791	2.8310
SERINC2	0.053812	2.3026	1.7514	0.089488	0.19133	-5.7925	2.2651	2.1818	2.2376	2.3799	2.2527	2.2969	2.3355	2.4563	2.4518	2.2559	2.3806	2.3337	2.5024	2.3200	2.2108	2.3348	2.2374	2.2377	2.1995	2.3781	2.3340	2.3142	2.2428	2.2913	2.2029	2.2530	2.2862	2.2969	2.2124	2.3960
TINAGL1	0.094701	2.2017	1.3684	0.18075	0.31965	-6.3617	1.9198	2.0559	2.2885	2.0990	2.4460	2.0620	2.5600	2.1566	2.1060	2.4863	2.3915	2.4809	2.2675	2.0974	2.0033	2.3603	2.2681	1.7005	2.4795	2.1386	2.2915	1.9783	2.2113	2.1794	2.2941	1.9101	2.1017	2.2210	2.1339	2.3628
HCRTR1	0.067823	2.2176	1.4750	0.15000	0.27920	-6.2154	2.1645	2.2326	2.2377	2.2431	2.2247	2.2102	2.3507	2.3487	2.1332	2.3411	2.2905	2.2723	2.2796	2.3024	2.2286	2.1377	2.1030	1.9366	1.8417	2.0174	2.0550	2.2345	2.2530	2.2862	2.4448	2.2305	2.1854	2.3117	2.2573	2.3744
KHDRBS1	0.11394	3.1460	5.2409	0.0000099488	0.00010036	2.8578	3.2537	3.1098	3.1476	3.2550	3.2583	3.1446	3.1556	3.2681	3.1640	3.2409	3.1797	3.2853	3.2747	3.1199	3.0639	3.0078	3.0974	3.1301	3.1428	3.1006	3.0950	3.0836	3.0490	3.0990	3.1254	3.0923	3.1102	3.0969	3.1034	3.1249
TMEM39B	0.18721	2.6898	5.9885	0.0000011365	0.000015700	5.0138	2.9119	2.7163	2.8082	2.8036	2.6981	2.8839	2.8017	2.8686	2.8674	2.8430	2.7394	2.7218	2.6819	2.6498	2.5692	2.6884	2.5511	2.6879	2.6633	2.6313	2.5599	2.5986	2.6344	2.6461	2.6482	2.6225	2.5521	2.6546	2.6503	2.3392
KPNA6	-0.020409	3.1162	-0.66520	0.51070	0.65851	-7.0701	3.1658	3.2000	3.1389	3.1520	2.9786	3.1726	3.1473	3.0940	3.1960	3.1687	3.0173	2.9083	3.0202	3.2113	3.0915	2.9948	3.0632	3.0845	3.1462	3.0573	3.0609	3.1204	3.2016	3.2221	3.1507	3.1326	3.1456	3.1429	3.2178	3.0815
TXLNA	-0.037245	2.8860	-1.0278	0.31180	0.47162	-6.7623	2.8841	2.8015	2.8661	2.7247	3.0806	2.7973	2.7213	2.8435	2.8232	2.8713	2.7660	3.0505	3.0136	2.7989	2.9010	2.9073	3.0425	2.9426	3.0958	2.8792	2.9584	2.8130	2.8641	2.8997	2.8592	2.8854	2.8447	2.8508	2.8513	2.9427
CCDC28B	0.027420	2.3097	0.86635	0.39277	0.55136	-6.9149	2.2713	2.3111	2.2750	2.3424	2.4128	2.3179	2.2569	2.4226	2.3716	2.3196	2.2299	2.3679	2.3290	2.3487	2.2023	2.3721	2.2910	2.4630	2.5162	2.1448	2.3167	2.2670	2.2936	2.2691	2.1521	2.2504	2.2435	2.3242	2.2950	2.3131
IQCC	0.077167	2.3914	2.1653	0.037955	0.10042	-5.0509	2.4519	2.1624	2.3297	2.6465	2.4176	2.5126	2.4641	2.5076	2.3708	2.5316	2.3004	2.5777	2.3844	2.3691	2.2665	2.2994	2.3817	2.3614	2.3241	2.3224	2.3787	2.4135	2.4346	2.3681	2.2820	2.4466	2.4063	2.3452	2.4168	2.2697
EIF3I	-0.016898	3.1524	-0.77692	0.44293	0.59757	-6.9887	3.1264	3.1031	3.0487	3.1023	3.1618	3.1841	3.2141	3.1746	3.0746	3.1655	3.0981	3.2099	3.1937	3.1366	3.2213	3.1259	3.2241	3.1758	3.2250	3.1140	3.2149	3.1127	3.1467	3.1666	3.1410	3.0960	3.1458	3.1361	3.1589	3.1742
FAM167B	0.066842	2.2846	1.7295	0.093384	0.19754	-5.8283	2.3453	2.2246	2.2895	2.2997	2.4012	2.2883	2.3447	2.3255	2.4338	2.2690	2.3353	2.2811	2.3538	2.1983	2.1141	2.3078	2.3225	1.8806	2.4058	2.1727	2.1729	2.2798	2.2670	2.3222	2.3677	2.2546	2.2388	2.2648	2.3464	2.4294
LCK	-0.038558	3.2617	-1.0117	0.31928	0.47962	-6.7785	3.3160	3.1404	2.8805	3.2952	3.3486	3.2059	3.0950	3.2498	3.2115	3.3644	3.3240	3.3662	3.3210	3.2466	3.3684	3.3622	3.3232	3.3178	3.2772	3.3212	3.3541	3.2367	3.2856	3.2637	3.2291	3.2026	3.1535	3.2033	3.2454	3.3433
HDAC1	-0.051679	3.2871	-1.6504	0.10868	0.22058	-5.9542	3.2380	3.1885	3.1629	3.1787	3.3875	3.2336	3.1959	3.2461	3.2512	3.2973	3.1341	3.3766	3.4617	3.2440	3.3863	3.4037	3.3213	3.3983	3.2582	3.3602	3.3976	3.2799	3.2987	3.2515	3.2403	3.2955	3.2343	3.2488	3.2600	3.3834
TSSK3	0.087574	2.2404	1.2405	0.22383	0.37232	-6.5243	2.3797	2.2906	2.1471	2.3122	2.1581	2.3412	2.4413	2.3309	2.4414	2.2350	2.3220	2.0225	2.3485	2.2727	2.2963	2.3254	2.1030	2.1341	1.5111	2.3905	1.7322	2.3564	2.4808	2.2862	2.1905	2.2530	2.3877	2.3278	2.2573	2.1368
ZBTB8B///ZBTB8A	0.73897	2.3765	16.522	3.4235e-17	1.2414e-14	29.210	2.9912	2.6633	2.7597	2.9548	2.6526	2.7903	3.0715	2.7486	2.8636	2.8104	2.7804	2.6262	2.6261	2.0530	2.2103	2.1096	2.0132	1.8208	2.0659	2.2363	2.1585	2.0532	1.9892	2.0522	2.0175	2.0019	2.1654	2.1205	1.9577	1.9321
RBBP4	0.14825	3.3652	3.6408	0.00095244	0.0050791	-1.6101	3.5347	3.3548	3.4447	3.4390	3.4573	3.4459	3.4018	3.4896	3.4726	3.5199	3.4122	3.4290	3.4390	3.3670	3.3293	3.2945	3.2476	3.1381	2.8192	3.4330	3.3099	3.3824	3.3701	3.3658	3.3735	3.3548	3.3229	3.3351	3.3489	3.3251
KIAA1522	0.14483	2.2933	3.8098	0.00059794	0.0034505	-1.1606	2.5181	2.3618	2.2514	2.3538	2.3479	2.4845	2.3923	2.3236	2.4818	2.3231	2.3158	2.3332	2.3920	2.3275	1.9773	2.2423	2.0132	2.3949	2.3241	2.1727	2.3637	2.1967	2.1375	2.2124	2.3091	2.1412	2.2413	2.2739	2.3508	2.2403
S100PBP	-0.0088925	3.0073	-0.27199	0.78738	0.86654	-7.2578	2.9619	2.9494	2.9488	2.8941	3.1459	2.9234	2.9154	3.0306	3.1171	2.9844	2.9106	3.0875	3.1598	2.9869	3.0506	3.0925	2.9599	3.1381	3.0512	3.1444	3.0399	2.9994	2.9743	2.9241	3.0085	3.0033	2.8715	2.8848	3.0118	3.0477
HPCA	-0.024329	2.2722	-0.57816	0.56722	0.70540	-7.1250	2.3122	2.1570	2.1310	2.2431	2.3979	2.4414	2.1254	2.2501	2.3240	2.2946	2.1098	2.2938	2.2796	2.3320	2.2665	2.6297	2.2910	2.3949	2.1242	2.1727	2.2032	2.2388	2.2380	2.2739	2.2126	2.1327	2.2593	2.2739	2.3273	2.4365
AZIN2	-0.25385	2.4112	-5.7718	0.0000021280	0.000026626	4.3892	2.0616	2.4000	2.1238	2.2201	2.2432	2.1968	2.2262	2.3627	2.5630	2.0861	2.1603	2.2590	2.5728	2.5040	2.5832	2.6503	2.6027	2.4630	2.5162	2.5562	2.5256	2.5322	2.5554	2.5195	2.4378	2.5663	2.4002	2.4785	2.5832	2.3860
ZNF362	0.17688	2.9133	5.1840	0.000011737	0.00011575	2.6941	3.0438	3.0930	3.0893	3.1456	2.8603	3.0002	3.1412	3.0234	3.0620	3.0002	3.0085	2.8510	2.8579	2.9277	2.6614	2.8175	2.8301	2.8679	2.7523	2.7963	2.7056	2.9036	2.9215	2.8983	2.8701	2.8407	2.9136	2.8846	2.8815	2.7507
ZSCAN20	-0.037399	2.1575	-0.56334	0.57714	0.71251	-7.1336	2.1443	2.0371	2.0162	1.7823	2.3647	2.1461	1.9551	2.1163	2.1913	2.3600	1.8925	2.3921	2.3736	2.0362	2.1874	2.3441	2.3071	1.7612	2.4058	2.4507	2.4201	2.0941	2.2656	2.1205	2.1402	2.2003	2.0047	2.0828	1.9950	2.1368
HMGB4	-0.12352	1.6487	-2.9942	0.0052820	0.020945	-3.2424	1.5872	1.6553	1.4205	1.5771	1.5760	1.5968	1.5751	1.5592	1.6245	1.4387	1.5878	1.7919	1.5330	1.7132	1.7061	1.8207	1.6618	1.7404	1.9175	1.9224	1.8936	1.6311	1.5691	1.7361	1.5942	1.5849	1.6466	1.5917	1.5124	1.6960
C1orf94	-0.10306	2.0157	-1.6267	0.11365	0.22825	-5.9910	1.9004	1.7817	2.0370	1.9195	1.8613	1.9849	1.9072	2.0304	2.0714	1.8142	2.0480	1.8480	2.2410	1.9198	2.1214	2.1706	2.1030	2.3413	2.4470	2.3224	2.3413	1.9449	1.9531	1.9299	2.0060	1.8778	2.0093	2.0167	1.8718	1.6501
GJB5	0.0060036	2.0557	0.11026	0.91289	0.94771	-7.2895	1.9623	1.8943	2.0231	2.0506	2.0469	2.0398	2.0350	2.1459	2.0864	2.1946	2.0788	2.0973	2.1128	2.1193	1.9996	1.5645	2.2374	1.8806	2.3683	2.2739	1.9218	2.0234	2.1341	2.0231	2.2066	1.9882	2.1250	2.1190	2.0973	1.8200
GJB4	-0.10312	2.1413	-3.0048	0.0051409	0.020474	-3.2169	2.0497	2.0048	2.0773	2.0032	2.1322	2.0824	2.1591	2.1879	2.1066	2.0996	2.1307	1.9512	2.0930	2.1064	2.2023	2.0373	2.2731	2.3614	2.3683	2.3114	2.2963	2.0791	2.1451	2.1113	2.1218	2.1305	2.1319	2.1369	2.0900	2.2596
GJB3	0.019466	1.9298	0.41956	0.67762	0.78992	-7.2056	2.0481	1.8806	1.8695	1.9104	2.0480	1.9438	2.0327	1.8458	1.9513	1.9072	1.9094	1.8480	2.0356	1.9858	1.7613	1.6118	2.3169	2.0446	1.8417	1.8795	1.7322	1.9373	1.8457	1.9300	1.9108	1.9330	2.0865	2.0290	1.9072	1.9096
GJA4	-0.10210	2.4068	-2.5629	0.015304	0.049180	-4.2310	2.3597	2.3634	2.3661	2.2887	2.3792	2.4164	2.2730	2.4726	2.3271	2.1743	2.4301	2.3426	2.3437	2.4152	2.4952	2.2239	2.5529	2.2396	2.7221	2.3279	2.5762	2.4498	2.4015	2.4549	2.5377	2.3731	2.3697	2.5256	2.4399	2.5633
ZMYM1	-0.082835	2.6846	-1.6832	0.10210	0.21101	-5.9026	2.6567	2.5228	2.9208	2.3940	2.7147	2.6128	2.6865	2.5869	2.6862	2.7081	2.3220	2.7038	2.7748	2.7943	2.8492	2.8213	2.7852	2.6759	2.3241	2.6313	2.7943	2.7479	2.7866	2.7762	2.6936	2.7618	2.7155	2.6578	2.7441	2.6901
ZMYM4	0.14317	3.1116	4.6972	0.000048135	0.00039478	1.3007	3.2324	3.1703	3.1729	3.1067	3.1800	3.2259	3.1957	3.2393	3.2588	3.2513	3.1625	3.1688	3.1407	3.1211	3.0298	2.9510	3.0700	3.0367	2.7589	2.9624	3.0252	3.1193	3.1164	3.0875	3.1009	3.1399	3.0738	3.0986	3.1435	3.0072
NCDN	0.039768	2.8105	1.0542	0.29972	0.45822	-6.7350	2.9049	2.9993	2.7204	2.7766	2.7076	2.9576	2.9463	2.9213	2.8204	2.8743	2.9122	2.6488	2.6399	2.8879	2.7038	2.6435	2.7248	2.7673	3.0088	2.7431	2.7553	2.8139	2.8603	2.8371	2.7930	2.7528	2.8038	2.7668	2.8151	2.8083
TFAP2E	-0.078564	2.7240	-2.6125	0.013594	0.044696	-4.1222	2.6318	2.6607	2.5922	2.6642	2.7892	2.6872	2.7111	2.7104	2.6794	2.6391	2.6760	2.6818	2.7102	2.6806	2.7001	2.7660	2.8639	2.8004	3.0413	2.7609	2.7757	2.7605	2.6884	2.7090	2.7262	2.6403	2.7158	2.7563	2.6832	2.8178
AGO4	0.018782	2.8462	0.57088	0.57208	0.70923	-7.1293	2.8414	2.8529	2.9420	2.8554	2.8941	2.6985	2.8126	2.7687	2.8992	2.8608	2.7786	2.9412	2.9938	2.7674	2.9212	2.9214	2.9365	2.8686	2.6769	3.0136	2.8848	2.8058	2.7454	2.7821	2.8044	2.8670	2.9083	2.7799	2.7124	2.8520
AGO1	0.073014	2.9419	2.0444	0.049240	0.12231	-5.2801	3.0167	2.9799	2.9171	3.0609	2.9013	3.0008	3.0847	2.9880	3.0220	3.0235	2.9521	2.9465	2.8891	2.9614	2.8976	2.8600	2.8088	2.6964	2.9632	2.6174	2.9240	2.9734	3.0031	2.9775	2.9564	2.9848	2.9754	3.0211	3.0141	2.8398
AGO3	-0.013156	3.0162	-0.48552	0.63062	0.75441	-7.1751	3.1085	3.0213	2.9597	2.9835	2.9561	3.0821	2.9942	3.0097	3.0684	3.0125	2.9896	2.9322	2.9961	3.0804	2.9189	2.8474	3.0868	2.8748	3.0413	3.0318	3.1084	3.0719	3.0831	3.0582	3.0166	3.0294	3.0583	3.0101	3.0735	2.9816
TEKT2	0.017343	2.1550	0.46288	0.64660	0.76683	-7.1861	2.1443	2.1780	1.9330	2.2039	2.1511	2.3553	2.1277	2.1868	2.1171	2.1841	2.0707	2.3600	2.1310	2.0795	2.2103	2.1377	2.1030	2.1800	2.4058	2.1958	2.2815	2.0234	2.0996	2.1283	2.1130	2.0835	2.0826	2.1851	2.1398	2.0587
ADPRHL2	-0.064976	2.6178	-1.6731	0.10409	0.21400	-5.9186	2.6640	2.5699	2.6183	2.5546	2.6231	2.4845	2.5423	2.6107	2.4782	2.5788	2.4569	2.7093	2.6620	2.6017	2.7781	2.7617	2.7100	2.8483	2.8192	2.4296	2.4784	2.5335	2.5831	2.5735	2.6022	2.5740	2.7398	2.6206	2.5874	2.7402
MAP7D1	-0.049827	2.9542	-1.4856	0.14721	0.27570	-6.2004	2.8661	2.9458	2.9699	2.9040	3.0006	2.8299	2.9714	2.9092	2.8445	2.8491	2.9465	3.0453	2.9556	2.9609	2.9189	2.9024	3.0155	2.9747	3.3223	3.0177	3.0560	2.9450	2.8945	2.9606	2.9026	2.9060	2.9689	2.9403	2.9055	2.9972
THRAP3	-0.054134	3.1602	-1.4943	0.14493	0.27289	-6.1880	3.1149	3.0629	3.1987	3.0082	3.2773	3.1113	3.0438	3.1284	3.0617	3.1721	2.9966	3.2832	3.2244	3.1038	3.1879	3.1814	3.3138	3.3143	3.2820	3.3034	3.3440	3.1059	3.1293	3.1007	3.1041	3.0872	3.0847	3.1223	3.0961	3.2602
SH3D21	0.080022	2.2572	1.8192	0.078281	0.17314	-5.6796	2.3199	2.1758	2.4489	2.4080	2.3673	2.2063	2.1889	2.3650	2.1827	2.3158	2.2905	2.3087	2.3550	2.1191	2.2286	2.2239	2.2681	2.2517	2.5621	2.3905	1.9617	2.0851	2.1827	2.1609	2.1794	2.1634	2.1190	2.2546	2.2049	2.4268
ZC3H12A	-0.19957	2.8144	-4.4052	0.00011145	0.00081734	0.47607	2.6104	2.9403	2.6558	2.8438	2.6512	2.6417	2.6743	2.6670	2.6445	2.6828	3.0050	2.5500	2.5504	2.8741	2.8827	2.9693	2.9189	2.9070	3.1213	2.8983	2.8956	2.8513	2.7737	2.7737	2.8828	2.8014	3.1794	2.9417	2.7756	2.8681
RPS27///RPS27	-0.14670	3.3524	-3.2545	0.0026894	0.012045	-2.6040	3.1324	3.2083	3.0259	3.2489	3.3722	3.3582	3.3711	3.3532	3.2600	3.3037	3.3359	3.2751	3.2559	3.4619	3.4924	3.4487	3.3466	3.4789	3.1107	3.5354	3.0301	3.4902	3.4932	3.4363	3.5127	3.4449	3.4524	3.4861	3.3977	3.4536
DNALI1	0.12562	2.0991	2.0544	0.048203	0.12024	-5.2614	2.3226	2.4782	2.1416	2.1582	2.0695	2.0496	2.3273	2.2159	2.0370	2.0977	2.1917	2.0541	2.0695	2.0363	2.1214	1.7219	2.0620	1.5800	2.4470	2.2090	2.1341	2.0101	1.9729	2.0105	2.2281	2.0985	2.0331	2.1954	1.9884	1.9096
CDCA8	0.50346	2.4434	8.9276	3.4703e-10	1.3737e-8	13.120	2.8309	2.4195	2.7320	2.8138	2.8353	2.9358	2.5511	2.8685	2.7127	3.0104	2.3274	2.7629	2.6728	2.1249	2.2963	2.3898	2.3388	2.2843	2.3241	2.4679	2.2614	2.1186	2.2278	2.1367	2.0169	2.2640	2.2500	2.0961	2.1311	2.1005
MANEAL	-0.076138	2.4155	-1.2656	0.21482	0.36123	-6.4935	2.3759	2.5001	2.1794	2.2292	2.3479	2.4622	2.7169	2.1553	2.6830	2.1125	2.0010	2.3232	2.7540	2.4194	2.5146	2.3761	2.3982	2.4672	2.6090	2.4894	2.3787	2.4631	2.4063	2.4471	2.3414	2.3888	2.5759	2.3629	2.4149	2.5715
C1orf122	0.016181	2.6831	0.52184	0.60538	0.73448	-7.1565	2.7530	2.7150	2.6967	2.7778	2.5706	2.5893	2.7548	2.7253	2.7494	2.7162	2.7488	2.4920	2.7102	2.6938	2.6215	2.7649	2.5043	2.5892	2.7289	2.6313	2.7037	2.7455	2.6967	2.7078	2.6965	2.6774	2.6828	2.7841	2.7070	2.5576
UTP11	0.12929	2.7363	2.2009	0.035098	0.094476	-4.9814	2.8997	2.8447	2.6534	2.8331	2.8246	2.8032	2.9470	2.7986	2.7491	2.7875	2.7151	2.8635	2.8044	2.7248	2.8464	2.8964	2.4071	2.7761	1.9933	2.8529	2.6841	2.7401	2.6942	2.6901	2.7215	2.8049	2.7537	2.6231	2.6680	2.6873
AKIRIN1	-0.16013	3.1502	-4.9436	0.000023589	0.00021299	2.0039	3.0238	3.1337	3.0760	3.0780	3.1588	2.9862	3.0931	2.8435	2.9852	2.9910	3.0984	3.1474	3.1572	3.1630	3.2664	3.2823	3.2815	3.2206	3.3857	3.3277	3.2149	3.1741	3.1756	3.1871	3.1478	3.1567	3.1509	3.1549	3.1160	3.3270
NDUFS5///SNORA70///RPL10///DNASE1L1	0.084038	3.2668	1.1735	0.24928	0.40288	-6.6037	3.3653	3.2366	3.1286	3.3570	3.2865	3.3676	3.4518	3.3779	3.2667	3.4091	3.3449	3.2767	3.2184	3.4297	3.2705	3.1724	3.0719	2.4785	2.8675	3.0736	3.0804	3.3735	3.4277	3.3883	3.4183	3.3833	3.4178	3.3998	3.4319	3.2310
MACF1	-0.00088321	3.2392	-0.038128	0.96982	0.98178	-7.2950	3.2214	3.1465	3.3277	3.2212	3.3347	3.2397	3.1633	3.1944	3.2785	3.2188	3.1476	3.3394	3.2703	3.2203	3.2550	3.2484	3.3017	3.1641	3.2210	3.2152	3.2949	3.2320	3.2255	3.2643	3.2304	3.2892	3.2145	3.1909	3.2386	3.2676
BMP8A	-0.099244	2.1924	-2.3786	0.023535	0.068765	-4.6230	2.1216	1.8343	2.1369	2.1568	2.0717	2.2124	2.2117	2.2818	2.1579	2.1662	2.0913	2.2143	2.1128	2.0572	2.3278	2.4046	2.3624	2.4630	2.2315	2.0174	2.2032	2.3337	2.2137	2.1851	2.2864	2.1402	2.1979	2.2413	2.1878	2.1482
PPIE	-0.18538	2.8426	-6.2816	4.8836e-7	0.0000076052	5.8563	2.6169	2.8025	2.7676	2.8490	2.7943	2.6907	2.7570	2.7482	2.5503	2.8236	2.7959	2.7410	2.6513	2.9360	2.8851	2.8051	2.8897	2.9992	2.9162	3.0540	2.8686	2.9209	3.0094	2.9017	2.9743	2.9352	2.8637	2.8505	2.9660	2.9142
MFSD2A///MFSD2A	0.35047	2.1483	4.9923	0.000020485	0.00018806	2.1432	2.5428	2.3477	1.9491	2.5350	2.4392	2.3391	2.2947	2.5664	2.0695	2.5822	2.2941	2.5146	2.0356	1.9090	1.9486	2.0373	1.8026	1.8208	1.5962	2.2090	1.6743	2.1319	2.0298	2.0399	2.0234	2.1372	2.3005	2.1043	2.1392	2.0356
CAP1	-0.093702	3.3888	-4.0856	0.00027645	0.0017947	-0.41153	3.3620	3.3021	3.3555	3.3127	3.3787	3.3777	3.2268	3.2980	3.3456	3.3855	3.2455	3.3760	3.3977	3.4364	3.4982	3.4670	3.4311	3.4014	3.2865	3.4215	3.4834	3.4456	3.4299	3.4399	3.4127	3.4509	3.3704	3.4373	3.4048	3.4825
RLF	0.0092262	3.0852	0.23884	0.81276	0.88380	-7.2664	3.0267	3.2228	3.0811	3.2481	3.0082	3.0334	3.2078	2.9973	3.1096	3.0548	3.1715	2.9823	3.0312	3.1195	3.0618	3.0821	3.0438	2.9291	2.7556	3.2067	3.0957	3.1142	3.1151	3.1056	3.1518	3.1513	3.2185	3.1406	3.1239	2.9645
TMCO2	-0.082246	1.7582	-1.9937	0.054798	0.13261	-5.3733	1.6780	1.5897	1.6751	1.6459	1.8613	1.6019	1.7823	1.7121	1.7120	1.7395	1.7265	1.6425	1.8844	1.9073	2.0362	1.8567	1.8026	1.6237	1.6770	1.6700	1.9951	1.8347	1.7797	1.6885	1.7436	1.8947	1.7521	1.6235	1.9126	1.6976
ZMPSTE24	-0.024282	2.9934	-0.78718	0.43699	0.59211	-6.9807	2.9390	2.9540	2.9546	3.0401	2.9253	3.0127	2.9724	3.0320	2.9576	3.0612	2.8868	2.9188	3.0810	3.0624	3.0068	3.1090	2.9173	3.1058	2.7431	3.0488	2.9206	3.0370	3.0740	3.0641	2.9734	3.0856	3.0063	2.9641	2.9988	2.9497
SMAP2	-0.12027	3.3133	-3.1731	0.0033292	0.014329	-2.8066	3.1977	3.3905	3.3867	3.2148	3.0535	3.3061	3.0867	3.3041	3.4723	3.2066	3.1106	3.0463	3.4116	3.4003	3.3306	3.2917	3.3944	3.3524	3.4857	3.3399	3.4163	3.3627	3.3273	3.3125	3.4118	3.3338	3.3392	3.3402	3.3963	3.3775
ZFP69B	0.11789	2.5656	2.3860	0.023140	0.067798	-4.6077	2.8422	2.4546	2.4152	2.9214	2.4863	2.7765	2.6041	2.7192	2.6128	2.7544	2.5004	2.6688	2.4652	2.6838	2.5764	2.4172	2.5425	2.2843	2.4795	2.6089	2.6171	2.5753	2.5930	2.5085	2.4506	2.5674	2.4704	2.4887	2.6134	2.2697
ZFP69	-0.040454	2.4797	-0.83055	0.41240	0.56920	-6.9454	2.6104	2.4034	2.4341	2.3881	2.3043	2.4739	2.4124	2.5456	2.5573	2.6267	2.3158	2.4005	2.4652	2.5749	2.6267	2.4744	2.2910	2.6964	2.1242	2.5295	2.3637	2.5728	2.5241	2.6222	2.5451	2.5815	2.6058	2.4924	2.5874	2.2403
EXO5	0.12777	2.6989	4.1437	0.00023461	0.0015575	-0.25161	2.8525	2.6941	2.5500	2.8202	2.8232	2.8430	2.6706	2.7777	2.7408	2.8670	2.7660	2.8464	2.7748	2.6588	2.5640	2.6030	2.5180	2.7154	2.5437	2.5836	2.6384	2.6434	2.6670	2.6396	2.7056	2.6981	2.7021	2.6659	2.7879	2.6050
ZNF684	0.10507	2.0597	1.7957	0.082022	0.17945	-5.7192	2.2857	2.2326	1.8359	2.4046	2.1221	1.9625	2.2879	1.8704	1.9933	2.2880	2.0689	2.1058	2.0930	2.1327	2.0938	1.8250	2.0132	1.7005	1.8417	2.0174	1.8506	2.0500	2.1827	2.1776	1.9759	2.2846	2.1156	1.9213	2.1494	1.9096
NFYC	0.040099	3.0149	1.6361	0.11164	0.22518	-5.9764	3.0619	2.9965	3.0145	3.0515	3.0597	3.1244	3.0348	3.0893	3.0974	3.0112	2.9605	2.9779	3.0094	2.9899	2.9995	3.0414	2.9077	2.9910	2.8085	2.9283	3.0078	3.0186	3.0484	3.0120	3.0411	3.0160	3.0079	3.0502	3.0452	3.0442
MIR30E	0.0053714	2.1009	0.053823	0.95741	0.97450	-7.2942	2.3615	2.6705	2.3478	2.1409	1.6498	2.0590	1.8504	2.0974	2.2376	2.4282	2.0291	1.6783	1.8013	2.1327	1.9773	1.5082	2.1773	2.1341	1.6770	1.6112	2.0550	2.1762	2.3994	2.3040	2.1059	2.3723	2.3199	2.2852	2.3820	2.0587
MIR30C1	-0.16296	1.8671	-2.6345	0.012892	0.042878	-4.0734	1.7629	1.8464	1.7989	1.9447	1.7357	1.6377	1.7579	1.8151	1.7609	1.8633	1.6687	1.6783	1.8013	1.8534	2.1418	2.0710	2.1030	2.2152	2.3241	1.7211	2.0550	1.8147	1.7663	1.7358	1.8147	1.8045	1.5208	1.8165	1.9721	2.2112
KCNQ4	0.10005	2.1585	1.9586	0.058954	0.14012	-5.4367	2.2581	2.0805	2.2962	2.2256	2.3384	2.4226	2.0370	2.1196	1.8382	2.4104	2.2172	2.3679	2.1858	2.2262	1.7613	2.0710	2.1030	2.2152	2.1242	2.2363	2.2032	2.0500	2.0610	2.2241	2.0622	2.0930	2.1751	2.0241	2.0579	2.2697
CTPS1	0.17121	2.9163	3.5908	0.0010919	0.0056866	-1.7416	2.9740	2.7229	3.1674	2.9382	3.2456	3.0470	2.8698	3.0780	2.9032	3.0375	2.8770	3.2779	3.0349	2.7713	2.9881	2.9604	2.9714	2.9593	2.7708	3.0177	2.8468	2.8000	2.7328	2.7236	2.7252	2.7431	2.8958	2.7256	2.7597	2.9244
GUCA2B	-0.091079	2.4481	-2.2360	0.032475	0.088933	-4.9122	2.3674	2.3224	2.5189	2.5032	2.4730	2.3762	2.5184	2.4321	2.2436	2.2670	2.5601	2.4137	2.1583	2.4379	2.4845	2.2865	2.4540	2.5457	2.6769	2.3439	2.4784	2.4934	2.5386	2.5780	2.5786	2.4033	2.3811	2.5334	2.4567	2.6178
RIMKLA	-0.076800	2.2576	-1.7165	0.095764	0.20112	-5.8493	2.3276	2.0497	2.2514	2.0959	2.1031	2.2102	2.1005	2.2355	2.3347	2.0934	2.1541	2.3332	2.4932	2.3024	2.0938	2.4172	2.4540	2.1341	2.4795	2.3439	2.1341	2.2933	2.4304	2.2933	2.3238	2.1716	2.3422	2.2439	2.2756	2.2112
PPCS	-0.26446	2.8234	-5.3088	0.0000081657	0.000084732	3.0535	2.5299	2.8148	2.6132	2.5640	2.8906	2.4502	2.6134	2.4811	2.6626	2.7643	2.6817	2.8526	2.8374	2.8788	3.0893	3.1812	2.9880	3.0863	3.0512	3.0507	2.9802	2.8232	2.8488	2.8355	2.7930	2.8269	2.7835	2.8224	2.8258	3.0808
CCDC30	-0.014822	2.0358	-0.18372	0.85539	0.91175	-7.2784	1.9861	2.4298	2.1689	1.4615	1.8130	2.0695	2.0507	2.0162	2.1986	2.0934	2.2722	1.8769	1.9198	2.2836	1.6764	1.9195	1.8026	2.0446	1.5111	1.8274	2.2032	2.1064	2.1375	2.2040	2.1501	2.3100	2.2023	2.1281	2.1991	2.0124
PPIH	0.027068	2.8811	0.55790	0.58081	0.71514	-7.1367	2.8320	2.7019	2.9341	2.8231	3.2021	2.9215	2.8871	2.9025	2.7528	2.8599	2.6845	3.1424	3.0091	2.8728	3.0964	3.1004	2.7453	2.8176	2.6586	2.7963	2.7897	2.8312	2.8636	2.8813	2.8439	2.8280	2.8617	2.8297	2.9069	3.0553
YBX1	0.073650	3.4480	3.6691	0.00088139	0.0047665	-1.5354	3.4982	3.4509	3.4181	3.5238	3.5087	3.5136	3.5156	3.5312	3.4880	3.5452	3.4857	3.4738	3.4136	3.4449	3.4196	3.4231	3.3668	3.3975	3.4175	3.4505	3.2908	3.4347	3.4114	3.4334	3.4254	3.4168	3.4516	3.4626	3.4250	3.4016
C1orf50	-0.11148	2.7443	-4.5433	0.000074999	0.00058330	0.86465	2.6925	2.6089	2.5879	2.7869	2.6833	2.6197	2.7458	2.6244	2.6410	2.6588	2.7504	2.7607	2.6943	2.7161	2.8368	2.8882	2.8394	2.7922	2.8410	2.7810	2.8700	2.7768	2.7841	2.7196	2.7824	2.7709	2.7219	2.8269	2.7455	2.7813
LOC100129924	0.077692	2.1419	1.2087	0.23566	0.38649	-6.5625	2.2581	2.2120	2.0884	2.3122	2.0835	2.1816	2.1951	2.0474	2.2313	2.3033	2.2670	2.1058	2.1310	2.1519	2.0362	2.0710	2.1030	1.8208	1.9933	1.3975	2.1341	2.0826	2.2186	2.2407	2.3091	2.2305	2.3531	2.3117	2.2850	2.1005
ERMAP	0.017231	2.5029	0.52938	0.60020	0.73063	-7.1525	2.5860	2.4951	2.5699	2.4529	2.5371	2.5165	2.4986	2.4152	2.5458	2.5359	2.3720	2.5408	2.5984	2.4820	2.5005	2.5164	2.5670	2.6004	2.7431	2.4679	2.5940	2.4168	2.4365	2.4240	2.3852	2.4980	2.4161	2.3487	2.4723	2.5529
ZNF691	0.014178	2.3936	0.29862	0.76717	0.85266	-7.2500	2.4563	2.3654	2.2934	2.2289	2.4551	2.3856	2.3704	2.4232	2.4743	2.5194	2.3189	2.4488	2.4817	2.3478	2.4270	2.4172	2.4540	2.5642	2.0465	2.5377	2.6047	2.3372	2.4847	2.4083	2.2693	2.5171	2.0865	2.2117	2.4439	2.4294
FAM183A	-0.053022	2.1530	-0.73321	0.46878	0.62215	-7.0220	2.6526	2.3356	2.0370	1.8142	1.9916	2.0855	2.0370	2.0162	2.1500	2.1630	2.0611	2.0685	2.1858	2.0648	2.2286	2.1377	2.3388	2.5744	2.4795	2.4679	2.3167	2.1411	1.9484	2.0720	2.0737	1.7612	1.9986	2.1480	2.0285	2.2112
CFAP57	0.0079441	1.8016	0.14280	0.88735	0.93220	-7.2852	1.8031	1.6234	1.7758	1.8061	1.8885	1.6377	1.7462	1.8114	1.8382	1.7395	1.8058	2.0357	1.9675	1.6723	1.8092	1.4040	1.5393	2.0446	2.1655	1.6700	1.8506	1.8300	1.7432	1.8951	1.8317	1.7819	1.9122	1.9624	1.7656	1.6907
TMEM125	-0.011613	2.3622	-0.32312	0.74871	0.83991	-7.2422	2.3199	2.2120	2.4341	2.4046	2.5425	2.3762	2.3553	2.3236	2.2676	2.2350	2.4422	2.4997	2.2106	2.3077	2.3535	2.3603	2.3388	2.4785	2.4795	2.1727	2.4065	2.4316	2.3726	2.3348	2.3729	2.3133	2.3858	2.3894	2.2351	2.5101
TIE1	0.15073	2.0943	2.6074	0.013761	0.045153	-4.1335	2.1645	2.3068	2.4054	2.0572	2.0612	1.8947	2.6340	1.9695	2.3058	2.0786	2.0611	1.9806	2.4169	1.9198	2.1874	2.0014	2.1030	1.9366	2.2315	1.8274	2.0550	2.0617	2.0610	2.0669	2.0085	1.9612	1.9122	2.0501	1.9721	2.1368
MPL	-0.0036450	2.1393	-0.088889	0.92973	0.95813	-7.2916	2.1256	1.9900	2.2450	2.0751	2.0492	2.1141	2.1986	2.1399	2.2112	2.1808	2.0689	2.1058	2.2796	2.1282	2.2766	2.1096	2.2112	2.0446	2.3241	2.2568	2.2347	2.0133	2.0411	2.1638	2.0177	2.0955	1.9631	2.1041	1.9951	2.4154
CDC20	0.53865	2.6091	8.4240	1.2943e-9	4.2189e-8	11.799	3.0528	2.4484	2.8354	2.9887	3.1113	3.1819	2.6610	3.0916	2.9473	3.2248	2.4730	3.0575	2.8123	2.3559	2.5606	2.4959	2.5479	2.3949	2.2951	2.4041	2.2347	2.3319	2.3941	2.3544	2.2284	2.3603	2.3851	2.3332	2.3727	2.3370
SZT2	0.00087150	2.7779	0.038730	0.96935	0.98158	-7.2949	2.7937	2.7791	2.9100	2.7699	2.7381	2.8146	2.7541	2.7777	2.7866	2.7620	2.7964	2.7585	2.6777	2.8048	2.7202	2.6706	2.7852	2.7673	2.8675	2.7106	2.8053	2.7772	2.8088	2.7767	2.7925	2.7752	2.7344	2.7723	2.8454	2.8031
PTPRF	0.24991	2.2797	4.5124	0.000081968	0.00063003	0.77741	2.3942	2.4269	2.4195	2.2743	2.4524	2.2569	2.2879	2.8886	2.4471	2.4818	2.3412	2.3332	2.4730	2.1422	2.3968	2.0271	1.9519	1.8208	2.1836	2.0174	2.4065	2.1991	2.1913	2.2618	2.2580	2.1843	2.1181	2.2431	2.2273	2.2847
KDM4A	0.0011237	2.8642	0.027711	0.97806	0.98701	-7.2953	2.8400	2.8029	2.9277	2.8549	3.0221	2.8007	2.6992	2.8214	2.8137	2.8500	2.7738	3.0336	3.0027	2.7647	2.9100	2.8794	3.1079	2.9843	2.9259	3.0049	3.0105	2.7213	2.8148	2.8015	2.7706	2.8388	2.6971	2.7657	2.7883	2.8972
ST3GAL3	0.14971	2.7084	4.0512	0.00030457	0.0019535	-0.50585	2.8732	2.7278	2.8820	2.7100	2.7949	2.8599	2.7615	2.8867	2.8009	2.7691	2.6810	2.7885	2.7761	2.7504	2.5182	2.4849	2.6098	2.3773	2.5162	2.6527	2.5284	2.7580	2.7316	2.7526	2.6982	2.6930	2.7211	2.7504	2.7360	2.6608
ARTN	-0.024217	2.3217	-0.58509	0.56261	0.70181	-7.1209	2.2803	2.2697	2.3653	2.2210	2.1500	2.3426	2.2955	2.4344	2.3963	2.2243	2.3310	2.3388	2.3538	2.3197	2.2472	2.3377	2.3817	2.6157	2.3536	2.3224	2.6063	2.3237	2.1912	2.3157	2.1870	2.1630	2.3014	2.1751	2.3390	2.4662
IPO13	0.092492	2.6480	3.8161	0.00058768	0.0034000	-1.1439	2.7110	2.7179	2.6733	2.5158	2.7199	2.7521	2.7092	2.6711	2.7417	2.7588	2.6712	2.7520	2.7112	2.6432	2.6106	2.6263	2.6190	2.6157	2.7221	2.6967	2.6384	2.6048	2.5718	2.5523	2.5441	2.5950	2.5457	2.5444	2.5865	2.6178
DPH2	-0.079678	2.6798	-2.7931	0.0087537	0.031445	-3.7150	2.7173	2.6139	2.5869	2.4920	2.6074	2.7614	2.6943	2.6948	2.6425	2.7192	2.4926	2.5621	2.6661	2.7379	2.7229	2.7487	2.6705	2.7722	2.7221	2.7193	2.5154	2.7272	2.7420	2.6971	2.7169	2.7442	2.6723	2.7237	2.7672	2.7439
ATP6V0B	-0.0024977	2.8724	-0.061427	0.95140	0.97129	-7.2938	2.8280	2.8799	2.8599	2.9270	2.8687	2.8158	2.9418	2.7634	2.8074	2.7896	2.8576	2.8779	3.1054	2.7149	3.0005	2.9896	2.9022	3.0533	3.0133	3.0711	2.9602	2.7563	2.7976	2.7775	2.7611	2.8004	2.8154	2.7539	2.7225	2.9589
B4GALT2	-0.023350	2.5849	-0.57387	0.57008	0.70757	-7.1275	2.4459	2.3691	2.5189	2.4103	2.6824	2.7735	2.6706	2.7022	2.6080	2.5484	2.4864	2.6293	2.5870	2.6017	2.7202	2.6567	2.5894	2.3413	2.7431	2.6089	2.7103	2.6013	2.6018	2.5982	2.6183	2.5102	2.5398	2.5156	2.4687	2.6901
CCDC24	-0.023931	2.3532	-0.44431	0.65982	0.77630	-7.1947	2.2897	2.2185	2.5808	2.3777	2.2715	2.2567	2.4960	2.3473	2.2270	2.2317	2.2078	2.4680	2.4423	2.2924	2.4206	2.5451	2.5529	2.6090	2.4470	2.4779	2.6694	2.3101	2.1868	2.1172	2.1795	2.2279	2.2003	2.2811	2.2388	2.4245
KLF17	-0.11309	2.1163	-2.1383	0.040257	0.10516	-5.1030	2.0315	1.9638	2.1217	1.8769	2.2164	1.9178	2.0579	2.1141	2.0843	1.9759	1.9235	2.1504	2.2443	2.0291	2.3710	2.1769	2.5022	2.1341	2.4589	2.1727	2.2347	1.9360	2.0690	2.0652	2.0973	1.8836	2.1044	2.1418	2.1343	2.2982
DMAP1	-0.061507	2.8822	-2.6539	0.012304	0.041402	-4.0304	2.8661	2.7678	2.9729	2.8879	2.8058	2.8353	2.7700	2.7891	2.8454	2.8286	2.7752	2.9343	2.9373	2.9062	2.9259	2.9073	2.8849	2.8965	2.9812	2.9530	2.9693	2.8408	2.8858	2.8852	2.9138	2.8854	2.8807	2.9350	2.8835	2.9163
RNF220	0.15496	2.9161	2.1217	0.041730	0.10796	-5.1347	2.9266	3.4052	2.9453	2.9361	2.7036	2.8956	3.3422	2.9820	3.2763	2.9201	2.9039	2.6798	3.1343	2.9075	2.8945	2.8213	2.7620	2.6543	2.4058	2.8266	2.4065	2.9798	3.0022	2.9744	2.9780	3.0029	2.9531	3.0459	2.8853	2.9321
C1orf228	0.31657	2.6907	5.4357	0.0000056466	0.000061319	3.4194	2.9857	2.5868	2.8589	2.8787	2.8662	2.9986	3.0853	2.4724	2.9738	2.8732	2.8708	2.9109	2.9494	2.6181	2.4777	2.4172	2.3169	2.5024	2.1242	2.4982	2.5425	2.6584	2.6877	2.6849	2.6137	2.6955	2.5924	2.7230	2.7465	2.5101
KIF2C	0.62708	2.2651	8.5045	1.0464e-9	3.4664e-8	12.012	2.6963	2.2372	2.4930	2.8047	3.0517	2.8592	2.2317	2.6652	2.4269	2.8346	2.1250	2.9270	2.7128	2.0113	2.1102	2.2239	1.8026	1.8959	2.1836	2.0174	1.9123	1.9204	1.9892	1.8752	1.9790	2.0746	1.9422	1.9299	1.9452	2.0738
RPS8	-0.094642	3.4529	-4.4254	0.00010520	0.00077771	0.53260	3.4024	3.3412	3.3439	3.2980	3.4487	3.4545	3.4678	3.4267	3.3224	3.4056	3.3439	3.4367	3.4985	3.4976	3.4763	3.4716	3.5136	3.4683	3.5067	3.5530	3.5083	3.5058	3.4882	3.4700	3.4854	3.4557	3.4771	3.5083	3.5325	3.4779
SNORD55	-0.10824	2.8736	-2.5746	0.014882	0.048077	-4.2054	2.8110	2.8132	2.9239	2.9017	2.6792	2.8878	2.9056	2.9400	2.6543	2.6370	2.8829	2.6798	2.8428	2.7989	2.9718	3.0407	2.9880	3.0500	3.1344	3.1166	2.9531	2.8523	2.8983	2.8756	2.8882	2.8007	2.7562	2.7723	2.8309	2.9204
SNORD46	-0.082639	3.2696	-1.6646	0.10580	0.21642	-5.9320	3.2617	3.1269	3.4788	3.2285	2.9118	3.2428	3.2812	3.3666	3.2184	3.2180	3.2442	3.0428	3.2738	3.4178	3.2422	3.2195	3.1539	3.1649	3.0996	2.9839	3.3456	3.3857	3.4140	3.4163	3.4039	3.3581	3.3863	3.4014	3.4560	3.3420
SNORD38A	-0.10004	2.6243	-1.5532	0.13024	0.25206	-6.1021	2.4400	2.5950	2.5043	2.6407	2.4936	2.5726	2.7513	2.6458	2.4089	2.3911	2.6296	2.6227	2.6832	2.6827	2.9500	2.9839	2.6295	2.9344	1.9933	2.6923	2.6928	2.6447	2.5477	2.6074	2.6907	2.5880	2.5676	2.6807	2.6214	2.8429
SNORD38B	-0.0024168	2.4491	-0.035266	0.97209	0.98317	-7.2951	2.4687	2.4801	2.4777	2.6532	2.4419	2.7046	2.5972	2.4859	1.9513	2.4232	2.5124	2.3679	2.2563	2.5837	2.6946	2.4502	2.1773	2.2843	2.1242	2.2363	2.0550	2.6590	2.5516	2.5051	2.4876	2.5640	2.5415	2.5630	2.6498	2.5252
PLK3	-0.14428	2.8409	-2.9137	0.0064778	0.024834	-3.4339	2.7631	3.1145	2.8272	2.9641	2.5837	2.7917	2.7513	2.5144	2.5089	2.5954	3.0709	2.6859	2.6975	2.8184	2.9438	2.9416	2.8979	2.9426	2.9678	2.9792	2.8648	2.8070	2.8663	2.8017	2.8978	2.8452	3.0102	2.9504	2.8627	2.9607
UROD	0.069812	2.9030	1.9027	0.066135	0.15262	-5.5357	2.9693	2.8275	2.9841	2.8797	2.8642	2.9829	2.9550	3.0293	2.9456	2.9816	2.8568	2.9288	3.0481	2.9422	2.9071	2.9950	2.9104	2.5273	2.6931	2.7973	2.7891	2.9405	2.9566	2.8910	2.9318	2.9129	2.8843	2.9142	2.9468	2.8970
HPDL	0.091122	2.1123	1.4550	0.15545	0.28661	-6.2437	1.8390	1.8241	2.0370	2.0959	2.3792	2.3357	1.9855	2.3433	2.0923	2.5607	2.1951	2.3509	2.0930	2.1519	2.0938	2.0710	1.9125	2.0446	2.3241	2.0174	1.8506	2.0617	2.2682	2.0579	1.9857	2.0860	2.0611	2.2576	2.1494	1.8450
TOE1	0.037277	2.9956	1.3263	0.19416	0.33708	-6.4168	3.0467	3.0139	2.9307	3.1063	2.9641	2.9910	3.0548	3.0416	3.0321	3.0635	3.0262	2.9601	2.9861	3.0378	2.9560	2.9490	2.8946	2.9426	2.9645	2.9558	2.7738	3.0339	2.9845	2.9492	3.0390	2.9715	3.1444	3.0940	3.0213	2.9381
MMACHC	-0.017928	2.4733	-0.33038	0.74327	0.83672	-7.2398	2.5242	2.3204	2.3406	2.1371	2.4615	2.6048	2.3681	2.6670	2.5540	2.6537	2.1964	2.6597	2.5328	2.6012	2.3535	2.3761	2.5967	2.3795	2.1655	2.3439	2.4900	2.5494	2.5706	2.5798	2.5187	2.5386	2.3431	2.6103	2.5621	2.5986
AKR1A1	0.14457	2.9322	4.1536	0.00022813	0.0015208	-0.22430	3.0921	2.9176	2.9373	2.9296	3.1020	3.0015	3.1636	3.0449	2.9554	3.0061	2.8308	3.0416	3.1610	2.9071	2.9823	3.0190	2.8051	2.9509	2.6382	2.8880	2.8956	2.8853	2.8960	2.9191	2.8489	2.8416	2.8495	2.7867	2.8258	2.8429
NASP	0.19234	2.8638	4.5865	0.000066229	0.00052250	0.98682	2.9448	2.7715	3.0547	2.9207	3.1517	3.0371	2.8162	3.0014	2.9589	2.9241	2.8285	3.1680	3.0690	2.6734	2.8258	3.0179	2.6735	2.9540	2.6119	2.7841	2.8591	2.6851	2.6657	2.7526	2.7900	2.7343	2.8275	2.8320	2.7432	2.8381
TMEM69	0.19611	2.8302	2.0204	0.051811	0.12725	-5.3245	2.9925	2.9278	2.9430	2.8176	2.9762	2.9851	2.9802	2.9962	3.0312	2.9651	2.7933	2.9256	2.9037	2.9677	2.6946	2.8756	2.3388	2.3949	1.6770	2.3905	2.6384	3.0211	3.0261	2.9987	2.9696	2.9922	2.8615	3.0039	2.9655	2.8530
MAST2	0.22899	2.5990	8.0028	3.9896e-9	1.1300e-7	10.669	2.7813	2.6324	2.6903	2.7128	2.7180	2.7188	2.7931	2.8611	2.8431	2.6951	2.5995	2.7398	2.6888	2.5978	2.4677	2.4744	2.4188	2.4785	2.4058	2.4296	2.4065	2.4794	2.5318	2.5793	2.4807	2.5779	2.6215	2.5656	2.5060	2.4751
TSPAN1	-0.047237	1.7936	-0.87409	0.38860	0.54771	-6.9081	1.9631	1.7501	1.7758	1.5326	1.6688	1.9278	1.7255	1.6115	1.7948	1.8820	1.7664	1.8769	1.6939	1.7825	1.9138	1.9195	2.0132	2.0955	1.9933	1.8621	2.0853	1.6009	1.7430	1.6825	1.7593	1.6083	1.6306	1.6782	1.6266	1.8450
LURAP1	0.079166	2.3540	1.7889	0.083134	0.18135	-5.7306	2.4166	2.2556	2.3801	2.4018	2.4276	2.4188	2.3079	2.4724	2.4608	2.4263	2.5224	2.2811	2.4135	2.3818	2.0938	2.1585	2.0620	2.3614	2.5621	2.4296	2.0993	2.3138	2.3187	2.2567	2.4561	2.4212	2.2851	2.3933	2.3413	2.4997
RAD54L	0.58580	2.3023	8.0910	3.1461e-9	9.2458e-8	10.907	2.7922	2.1751	2.6449	2.7202	2.9866	2.8371	2.3229	2.8490	2.5238	2.7651	2.1356	3.0131	2.4800	1.9239	2.0362	2.2865	2.0132	1.8208	2.1836	2.0174	2.1341	2.0201	2.0182	2.0623	1.9624	2.1141	2.1006	1.9668	2.0178	2.1458
UQCRH	0.054451	2.4272	0.94844	0.35004	0.51064	-6.8403	2.3475	2.1908	2.4959	2.4268	2.7850	2.2609	2.4449	2.4472	2.3799	2.5679	2.3990	2.6293	2.5798	2.3546	2.5764	2.6819	2.4188	2.4785	2.1242	2.6923	2.5677	2.1912	2.2991	2.2629	2.2260	2.4203	2.4505	2.3871	2.2934	2.4365
NSUN4	0.058433	2.8827	2.8662	0.0072982	0.027289	-3.5454	2.9392	2.9030	2.8908	2.9584	2.8937	2.8941	2.9807	2.8374	2.9370	2.9047	2.9042	2.9059	2.9563	2.8734	2.8231	2.8101	2.8093	2.8905	2.8036	2.8062	2.9180	2.9026	2.9069	2.8753	2.8345	2.8965	2.9118	2.8051	2.8903	2.8184
FAAH	0.16353	2.3702	2.9871	0.0053781	0.021248	-3.2593	2.1715	2.5485	2.8495	2.3015	2.6534	2.6041	2.7018	2.2501	2.2233	2.3674	2.3047	2.6768	2.3642	2.3120	2.3074	2.4247	2.2681	2.3773	2.3241	2.4123	2.3637	2.2838	2.2894	2.2380	2.2346	2.1998	2.2117	2.1958	2.2828	2.3628
DMBX1	-0.014680	2.4271	-0.60330	0.55058	0.69199	-7.1099	2.3693	2.3324	2.3251	2.4747	2.3933	2.5337	2.4768	2.4497	2.4556	2.4655	2.4000	2.3458	2.4220	2.4177	2.3710	2.3898	2.4296	2.4938	2.5162	2.4849	2.3470	2.4003	2.4701	2.4318	2.4645	2.4365	2.4149	2.3911	2.3937	2.5158
TEX38	-0.043919	1.9150	-0.96578	0.34142	0.50228	-6.8238	1.9970	1.7464	1.6306	1.9208	1.9572	1.8478	1.7451	1.9457	1.9303	1.9351	2.1325	1.7883	1.9950	1.8884	2.0938	1.7769	2.0481	2.0446	1.9218	2.1267	1.9951	1.9950	1.7756	1.8213	1.8658	1.7977	1.8512	1.9785	1.8279	2.0704
CYP4B1	-0.075784	1.9690	-1.6395	0.11094	0.22421	-5.9712	2.1395	1.8003	2.0162	1.8142	1.8774	2.0973	1.9001	1.8884	1.9789	2.0355	2.0179	1.8194	1.6531	1.9198	2.0362	1.9195	1.8026	2.0446	2.1242	2.1727	2.1341	1.9423	1.9072	1.9449	1.8274	1.8670	2.0748	2.1480	2.0285	2.1368
CYP4X1	0.037397	1.8242	0.86748	0.39216	0.55076	-6.9139	1.6673	1.7501	1.8114	1.6770	1.8933	1.9373	1.7161	1.7127	1.8472	2.1386	1.8722	2.0225	1.9449	1.7714	1.9996	1.7769	1.6721	1.7612	1.7651	1.6783	1.9617	1.8119	1.8668	1.7899	1.7427	1.8511	1.8292	1.7657	1.7304	1.9624
CYP4Z1	-0.065731	1.7710	-0.87411	0.38859	0.54771	-6.9081	1.2939	1.4389	1.7193	1.8708	1.7357	1.9278	1.8242	1.7003	2.0417	1.9226	1.7398	1.7502	1.5731	1.7115	1.6764	1.8250	1.1986	1.9366	1.8417	1.3975	2.0550	1.9996	1.8393	1.7124	1.7884	1.9117	2.0076	1.8165	1.9104	1.9624
CYP4A22	-0.17787	1.9217	-2.1146	0.042371	0.10924	-5.1482	1.9214	1.5057	1.3982	1.6853	1.9449	1.9955	1.7639	1.9651	1.6457	1.7661	1.9187	2.0947	2.0670	1.7438	2.2062	2.0498	2.4296	2.4981	2.2962	2.2595	1.9014	1.9845	1.7323	1.9970	1.9724	1.8115	1.9094	1.7291	1.6476	1.8111
CMPK1	-0.025819	3.1467	-1.0662	0.29436	0.45274	-6.7224	3.1264	3.1272	3.0207	3.1089	3.1558	3.1857	3.1284	3.1264	3.1239	3.1409	3.1328	3.1277	3.2128	3.1470	3.2761	3.2659	3.1663	3.2015	3.0197	3.0861	3.1123	3.1366	3.1092	3.1356	3.1697	3.1819	3.1861	3.1485	3.1165	3.2259
FOXE3	-0.077429	2.7823	-1.7269	0.093864	0.19822	-5.8325	2.7258	2.6728	2.8015	2.8102	2.8981	2.6751	2.6346	2.7464	2.6507	2.6375	2.7638	2.7223	2.8604	2.7006	2.8567	2.8549	2.9726	2.7339	3.1821	3.0084	2.7310	2.6976	2.7745	2.7106	2.7967	2.6345	2.7540	2.7832	2.6916	2.9862
FOXD2	-0.042257	2.2947	-0.87453	0.38837	0.54753	-6.9077	2.3025	2.2763	2.1868	2.1654	2.2506	2.2507	2.1874	2.2940	2.2313	2.3120	2.3158	2.2938	2.4532	2.3275	2.3278	2.2423	2.7248	2.4399	2.5437	2.2928	2.4455	2.1411	2.0903	2.2175	2.1722	2.2431	2.2331	2.1933	2.2112	2.4751
SLC5A9	-0.029328	1.8648	-0.52328	0.60440	0.73362	-7.1557	1.9289	1.6386	1.7193	1.8708	1.8130	1.7536	1.9971	2.0014	1.9933	1.8249	1.8402	1.6783	1.9675	1.9953	1.9138	1.9195	1.9125	1.9366	1.8417	1.7211	1.2487	1.8804	1.9594	1.9629	1.9950	1.8885	1.8340	2.0080	1.9385	1.9624
STRADB	0.027599	2.8864	0.40095	0.69113	0.79989	-7.2134	2.9088	2.9948	2.8868	2.7158	2.7383	3.0231	3.0230	2.9445	3.0827	3.0142	2.8899	2.6540	2.8505	3.0966	2.6557	2.5894	2.8722	2.5473	2.4875	2.6310	2.6661	3.0343	3.0277	3.1064	3.1183	3.0802	3.0062	3.0449	3.1126	2.7889
ELAVL4	0.11576	1.6689	1.7436	0.090869	0.19355	-5.8054	1.7091	1.9696	1.6442	1.5054	1.6287	1.5133	1.9759	1.5878	2.0858	1.4928	1.6764	1.5641	2.1953	1.6181	1.4984	1.5082	2.0620	1.7418	1.5111	1.6700	1.6056	1.5325	1.6330	1.5141	1.5140	1.6708	1.6342	1.5055	1.6086	1.6907
CDKN2C	0.47707	2.3013	7.6633	1.0041e-8	2.5298e-7	9.7435	2.6300	2.3923	2.2685	2.5922	2.6341	2.6928	2.5026	2.8192	2.5490	2.7446	2.3026	2.5737	2.7298	1.9642	2.0362	2.1377	1.9125	2.4399	2.3241	2.2928	2.3167	2.0500	1.8807	1.9629	2.0335	1.8778	2.2686	1.9093	1.9900	2.2112
RNF11	-0.039093	2.7120	-0.68075	0.50094	0.64963	-7.0595	2.5372	2.8429	2.4698	2.8235	2.8006	2.4769	2.8045	2.4108	2.6543	2.6681	2.7871	2.8491	2.8428	2.5963	2.8827	2.8532	2.9927	2.9747	2.7114	2.8792	2.8269	2.5728	2.6440	2.5992	2.4807	2.6295	2.7860	2.5884	2.5483	2.8253
OSBPL9	0.084070	3.1349	2.5013	0.017703	0.055060	-4.3643	3.2078	3.2051	3.1607	3.2600	3.0397	3.1717	3.2365	3.2163	3.2120	3.2605	3.2008	3.0808	3.1216	3.1865	3.1089	2.9660	3.1401	2.9302	2.8330	3.0269	3.1460	3.1528	3.1348	3.1484	3.1762	3.1551	3.1454	3.1833	3.1586	3.0825
BTF3L4	0.12636	3.1681	2.5177	0.017030	0.053427	-4.3289	3.2547	3.2694	3.1769	3.2151	3.1358	3.2325	3.3421	3.3203	3.2928	3.2881	3.2058	3.1813	3.2013	3.2526	3.1164	3.0416	2.9442	3.0926	2.5460	2.9645	3.0944	3.2185	3.2373	3.2305	3.2261	3.1991	3.2028	3.2245	3.2495	3.0861
ZFYVE9	0.028467	2.2645	0.37964	0.70673	0.81115	-7.2219	2.4725	2.7988	1.6751	1.9447	2.3278	2.3473	2.4041	2.4252	2.4173	2.3411	2.1098	2.0685	2.3166	2.4137	2.2665	2.2865	2.2910	2.1341	1.8417	2.0174	2.3637	2.3537	2.3760	2.3281	2.2904	2.2811	2.2766	2.2374	2.3924	2.1368
PLA2G12AP1	-0.14546	2.6836	-3.8382	0.00055263	0.0032238	-1.0843	2.6018	2.6463	2.5148	2.4301	2.6568	2.6737	2.5888	2.5697	2.6380	2.6587	2.5579	2.6245	2.6537	2.6657	2.6558	2.7074	2.8487	2.9093	2.9852	2.9204	2.7908	2.6835	2.7191	2.6561	2.7192	2.6453	2.6088	2.5915	2.7020	2.8835
PRPF38A	0.012898	3.2224	0.57909	0.56660	0.70480	-7.1245	3.2255	3.2139	3.1585	3.2403	3.3125	3.2030	3.2213	3.2035	3.1946	3.2709	3.2238	3.2984	3.2203	3.2443	3.1609	3.1429	3.2527	3.1564	3.0958	3.2773	3.2500	3.2361	3.2681	3.2427	3.2095	3.2262	3.2513	3.2537	3.2617	3.1565
GPX7	0.027741	2.9978	0.40977	0.68472	0.79550	-7.2097	2.7554	3.1577	2.5079	2.5435	2.9236	3.1750	3.2439	3.2549	3.2688	3.2245	3.0582	2.9078	3.1541	3.1380	2.8997	2.9198	2.9535	2.7761	2.8114	2.8912	2.9931	3.0960	3.1019	3.0647	3.0698	3.0329	2.9286	3.0719	3.0461	2.9630
FAM159A	-0.54136	2.5587	-10.978	2.2963e-12	1.9231e-10	18.153	2.3122	2.4651	2.3608	2.1216	2.1581	2.5907	2.2831	2.2196	2.1795	2.3692	2.2253	2.0225	1.9675	2.9148	2.6267	2.6567	2.8158	2.8483	2.7431	2.6527	2.7254	2.8867	2.9170	2.8280	2.8856	2.8394	2.6992	2.8784	2.8880	2.6802
ZYG11B	-0.15348	2.8597	-3.9980	0.00035372	0.0022129	-0.65137	2.7075	2.8100	2.8787	2.5922	2.6512	2.7422	2.7916	2.9061	2.8748	2.7889	2.7507	2.6293	2.9224	2.9685	2.9010	2.8641	2.8528	2.6004	2.9041	2.8383	3.0052	2.9750	2.9954	2.9667	2.9706	2.9880	2.9526	2.9780	3.0067	2.9785
ZYG11A	-0.035646	1.7603	-0.73458	0.46796	0.62131	-7.0210	1.5514	1.6827	1.7758	1.6799	1.7357	1.7405	1.7322	1.8782	1.6457	1.8633	1.6576	1.8769	1.8013	1.7627	1.8092	1.7219	1.8567	1.3842	1.9218	1.7211	2.0993	1.6792	1.7476	1.9244	1.8419	1.7797	1.8751	1.8135	1.6449	1.6038
SCP2	-0.036908	2.8609	-0.91807	0.36548	0.52539	-6.8687	2.8208	2.7006	2.6449	2.6532	3.0284	2.8002	2.6585	2.9185	2.8499	2.9658	2.8679	3.0732	2.9373	2.8647	3.0011	2.9499	2.8920	2.8365	2.7960	2.6737	2.8813	2.8379	2.8515	2.9061	2.8882	2.9241	2.8988	2.8605	2.9121	2.9321
PODN	-0.015486	2.3412	-0.35324	0.72623	0.82471	-7.2318	2.6048	2.1522	2.2640	2.2378	2.3595	2.3560	2.2251	2.3777	2.3403	2.4245	2.3528	2.4060	2.2212	2.4115	2.3968	2.4247	2.2374	2.3949	2.1836	2.1386	2.1729	2.3658	2.3073	2.4538	2.4217	2.4935	2.4728	2.5397	2.2678	2.2319
CPT2	-0.023804	2.5140	-0.56539	0.57576	0.71165	-7.1324	2.4826	2.4502	2.2593	2.4426	2.5339	2.4666	2.3483	2.5415	2.5553	2.5757	2.5859	2.5869	2.6777	2.6123	2.6657	2.4322	2.4374	2.3949	2.2315	2.5431	2.4065	2.5570	2.5620	2.5168	2.4855	2.5186	2.5831	2.6793	2.6293	2.6579
DMRTB1	-0.10169	2.4758	-2.8028	0.0085465	0.030870	-3.6927	2.4285	2.3224	2.3857	2.3618	2.4730	2.4039	2.3704	2.3957	2.3945	2.4045	2.4531	2.4997	2.5434	2.4922	2.4677	2.4959	2.5670	2.4399	2.7960	2.6089	2.5677	2.5753	2.4151	2.4003	2.4576	2.4830	2.4161	2.5483	2.3670	2.7402
DIO1	0.013034	1.7540	0.20362	0.83994	0.90175	-7.2744	1.8147	1.6007	1.6038	1.7440	1.7102	1.8181	1.5668	1.8595	1.8710	1.8390	1.7349	1.7197	2.0156	1.7796	1.6289	2.0014	1.6214	1.3959	1.7371	1.2027	1.9617	1.7051	1.6688	1.7269	1.8516	1.8498	1.9723	1.7661	1.8402	2.0124
LRRC42	0.085240	2.6917	3.4611	0.0015513	0.0076131	-2.0788	2.8258	2.6823	2.6944	2.8011	2.6824	2.7251	2.6931	2.7249	2.7317	2.8087	2.7212	2.6976	2.8313	2.6389	2.6484	2.6435	2.7100	2.6543	2.8468	2.7106	2.6171	2.6404	2.6359	2.6311	2.5817	2.6199	2.6651	2.6222	2.6134	2.6509
TCEANC2	-0.059675	2.6510	-1.8760	0.069840	0.15916	-5.5824	2.6428	2.5497	2.5043	2.4383	2.6272	2.7422	2.6302	2.6438	2.6734	2.7316	2.5419	2.5500	2.7484	2.6903	2.6147	2.7940	2.6464	2.6004	2.5937	2.5562	2.7943	2.7450	2.7297	2.6936	2.6405	2.6533	2.6592	2.6502	2.7654	2.6802
MRPL37	0.085695	3.1059	3.0294	0.0048271	0.019469	-3.1577	3.1942	3.0526	3.0594	3.2194	3.1264	3.2463	3.1923	3.2875	3.1963	3.2102	3.0426	3.0922	3.0892	3.1082	3.0023	3.0012	2.9880	2.9318	3.0864	3.0492	3.0591	3.1018	3.0807	3.1010	3.0981	3.0939	3.1100	3.1940	3.1095	3.0545
SSBP3-AS1	-0.051075	2.1784	-1.0709	0.29224	0.45058	-6.7173	2.0895	2.0641	2.2213	2.1328	2.0363	2.2989	2.0923	2.2689	2.0579	2.1482	2.2722	2.1678	2.0930	2.2440	2.2665	2.3603	2.0132	2.0446	1.8417	2.2928	1.9617	2.3537	2.1481	2.2530	2.3477	2.2760	2.2364	2.4035	2.2291	2.1368
ACOT11	0.0088105	2.2263	0.13722	0.89172	0.93461	-7.2860	2.0046	2.3068	2.1689	2.0232	2.2919	2.2018	2.6565	2.2861	2.4414	2.3231	2.0370	1.9316	2.3335	2.1887	2.0362	2.4744	1.9125	2.4785	1.9933	2.1007	2.2032	2.1411	2.4738	2.3004	2.2036	2.2381	2.1807	2.2238	2.3924	2.2403
MROH7-TTC4///MROH7	0.052075	2.1766	0.95047	0.34902	0.50956	-6.8384	2.1302	2.2246	2.2685	2.0102	2.3278	2.1518	2.4986	2.2101	2.2986	2.0934	2.2506	1.9806	2.2349	2.0593	1.5911	2.0710	2.2374	2.1341	2.1242	2.2363	2.3637	2.1462	2.1481	2.1881	2.2531	2.1327	2.2282	2.2439	2.2506	2.2112
MROH7-TTC4///TTC4	-0.12196	2.6786	-2.6401	0.012719	0.042495	-4.0610	2.6640	2.4195	2.5352	2.4857	2.7494	2.6018	2.4333	2.6852	2.6006	2.5912	2.5037	2.8367	2.8171	2.7168	2.8061	2.8698	2.9599	2.6543	2.7114	2.9324	2.8053	2.7276	2.6227	2.5422	2.5868	2.6533	2.6421	2.6352	2.7483	2.8201
LEXM	-0.29996	1.9731	-4.1308	0.00024332	0.0016074	-0.28716	1.7721	2.0365	1.8093	1.5843	1.6688	1.7200	1.7696	1.7789	1.6701	1.8338	1.7052	1.9613	2.1310	2.0473	2.0116	2.2239	2.5309	1.8208	2.4058	2.2928	2.0993	2.0133	1.9440	2.2376	1.7358	2.3319	2.4092	1.8705	1.8415	1.9367
TMEM61	-0.059974	2.4400	-1.2090	0.23555	0.38634	-6.5621	2.3674	2.3618	2.4508	2.3682	2.5837	2.2843	2.2831	2.4900	2.4414	2.2492	2.2849	2.5408	2.5728	2.4317	2.5640	2.6165	2.6936	2.3413	2.8468	2.3905	2.4455	2.3251	2.3726	2.4177	2.3852	2.3006	2.4249	2.4056	2.3311	2.6293
BSND	-0.031704	2.0811	-0.56029	0.57920	0.71400	-7.1353	1.9669	1.8787	2.1526	2.0055	2.1777	2.1125	1.9305	2.1023	2.1954	2.0861	1.9038	2.1058	2.2026	2.0090	2.0710	2.2125	2.4400	1.9967	2.5162	2.3704	2.0119	1.9366	2.0985	2.0935	2.0305	1.9794	1.8744	1.9720	1.9165	2.0830
PCSK9	-0.088989	2.3764	-2.8624	0.0073673	0.027450	-3.5542	2.2334	2.1284	2.3413	2.4227	2.3353	2.3667	2.2254	2.3940	2.3740	2.2880	2.4263	2.4137	2.2879	2.3864	2.3074	2.3254	2.4188	2.2517	2.4058	2.4507	2.4641	2.5004	2.3644	2.4169	2.5300	2.4414	2.4663	2.4497	2.4081	2.4662
PRKAA2	0.13101	1.7664	1.8537	0.073049	0.16427	-5.6208	1.7759	1.6234	1.4786	1.6721	2.2018	1.7030	1.7291	1.6658	1.6457	2.3100	1.9457	2.3458	1.8317	1.6527	1.7613	1.8619	1.9125	1.6412	1.6770	1.9790	1.6743	1.6083	1.7020	1.6893	1.7012	1.5908	1.6634	1.6106	1.7262	1.6127
C8A	0.076180	1.7140	1.8339	0.076011	0.16938	-5.6547	1.7010	1.7243	1.7692	1.6895	1.7560	1.7867	1.6743	1.7797	1.5203	1.8122	1.7860	1.8769	1.9675	1.8039	1.8432	1.8250	1.6054	1.4525	1.5111	1.6112	1.6743	1.6389	1.5968	1.7020	1.7127	1.6167	1.6634	1.7256	1.9038	1.6907
FGGY	0.091782	2.5250	1.9089	0.065308	0.15115	-5.5249	2.6487	2.4821	2.4206	2.4615	2.5652	2.3887	2.7891	2.5306	2.8390	2.5466	2.4519	2.4829	2.8945	2.5197	2.6584	2.4067	2.5834	2.6157	2.2831	2.4779	2.6171	2.4363	2.4137	2.4283	2.5884	2.3674	2.4258	2.4408	2.5162	2.4704
HOOK1	-0.91368	2.1663	-23.123	1.7040e-21	5.7671e-18	38.827	1.6314	1.8699	1.7370	1.4964	1.7560	1.4613	1.4776	1.5203	1.7527	1.6728	1.7521	1.6499	1.6531	2.6395	2.5968	2.6030	2.5670	2.6543	2.2831	2.6313	2.5869	2.5372	2.6308	2.5427	2.5832	2.4734	2.5484	2.6033	2.5887	2.4876
NFIA	-0.18023	2.4574	-2.8610	0.0073930	0.027521	-3.5575	2.3860	2.1093	2.5895	2.3340	2.3043	2.1816	2.1661	2.4646	2.3403	2.6453	2.5657	2.4005	2.1310	2.6663	2.4059	2.2423	2.5180	2.1341	2.6382	2.2928	2.5940	2.6463	2.6742	2.6200	2.6545	2.6061	2.7763	2.6443	2.5940	2.3957
MGC34796	-0.084749	2.0192	-1.6296	0.11303	0.22741	-5.9865	1.9289	1.8003	1.9900	1.9803	2.0363	2.1084	2.1951	2.0304	1.9641	2.0093	1.9976	1.9316	1.6531	2.2126	1.8432	2.1953	1.8026	1.8208	1.8417	2.0174	2.2032	2.1912	2.1321	2.0153	2.2850	2.0101	2.0976	2.0241	2.1578	2.1005
PATJ	-0.98672	2.5554	-14.733	8.7714e-16	2.1205e-13	26.004	2.1163	2.6097	2.3132	1.9258	2.0170	1.7302	2.2831	1.7450	1.7820	1.6728	1.8273	2.0685	1.8609	2.9946	2.9259	2.8864	2.9599	2.8365	2.9812	2.9076	3.1359	3.0132	3.0424	2.9647	3.0145	3.0564	2.8995	3.0267	3.0465	3.0194
LAMTOR5P1	-0.17526	2.2148	-3.6993	0.00081137	0.0044411	-1.4556	2.1395	2.0497	2.0884	2.1071	1.9916	2.2102	2.1874	2.2430	1.9641	2.1482	2.2384	2.2723	1.8609	2.3391	2.2963	2.4744	2.3388	2.3413	2.1242	2.0174	2.5940	2.3667	2.2490	2.2407	2.2657	2.3242	2.0748	2.2691	2.2756	2.3508
L1TD1	-0.078460	1.4808	-1.7743	0.085562	0.18504	-5.7548	1.4390	1.4634	1.3675	1.3572	1.3865	1.4161	1.4608	1.3691	1.3692	1.4479	1.4271	1.5153	1.6531	1.3917	1.6381	1.6118	1.6721	1.7005	1.7651	1.7211	1.4161	1.3617	1.4779	1.4597	1.3322	1.4306	1.3777	1.4480	1.3651	1.5821
USP1	0.093230	2.9080	1.7591	0.088145	0.18911	-5.7799	2.9165	2.7169	2.8027	2.9209	3.2463	2.9999	2.7392	3.2790	2.8367	3.0311	2.7265	3.1814	3.0929	2.8068	3.0579	3.0549	2.7693	2.9698	2.8280	2.8525	2.8680	2.7960	2.8312	2.8525	2.8525	2.8138	2.8342	2.7958	2.7515	3.0138
ANGPTL3	-0.0066724	1.3684	-0.15179	0.88031	0.92792	-7.2839	1.3669	1.2210	1.3415	1.4615	1.4160	1.5023	1.2990	1.3691	1.4542	1.3185	1.3213	1.4308	1.2381	1.4271	1.4081	1.2496	1.2920	1.8208	1.4071	1.3050	1.5449	1.2845	1.2822	1.2776	1.3924	1.4051	1.2265	1.3192	1.3452	1.3248
ATG4C	-0.077024	2.7882	-1.5384	0.13382	0.25683	-6.1240	2.7116	2.7301	2.7320	2.4857	2.6964	2.7791	2.8433	2.9586	2.8467	2.8679	2.5940	2.6744	2.7599	2.9312	2.7116	2.6030	2.8609	2.7339	2.4795	2.8792	2.7943	2.9044	2.9360	2.9145	2.9869	2.9544	2.8619	2.8677	2.9670	2.5808
FOXD3	-0.029359	2.2166	-0.61218	0.54476	0.68757	-7.1044	2.2857	1.9764	2.2053	2.1654	2.2103	2.0973	2.2098	2.3166	2.1795	2.1482	2.2451	2.1678	2.3920	2.2794	2.0938	2.4172	1.9125	2.2152	1.9933	2.2928	2.3637	2.4194	2.2910	2.1776	2.3636	2.1521	2.3238	2.2238	2.0285	2.3508
ALG6	-0.031197	2.7080	-0.48520	0.63085	0.75459	-7.1753	2.7631	2.5077	2.5421	2.4206	2.9038	2.7168	2.4333	2.7453	2.7003	2.7798	2.5633	3.0131	2.8853	2.7954	2.9296	2.8585	2.7852	2.8638	2.1242	2.7748	2.8468	2.6967	2.7328	2.6952	2.6735	2.7160	2.6600	2.5756	2.7128	2.8253
EFCAB7	0.14395	2.3952	2.4941	0.018005	0.055802	-4.3797	2.4895	2.4868	2.4276	2.4881	2.3214	2.5219	2.4233	2.5566	2.5393	2.6812	2.4761	2.3752	2.4108	2.5649	2.2665	2.3500	2.0132	2.0955	2.1242	2.1386	2.2032	2.5044	2.5956	2.3937	2.4070	2.5090	2.3991	2.4858	2.5787	2.0284
DLEU2L	0.25147	1.4013	3.4537	0.0015825	0.0077307	-2.0979	1.3291	1.2642	1.4542	1.9447	1.5270	1.7215	1.2354	1.8791	1.5514	1.7859	1.6384	1.2997	1.4389	1.5827	1.4542	1.1281	1.4790	1.2582	1.7371	1.0911	1.3562	1.2552	1.3551	1.1761	1.0922	1.1779	1.2655	1.2312	1.1424	1.1877
PGM1	0.022473	2.8881	0.54300	0.59091	0.72356	-7.1450	2.9465	2.8714	2.5148	2.7610	3.0514	2.9149	2.9848	2.9637	2.9156	2.9365	2.7586	3.0459	3.0465	2.8696	2.9840	2.9186	2.9461	2.9098	3.0700	2.8440	2.8408	2.8526	2.8432	2.8977	2.8168	2.8807	2.8150	2.8603	2.8094	2.7740
ROR1	0.26319	2.2574	3.3192	0.0022671	0.010446	-2.4414	2.5529	2.5861	2.8451	2.6157	2.4705	2.0176	1.9288	2.2137	2.1941	2.5739	2.4943	2.5886	2.2040	2.0034	2.1691	2.1096	2.2681	2.3949	2.6382	2.4041	1.9617	2.1218	2.0694	2.0343	2.0641	1.9958	1.9626	2.1356	1.9494	2.1553
UBE2U	-0.013422	1.3503	-0.36412	0.71817	0.81932	-7.2278	1.3464	1.3780	1.3957	1.3572	1.3865	1.2987	1.2121	1.2588	1.3435	1.3314	1.3547	1.3436	1.4488	1.2908	1.6381	1.2992	1.3496	1.4974	1.3577	1.2027	1.6056	1.2839	1.3331	1.3252	1.2747	1.3106	1.3927	1.2500	1.2831	1.3601
CACHD1	-0.31786	2.1717	-3.0165	0.0049896	0.019993	-3.1888	1.8147	2.4360	2.5699	2.0572	1.7739	1.8362	2.6041	1.8501	1.7219	1.7258	1.8803	1.8194	1.8013	2.4922	2.0938	1.8250	2.1030	2.1341	1.6770	2.2363	2.5425	2.4552	2.5847	2.1254	2.5817	2.3006	2.5376	2.4317	2.7249	2.4154
RAVER2	0.39330	2.4030	3.6993	0.00081128	0.0044411	-1.4555	2.3837	2.8107	2.7295	2.2983	2.6034	1.8060	3.1331	2.8943	3.1218	2.6346	2.2288	2.5381	2.9546	2.4724	2.1874	2.0014	2.2681	1.8208	1.8417	1.8274	2.2347	2.3844	2.4717	2.4034	2.3261	2.4245	2.4806	2.3784	2.3485	2.0830
AK4	0.064584	2.4217	1.6891	0.10096	0.20914	-5.8933	2.4952	2.3122	2.5659	2.4774	2.5345	2.4472	2.3205	2.5397	2.4585	2.4880	2.3372	2.5324	2.4498	2.4244	2.4657	2.3580	2.4858	2.5695	2.6211	2.4917	2.4642	2.4021	2.3425	2.3489	2.2032	2.2970	2.3285	2.2335	2.2781	2.3795
DNAJC6	-0.064557	2.0362	-1.3935	0.17311	0.30985	-6.3282	2.0566	2.1841	2.2213	1.8819	1.9227	1.8451	2.0588	2.0921	2.0234	1.8820	1.8761	1.8769	2.0738	2.1853	1.8806	1.9195	2.2112	2.0446	1.8417	1.9264	2.0550	2.1160	2.1353	2.2152	2.0977	2.1806	2.1006	2.0937	2.2086	1.8785
LEPROT///LEPR	-0.090800	2.5643	-1.3793	0.17739	0.31538	-6.3472	2.5280	2.7669	2.7379	2.5352	2.1162	2.2571	2.7478	2.3029	2.8147	2.3144	2.3252	2.3935	2.8271	2.5537	2.6983	2.6849	2.4753	2.6157	2.2315	2.5295	2.6265	2.5306	2.6638	2.6946	2.7804	2.6693	2.7411	2.6000	2.5662	2.6007
PDE4B	-0.41033	2.5205	-5.9375	0.0000013170	0.000017758	4.8670	2.2209	2.3752	2.6746	2.4383	1.8406	2.0176	2.7105	2.1196	2.4173	1.9226	2.4079	2.1058	2.4932	2.7261	2.6692	2.6297	2.5425	2.7154	2.8856	2.8880	2.8160	2.6463	2.6050	2.5780	2.6376	2.6732	2.8330	2.6722	2.6383	2.7153
SGIP1	0.067324	1.8500	1.0122	0.31905	0.47939	-6.7780	2.2581	2.0805	2.2213	2.2620	1.7357	1.8947	1.7041	1.6491	1.6375	1.7016	1.9516	1.8769	1.5731	1.6672	1.9138	1.8250	2.0132	1.9366	1.9933	2.0174	1.8506	1.7227	1.6181	1.7020	1.7200	1.7897	1.7346	1.7395	1.8007	1.9096
TCTEX1D1	0.30796	1.9330	3.0091	0.0050848	0.020282	-3.2066	1.8787	3.0346	2.0505	1.8819	1.7992	1.7464	2.5058	1.7854	2.5555	1.7395	2.0316	1.8194	2.5692	1.7627	1.6381	1.6118	2.0132	1.8208	1.6770	1.9631	2.0119	1.6978	1.7209	1.6918	1.7641	1.8498	1.8061	1.7436	1.7304	2.0895
MIER1	-0.024124	3.0257	-0.68339	0.49929	0.64840	-7.0577	3.0473	3.0940	2.9034	3.0758	2.9202	3.0617	3.0114	2.9343	3.0111	3.0220	3.1415	2.9357	2.9986	3.0247	3.1300	3.0293	2.9983	3.0558	2.6633	3.1268	3.1380	3.0558	3.0417	3.0627	3.0309	3.0686	3.0968	3.0624	3.0598	2.9706
IL23R	-0.60495	1.7862	-7.5199	1.4890e-8	3.5868e-7	9.3486	1.6028	1.4239	1.5971	1.4813	1.4718	1.5023	1.4865	1.4863	1.4181	1.3185	1.4813	1.2562	1.2381	2.3247	2.0662	1.6118	1.7365	2.2152	1.5962	1.8274	1.8037	2.3473	2.2063	2.3199	2.5395	2.1554	2.1267	2.0155	2.2389	1.6907
IL12RB2	-0.48250	2.2146	-4.0323	0.00032124	0.0020478	-0.55770	1.8390	3.3614	1.9642	1.9803	1.5487	1.9438	1.6867	1.6491	1.8532	1.9226	1.8402	1.6783	1.9675	2.7390	2.3807	2.4502	2.3817	2.2152	2.1242	2.0174	2.0550	2.7363	2.5500	2.5640	2.5307	2.7740	2.2906	2.4981	2.6253	2.2697
GADD45A	0.15034	2.6061	1.9526	0.059687	0.14149	-5.4473	2.5372	2.6958	2.7508	2.7801	2.8833	2.3600	2.5373	2.6670	2.5950	2.4899	2.6817	2.9039	3.1042	2.2262	2.8541	2.7143	2.7852	2.7966	2.5437	2.9465	2.6746	2.3634	2.3566	2.1881	2.3050	2.3211	2.6123	2.4467	2.4102	2.6509
LRRC7	-0.37314	1.8773	-5.1838	0.000011746	0.00011579	2.6934	1.7629	1.6386	1.7989	1.7440	1.4389	1.7302	1.5990	1.6233	1.7820	1.6386	1.6444	1.6019	1.6531	2.4475	2.2286	2.1377	2.1030	1.5800	2.2315	1.9264	1.9617	2.4752	2.4176	1.7609	1.8695	2.0101	1.8705	1.7498	1.9303	1.9624
PIN1P1	0.047108	2.6728	1.3176	0.19701	0.34042	-6.4279	2.7762	2.7210	2.5986	2.7078	2.6482	2.6679	2.7627	2.7398	2.6455	2.7417	2.7391	2.6976	2.6478	2.7415	2.6418	2.6095	2.7734	2.5325	2.7431	2.4849	2.3470	2.7076	2.7117	2.7695	2.7213	2.6138	2.7489	2.7354	2.6201	2.5893
SRSF11	0.011630	3.4467	0.57404	0.56997	0.70752	-7.1274	3.4603	3.4511	3.4982	3.4834	3.4131	3.4700	3.4027	3.4684	3.4899	3.4910	3.4603	3.4138	3.3913	3.4814	3.3989	3.3868	3.4061	3.3875	3.3539	3.4228	3.4459	3.4871	3.4834	3.4904	3.4765	3.4629	3.4605	3.4700	3.4891	3.4056
HHLA3	-0.019747	2.3987	-0.31786	0.75266	0.84257	-7.2439	2.4060	2.5835	2.4492	2.3302	1.9835	2.3325	2.6163	2.6990	2.4395	2.4211	2.4646	2.1807	2.1310	2.6472	2.3940	2.1706	2.3071	2.2396	2.2666	2.3905	2.2347	2.4563	2.6295	2.5227	2.3377	2.5557	2.4904	2.5571	2.5202	2.2027
CTH	-0.19537	2.0482	-3.6402	0.00095405	0.0050864	-1.6118	1.9861	2.0867	2.1090	1.9061	1.7992	1.8092	1.9891	1.9917	1.6898	1.8716	1.9282	2.0051	2.0156	2.0913	2.2286	2.1769	2.3624	2.3166	1.9218	2.2568	2.3787	1.8842	2.1136	1.9010	1.9118	2.1853	2.3451	1.9971	2.1169	2.0704
FPGT-TNNI3K///FPGT	-0.20504	2.4067	-2.3460	0.025357	0.072842	-4.6903	2.2732	2.2268	2.5401	1.9195	2.1859	2.1454	2.2504	2.2196	2.5176	2.4795	2.1425	2.2667	2.6095	2.5163	2.6632	2.6644	2.6411	2.7909	1.5962	2.8104	2.6677	2.4721	2.6220	2.3757	2.4567	2.6082	2.2381	2.2277	2.5107	2.5633
FPGT-TNNI3K///TNNI3K	-0.10002	1.5961	-2.4266	0.021070	0.063097	-4.5228	1.4817	1.5206	1.6306	1.3918	1.4389	1.5259	1.5512	1.4290	1.6785	1.5450	1.5641	1.6019	1.6531	1.5349	1.7613	1.8250	1.5393	1.3466	1.5111	1.6112	1.7322	1.6762	1.5567	1.6320	1.7051	1.6762	1.7217	1.5005	1.7518	1.7885
TYW3	-0.025448	2.8633	-0.87256	0.38942	0.54837	-6.9095	2.7697	2.8213	2.7487	2.7598	2.9538	2.8715	2.8606	2.8995	2.7455	2.8860	2.8611	2.9752	2.8823	2.8242	2.9251	2.9815	2.8205	2.9402	2.7815	2.8185	2.9374	2.8341	2.8713	2.8236	2.8678	2.9133	2.7484	2.8997	2.8600	3.0160
LHX8	-0.079832	1.7348	-1.3787	0.17759	0.31560	-6.3481	1.8273	1.7560	1.6306	1.8221	1.7195	1.5987	1.8842	1.8458	1.5176	1.5789	1.5022	1.6019	1.6796	1.7031	2.0662	1.6582	2.1030	2.0955	1.9358	1.7211	1.4810	1.7426	1.8249	1.5875	1.7030	1.8045	1.7609	1.6682	1.6117	1.6127
ACADM	0.22198	3.1213	4.4242	0.00010556	0.00077924	0.52924	3.3407	3.0354	3.1973	3.0818	3.2879	3.2697	3.1919	3.2898	3.2904	3.4200	3.2171	3.3206	3.2689	3.1818	3.1445	3.1084	3.0015	3.0236	2.4795	3.0736	2.9155	3.1412	3.1321	3.0984	3.0053	3.1111	2.9426	3.0479	3.0765	2.9427
RABGGTB	-0.0071844	3.1127	-0.24459	0.80834	0.88049	-7.2650	3.0796	3.1246	3.0546	3.1141	3.1329	3.1428	3.1180	3.0848	2.9895	3.0869	3.2045	3.1741	3.1051	3.0696	3.2402	3.2228	3.1277	3.2267	2.9429	3.2679	3.1194	3.0309	3.0132	3.0922	3.0966	3.0733	3.1017	3.1515	3.0685	3.1229
SNORD45C	0.15329	2.6248	1.5827	0.12336	0.24257	-6.0580	2.5591	2.8362	2.6166	2.8060	2.8656	2.7834	2.8665	2.7956	2.5149	2.4379	2.9794	2.7302	2.4605	2.6862	2.6234	2.8035	2.3237	1.7005	1.9218	2.4810	2.2032	2.8185	2.7606	2.7053	2.8078	2.7035	2.8512	2.8094	2.6101	2.6830
SNORD45A	0.16197	3.2822	1.5478	0.13154	0.25386	-6.1101	3.3798	3.3883	3.3885	3.4198	3.2449	3.4362	3.4573	3.4349	3.3919	3.4009	3.4928	3.2303	3.1964	3.4383	3.2957	3.3148	2.7301	3.0222	2.0659	2.9485	2.7908	3.4689	3.4487	3.4695	3.4907	3.4520	3.4806	3.4721	3.4557	3.2601
SNORD45B	-0.027923	2.9037	-0.37913	0.70710	0.81120	-7.2221	2.7712	2.8526	3.0500	2.8379	2.8852	2.8997	2.9593	2.9697	2.7618	2.6603	2.9870	3.0003	2.9076	2.9087	3.1839	3.1662	2.6098	3.0082	2.1242	3.0893	2.7254	3.0501	2.9578	3.1035	2.8734	2.7339	2.8919	3.1079	3.0407	2.9941
MSH4	0.18335	1.5378	3.9418	0.00041408	0.0025335	-0.80445	1.5130	1.5645	1.6306	1.6657	1.6974	1.3883	1.3935	1.7450	1.8215	1.6728	1.7769	1.8194	1.6531	1.3388	1.6764	1.4040	1.5393	1.4525	1.3577	1.3050	1.6056	1.2283	1.5208	1.5089	1.4450	1.4152	1.5057	1.3959	1.5863	1.5062
ST6GALNAC3	-0.075155	1.9690	-0.82591	0.41499	0.57134	-6.9492	1.8938	1.7817	2.3877	1.6695	1.9194	1.5145	1.7979	1.7140	2.5874	1.9237	1.7576	1.6434	2.4525	1.9503	1.9453	2.0107	2.3729	2.1658	1.7228	1.8917	2.3248	1.8398	1.7751	1.9609	1.9283	2.0724	1.9518	1.8831	2.2653	1.9654
ST6GALNAC5	-0.10084	1.9490	-1.7937	0.082340	0.17995	-5.7224	1.8938	1.6963	1.8131	1.8878	2.0613	1.9149	2.1057	1.9557	1.8092	1.8561	1.8985	1.9991	1.7021	1.9689	1.9598	2.1750	2.0185	1.7710	2.5280	1.9520	1.8628	1.9473	1.9077	2.0422	1.9541	1.9440	1.8140	1.9825	1.8303	2.2171
RPL17-C18orf32///RPL17	-0.10414	3.4251	-4.8771	0.000028609	0.00025107	1.8134	3.3561	3.3509	3.3997	3.3404	3.3464	3.4056	3.4373	3.4030	3.3290	3.2916	3.3078	3.3073	3.4838	3.4395	3.5122	3.4874	3.5038	3.5036	3.4133	3.5237	3.4698	3.4593	3.4558	3.4572	3.4459	3.4235	3.4490	3.4391	3.4805	3.5299
AK5	-1.1634	2.3347	-11.953	2.5492e-13	2.8287e-11	20.353	1.9119	2.3292	1.9900	1.5843	1.4389	1.4782	1.9229	1.5453	1.5608	1.4347	1.4164	1.5153	1.6531	2.8807	2.7717	2.6819	2.9242	2.7339	1.8417	2.8792	2.8956	2.8946	2.9674	2.8945	3.0317	2.9795	2.9021	2.9309	3.1642	2.8867
MIGA1	-0.12869	2.6903	-3.1385	0.0036430	0.015432	-2.8919	2.6231	2.6228	2.6496	2.6074	2.7287	2.6002	2.4774	2.5441	2.5650	2.5760	2.5665	2.7083	2.7563	2.6615	2.8427	2.7434	2.8700	2.9071	2.9077	2.9337	2.9431	2.6001	2.6403	2.5885	2.6084	2.6457	2.6510	2.6537	2.6707	2.8148
NEXN	0.19589	1.9042	4.0789	0.00028171	0.0018240	-0.42989	1.9356	1.7817	2.1782	1.8319	2.2584	2.0811	1.9263	1.9644	2.0246	2.2146	1.9200	2.0864	1.9950	1.8870	1.8725	1.6118	2.1030	1.9366	1.9218	1.8795	1.7322	1.7943	1.7956	1.8595	1.6348	1.7691	1.9278	1.7845	1.6978	1.7212
DNAJB4	0.30737	2.5920	5.0636	0.000016652	0.00015772	2.3480	2.6365	2.7448	2.5452	3.0493	2.7758	2.6111	2.6484	2.5608	2.8422	2.7279	3.2930	2.6453	2.8793	2.5134	2.5903	2.5366	2.2731	2.4630	2.2315	2.6829	2.5010	2.3488	2.4498	2.3369	2.3865	2.5783	2.6791	2.4027	2.4859	2.3392
GIPC2	-0.064379	1.8078	-1.1033	0.27817	0.43506	-6.6825	1.6946	1.6007	1.7758	1.8033	1.8039	1.7200	1.8242	1.7450	1.6532	1.8122	1.6444	2.0051	1.9449	1.7201	1.8432	2.0014	1.5393	1.8806	1.9218	2.3224	2.0993	1.6946	1.7609	1.7074	1.8007	1.7819	1.6079	1.7074	1.8055	2.0124
PTGFR	-0.059523	1.6164	-1.2424	0.22315	0.37159	-6.5220	1.5990	1.4389	1.5473	1.5097	1.8319	1.6377	1.5057	1.6672	1.6442	1.4203	1.6351	1.6783	1.4592	1.6402	1.6381	1.6730	1.9125	1.8806	1.3577	1.8795	1.6743	1.5592	1.5605	1.5571	1.5097	1.5950	1.6306	1.6375	1.5207	1.6907
IFI44L	-0.62696	2.6989	-5.3215	0.0000078699	0.000081998	3.0901	2.4427	2.7429	3.4636	2.4083	1.7886	2.1482	2.7189	1.9630	2.5722	1.9695	2.0977	1.6425	2.5092	2.9683	2.8259	2.9234	2.6898	2.9401	2.6908	2.9808	2.9764	2.9443	3.0704	3.2833	3.0668	2.8634	2.9473	3.1421	3.1638	3.0232
IFI44	0.024590	2.8433	0.36863	0.71484	0.81689	-7.2261	2.8422	2.8868	3.2167	3.0725	2.6131	2.8039	3.0500	2.6956	3.0406	2.6893	2.9807	2.3865	2.8656	2.7738	2.9227	2.8407	2.7100	2.8365	2.3241	2.8266	2.8370	2.7517	2.9279	3.0319	2.8606	2.7752	2.9946	2.9487	2.8598	2.9321
ADGRL2	0.21042	1.7094	3.4491	0.0016022	0.0078118	-2.1097	1.7251	1.7358	1.7193	1.5843	2.0099	1.7302	1.5683	2.4680	1.7143	1.9128	1.8448	2.0357	1.7240	1.6004	1.5458	1.4607	1.8567	1.5129	1.6770	1.7211	1.6056	1.6710	1.5745	1.6262	1.6342	1.4980	1.6716	1.5666	1.6117	1.6759
ARID3B	-0.058084	2.6184	-1.0005	0.32460	0.48531	-6.7898	2.7104	2.7290	2.4597	2.8110	2.4692	2.8212	2.5023	2.3306	2.8388	2.4443	2.4021	2.4253	2.6672	2.7206	2.5891	2.6015	2.3256	2.6143	2.2650	2.5892	2.6296	2.7196	2.7113	2.7747	2.6548	2.7847	2.7790	2.7680	2.6983	2.7153
PRKACB	-0.059671	3.2438	-1.0772	0.28945	0.44752	-6.7106	3.2128	3.3813	3.0364	3.2294	3.1441	3.2318	3.2038	3.1929	3.2937	3.2668	3.2689	3.1040	3.1640	3.3810	3.2741	3.3087	3.2100	3.1403	2.6179	3.1325	3.2364	3.3775	3.3817	3.3768	3.3885	3.4112	3.3192	3.3739	3.4009	3.2538
LOC100128775	-0.16860	2.3082	-2.7189	0.010504	0.036480	-3.8842	2.2713	2.3014	2.0773	2.1017	2.3654	2.2257	2.2247	2.2671	2.3369	2.2455	2.1590	1.9613	2.2276	2.5157	2.0362	2.5718	2.1494	2.4399	2.4795	1.8795	2.1585	2.5759	2.4724	2.5633	2.5526	2.5139	2.2739	2.3386	2.5119	2.4489
SAMD13	0.48263	1.8170	5.8620	0.0000016386	0.000021371	4.6494	2.0813	2.3713	1.3675	2.0297	2.0303	1.7652	2.0134	2.3330	2.0955	2.3103	2.1769	2.2333	2.3692	1.6368	1.7216	1.9647	1.6054	1.6412	1.9933	1.7211	1.7832	1.6287	1.5745	1.3248	1.3860	1.4202	1.3918	1.4039	1.6638	1.4732
DNASE2B	-0.064417	1.6352	-1.0083	0.32088	0.48136	-6.7819	1.5514	1.8699	1.5826	1.5843	1.6007	1.5259	1.5512	1.6233	1.6100	1.5450	1.5641	1.6019	1.5731	1.4984	1.5911	2.1377	1.8026	1.8208	2.2315	1.7211	1.3562	1.6338	1.5915	1.5203	1.5729	1.5140	1.5729	1.5827	1.6198	1.5062
RPF1	-0.060522	2.9823	-1.4896	0.14615	0.27443	-6.1947	2.8707	3.0708	2.8152	3.0070	2.8637	2.9996	3.0048	2.9418	2.9580	2.9533	3.0675	2.8325	2.9394	3.0598	3.0062	3.0708	2.9381	3.0182	2.5937	2.9324	2.9155	3.0835	3.0328	3.0243	3.1478	3.0358	3.1385	3.1119	3.0575	2.9785
SPATA1	-0.021900	1.6486	-0.38463	0.70306	0.80895	-7.2199	1.7629	1.8003	1.6751	1.3918	1.5487	1.5259	1.5801	1.5127	1.8710	1.8633	1.6444	1.6019	1.4928	1.6288	1.4984	1.6118	1.6721	2.1341	1.3577	1.6112	1.6056	1.7602	1.4886	1.6412	1.5940	1.8468	1.6498	1.6723	1.7656	1.6501
WDR63	-0.29528	1.8063	-5.5152	0.0000044814	0.000050474	3.6489	1.5514	1.6007	1.7193	1.5843	1.5487	1.6081	1.7218	1.7220	1.7609	1.7258	1.7600	1.4308	1.5731	2.1021	1.9773	2.1953	1.9125	1.5800	1.6770	2.0174	1.8506	2.0954	2.0182	2.0669	1.9613	1.7463	2.2023	1.8114	1.8238	1.8450
CYR61	0.016179	2.0324	0.43173	0.66884	0.78293	-7.2003	2.0046	1.9970	2.1471	2.2074	2.1946	2.0176	1.9348	2.0698	2.0417	1.8045	2.0370	2.0685	2.0156	2.0062	2.1418	2.1377	1.8026	2.0446	2.1242	2.1007	1.8506	1.9996	2.0522	2.0958	2.0297	2.0175	2.0154	1.9738	1.9385	2.1005
CLCA2	-0.0022299	1.5354	-0.049686	0.96068	0.97634	-7.2944	1.5719	1.6496	1.4207	1.5523	1.5203	1.3576	1.6569	1.4101	1.6950	1.4928	1.4395	1.6425	1.5341	1.5437	1.1529	1.6730	1.5910	1.4974	1.5111	1.5601	1.8506	1.5342	1.5466	1.5414	1.5498	1.5206	1.5942	1.5318	1.4596	1.4595
CLCA1	0.49334	1.6662	3.8460	0.00054082	0.0031650	-1.0634	3.2908	1.3712	1.7193	2.4541	2.0510	2.2668	1.4865	1.4718	1.8149	2.2853	1.6402	1.6783	1.7642	1.4593	1.4542	1.1504	1.2920	1.8806	1.7651	1.2625	1.6056	1.4207	1.4176	1.4788	1.3982	1.3617	1.4073	1.4012	1.3937	1.5419
CLCA4	-0.035702	1.5493	-0.89320	0.37844	0.53809	-6.8912	1.4636	1.4202	1.6306	1.4347	1.4389	1.5023	1.6360	1.5254	1.4396	1.6050	1.4857	1.6019	1.6939	1.5437	1.5911	1.7219	1.4111	1.7005	1.8417	1.5601	1.4810	1.5328	1.5862	1.5061	1.5138	1.4974	1.5129	1.4313	1.4479	1.7212
CLCA3P	-0.0072497	1.5782	-0.16310	0.87147	0.92267	-7.2821	1.6459	1.5645	1.6306	1.4240	1.5487	1.5571	1.5176	1.4597	1.5608	1.5079	1.6444	1.6783	1.7240	1.5911	1.5911	1.5082	1.5393	1.9366	1.3577	1.5061	1.8506	1.5228	1.6657	1.5927	1.4886	1.4472	1.6950	1.5108	1.4976	1.5821
SH3GLB1	0.058477	3.0547	2.6993	0.011021	0.037868	-3.9286	3.1101	3.1330	3.0124	3.1145	3.0847	3.0674	3.0691	3.0160	3.0776	3.0757	3.1133	3.1058	3.1623	3.0317	3.0011	3.0728	3.1196	3.0451	2.9812	2.8983	3.0399	3.0188	3.0428	3.0749	3.0692	3.0165	3.0746	3.0238	2.9948	2.9941
HS2ST1	-0.032455	2.8000	-0.58174	0.56483	0.70357	-7.1229	2.9132	2.6594	2.6645	2.8640	2.8181	2.8651	2.4777	2.8894	2.8127	2.8370	2.4123	2.8969	3.0500	2.6926	2.7717	2.9073	2.8920	3.0693	2.9041	3.0177	3.0560	2.7676	2.7674	2.7017	2.6955	2.6914	2.7012	2.6818	2.7128	2.8083
LINC01140	0.044978	1.8835	1.1590	0.25506	0.40967	-6.6203	1.9429	1.9579	1.9169	1.8659	1.9758	1.9625	2.1458	1.7367	1.8288	1.9166	2.0304	1.7496	1.7865	1.8156	2.0650	1.8617	1.8576	1.9327	1.7522	2.0174	1.9968	1.8724	1.8440	1.8804	1.7930	1.7943	1.9111	1.7767	1.7726	1.7442
LMO4	0.00093609	2.3718	0.010500	0.99169	0.99615	-7.2956	2.1163	2.7099	2.4604	2.5032	2.6469	2.1326	2.6062	1.6491	1.7820	2.5815	2.5772	2.7585	2.3166	2.1887	2.5349	2.3254	2.5180	2.6004	2.4795	2.6313	2.3167	2.1912	2.3726	2.2671	2.2904	2.3242	2.3991	2.1695	2.3091	2.3957
PKN2	0.14852	3.0421	3.3589	0.0020399	0.0095603	-2.3407	3.1530	3.1087	3.1848	3.2420	3.0865	3.1406	3.0944	3.0869	3.1305	3.1295	3.1252	3.1023	3.0566	3.0306	2.9832	2.9186	2.9799	3.0170	2.4058	3.0029	3.0650	3.0514	3.0390	3.0498	3.0276	3.0036	3.0610	3.0473	3.0390	2.8995
GBP6	-0.18659	1.7759	-3.3668	0.0019974	0.0093850	-2.3206	1.5130	1.6007	1.8359	1.4964	1.5487	1.5856	1.5990	1.5981	2.0417	1.6728	1.6687	1.7502	1.8013	1.9000	1.9138	1.9195	1.5393	2.0446	2.1242	1.5061	1.8506	1.8147	1.8071	1.9264	1.7685	1.9763	1.7722	1.9575	1.8341	1.9096
LRRC8B	-0.060685	2.7736	-0.71348	0.48074	0.63168	-7.0365	2.8132	2.7513	2.9409	2.8619	2.6178	2.9161	2.7679	2.6811	2.7278	2.7849	2.7617	2.5098	2.4752	2.9950	2.7354	2.8002	2.5894	2.4785	2.1242	2.1727	2.7943	2.9544	2.9655	3.0166	2.9667	2.9677	3.0008	3.0727	3.1211	2.8429
LRRC8C	-0.30767	2.9672	-5.8374	0.0000017596	0.000022702	4.5784	2.8462	3.0613	3.2752	2.6692	2.7668	2.8805	2.5157	2.8652	2.8247	2.6589	2.5789	2.6313	2.7325	3.1654	3.0325	2.9239	3.0558	3.0309	2.9645	3.0668	3.1159	3.1410	3.1370	3.1383	3.1603	3.1222	3.2001	3.1204	3.1938	3.1393
LRRC8D	-0.12907	3.0771	-4.9234	0.000025018	0.00022430	1.9458	2.8916	3.0227	3.0467	2.8410	2.9914	3.0285	2.9405	2.9972	3.0933	3.0783	2.9406	3.0425	3.1368	3.1563	3.0428	3.1250	3.1457	3.1490	3.2011	3.1786	3.1415	3.1262	3.0979	3.1557	3.1577	3.0889	3.0494	3.1188	3.1592	3.1669
ZNF326	0.25243	2.9271	5.2664	0.0000092376	0.000094313	2.9313	3.1060	3.1351	3.0399	3.2528	2.9837	3.0864	3.1487	3.0083	3.0174	3.0054	3.1883	3.0022	2.9373	2.9464	2.8393	2.9416	2.7386	2.6964	2.3241	2.7876	2.7103	2.8989	2.8379	2.8395	2.8917	2.8575	3.0166	2.9540	2.8717	2.7483
CDC7	0.22048	2.4930	2.8496	0.0076076	0.028162	-3.5842	2.6803	2.1397	2.5403	2.6344	2.9604	2.6369	2.3402	2.8680	2.6953	2.7480	2.0019	2.9497	2.8381	2.2860	2.6088	2.7279	2.3537	2.4234	2.4470	2.4679	2.4324	2.3683	2.1127	2.2985	2.3428	2.4519	2.4564	2.2816	2.3891	2.3087
HSP90B3P	-0.069399	1.8563	-1.0005	0.32461	0.48531	-6.7898	1.9289	1.6721	1.5248	1.7217	2.0363	1.9739	1.8242	2.0974	1.7820	1.8820	1.9516	1.8194	1.4064	1.9000	1.8432	1.8250	1.5393	1.9366	1.8417	1.6112	1.4810	2.0152	2.0651	2.0958	1.9807	1.9856	2.0667	1.7608	2.1578	1.9624
BRDT	-0.042138	1.5954	-0.92859	0.36008	0.52052	-6.8590	1.4390	1.6721	1.5248	1.6374	1.5487	1.5571	1.5176	1.5981	1.6375	1.6386	1.5641	1.6019	1.4928	1.6062	1.4984	1.7219	1.4111	1.4525	1.9933	1.7211	1.7322	1.4986	1.6040	1.5927	1.5877	1.6762	1.6780	1.4103	1.4596	1.7885
EPHX4	-0.050592	2.1390	-0.69088	0.49464	0.64447	-7.0525	2.2248	1.9696	1.7989	2.0286	1.9781	2.4368	1.6957	2.2577	2.1440	2.2003	2.1332	2.1678	2.3987	2.3447	2.1214	2.2709	2.3169	2.1651	2.5068	1.7772	2.0119	2.2758	2.0928	2.1709	1.9088	2.2941	2.4943	2.0212	2.0303	1.9321
BTBD8	-0.083483	2.2293	-1.5433	0.13261	0.25516	-6.1167	2.2819	2.2280	2.1955	1.9642	2.0052	2.1084	2.3025	2.1466	2.4125	2.2917	2.0205	2.0498	2.3597	2.3378	2.3944	2.2674	2.2681	2.2843	1.8417	2.0485	2.1806	2.3726	2.3715	2.2040	2.2407	2.4251	2.3730	2.3262	2.4633	2.1149
KIAA1107	-0.012858	2.4531	-0.11656	0.90794	0.94447	-7.2887	2.6018	2.6142	2.2377	1.8778	1.9644	2.4070	2.7646	2.5412	2.7872	2.6789	2.5922	2.1956	2.5328	2.8125	2.0116	2.2125	2.1773	2.0955	1.9933	2.0174	2.2347	2.7600	2.7041	2.7008	2.8200	2.6835	2.7497	2.7788	2.7877	2.2580
C1orf146	-0.087110	1.3903	-1.7903	0.082898	0.18089	-5.7281	1.3291	1.4389	1.5248	1.2219	1.2746	1.2987	1.4446	1.3393	1.3959	1.2985	1.2834	1.1763	1.4064	1.3602	1.5911	1.2121	1.1986	1.4525	1.8417	1.5061	1.4810	1.2467	1.3771	1.3674	1.2699	1.4152	1.5057	1.4480	1.4976	1.5062
RPAP2	-0.010556	2.9391	-0.22785	0.82122	0.88943	-7.2691	2.9978	3.0225	2.9190	2.7577	2.8722	2.9486	2.9934	3.0006	3.0359	3.0278	3.0309	2.7682	2.7562	3.0592	2.8352	2.7861	2.9927	2.8104	2.7960	2.8383	2.7103	3.0998	3.0840	3.0797	3.0631	3.0245	3.0184	3.0344	3.0705	2.7402
RPL5	-0.0011227	3.4546	-0.044559	0.96474	0.97881	-7.2947	3.4903	3.4637	3.4101	3.4862	3.3744	3.5339	3.5301	3.4795	3.4666	3.4411	3.4837	3.4206	3.3213	3.5172	3.4241	3.3746	3.4207	3.4716	3.3335	3.3760	3.4030	3.5085	3.4897	3.5059	3.5001	3.4789	3.4930	3.5045	3.5244	3.4107
SNORD21	-0.10580	2.9764	-1.8652	0.071381	0.16156	-5.6011	2.9245	3.0479	2.8067	3.0249	2.6178	3.0625	3.1939	2.9641	2.8454	2.6199	3.0840	2.7038	3.0185	2.9338	3.2026	3.2048	2.9826	3.1713	2.7431	3.2227	3.0560	2.9805	2.9148	2.9201	2.9738	2.9152	2.9328	3.0177	2.9943	3.2120
MTF2	0.11054	3.1282	2.6191	0.013379	0.044101	-4.1076	3.1792	3.0760	3.2829	3.1584	3.3320	3.1052	3.0993	3.1904	3.1067	3.2148	3.1236	3.3135	3.2986	2.9793	3.2421	3.2212	3.2462	3.2136	2.8944	3.2171	3.2494	2.9802	2.9791	2.9690	2.9724	3.0062	2.9608	2.9823	3.0523	3.1989
CCDC18	0.32535	2.3350	4.9183	0.000025385	0.00022749	1.9314	2.6176	2.2473	2.3774	2.3775	2.6671	2.5918	2.4146	2.5918	2.5993	2.7387	2.3178	2.6938	2.5174	2.4423	2.1102	2.1096	2.2374	1.8806	1.6770	2.3224	2.3881	2.3465	2.2262	2.3738	2.1333	2.3120	2.1919	2.2852	2.3527	1.9096
DR1	-0.013055	3.2194	-0.52746	0.60152	0.73163	-7.1535	3.1475	3.1512	3.1465	3.2165	3.2561	3.2035	3.1347	3.2185	3.2456	3.2881	3.2546	3.2457	3.2474	3.1623	3.2770	3.2844	3.3017	3.2486	3.3571	3.2847	3.2516	3.1746	3.1506	3.1764	3.2022	3.1471	3.2082	3.1485	3.1953	3.2555
FNBP1L	0.42673	2.1740	3.6613	0.00090047	0.0048504	-1.5561	2.3658	2.0034	2.9435	1.7970	2.4294	1.6529	1.9282	2.6563	3.0023	2.6363	2.4483	2.6714	2.8716	2.1391	1.7613	1.9647	2.1030	1.8806	1.5111	1.9264	2.0550	1.9150	2.1217	2.2202	2.3290	1.9705	2.0636	2.0343	2.2377	1.5821
ABCD3	0.12368	2.9912	1.7743	0.085565	0.18504	-5.7549	3.0611	2.7589	2.6397	3.0452	3.3657	3.0713	2.7597	3.1048	3.1849	3.1125	3.0088	3.3304	3.3534	2.7650	3.0156	3.0380	3.0689	3.1564	3.1283	3.0618	3.2128	2.8426	2.8465	2.8350	2.7237	2.8442	2.6955	2.7261	2.8683	3.1103
SLC44A3	0.18551	1.9861	2.8085	0.0084265	0.030497	-3.6795	2.1163	2.5635	1.7989	2.1071	1.9644	1.8181	2.2530	2.0304	2.3799	1.9759	1.8688	1.9316	2.3777	1.8153	1.9138	1.9195	1.8026	1.5800	1.9933	1.6112	2.0550	2.0292	1.9217	1.9686	2.0169	2.0175	1.9122	1.9575	1.9200	1.9624
TMEM56-RWDD3///TMEM56	0.11957	1.8568	1.7209	0.094965	0.19988	-5.8423	1.6970	1.8316	2.5993	2.0051	1.7938	1.8699	1.8475	2.0642	1.8815	1.7016	1.7521	1.9806	1.9950	1.9366	1.6764	1.6824	2.0132	1.9967	1.8417	1.9264	1.2992	1.8344	1.8709	1.8300	1.7769	1.7077	1.9004	1.7657	1.8060	1.8200
TMEM56-RWDD3///RWDD3	0.088441	2.4832	1.8360	0.075688	0.16883	-5.6510	2.5436	2.5997	2.5956	2.4760	2.5891	2.2507	2.4222	2.4942	2.4752	2.5607	2.5483	2.7093	2.6680	2.5074	2.6032	2.3254	2.5180	2.6964	2.2315	2.7106	2.5425	2.3292	2.4900	2.2629	2.2794	2.4876	2.3465	2.4467	2.4343	2.3508
PTBP2	0.29129	3.0636	7.1662	3.9736e-8	8.4761e-7	8.3650	3.2668	3.2094	3.2121	3.3877	3.2316	3.1983	3.2310	3.1935	3.2171	3.2008	3.2229	3.2508	3.1508	2.9506	2.8963	2.8674	2.8951	2.9556	2.4470	2.9704	3.0884	2.9757	2.9841	2.9985	3.0078	2.9912	2.9707	3.0110	3.0154	2.9102
SNX7	-0.22231	1.6066	-3.5838	0.0011126	0.0057713	-1.7598	1.4636	1.7138	1.4391	1.4615	1.5765	1.3976	1.4839	1.3976	1.5751	1.4347	1.3809	1.6019	1.3215	1.6575	1.5275	1.7219	2.1030	1.7737	2.0659	1.7211	2.1341	1.5764	1.5142	1.7466	1.4613	1.5247	1.6411	1.5069	1.5974	1.6759
PLPPR4	0.018609	1.7512	0.53870	0.59383	0.72570	-7.1474	1.8871	1.7658	1.9068	1.7440	1.8406	1.6377	1.6213	1.7450	1.6634	1.6728	1.7398	1.8769	1.8013	1.6449	1.6764	1.9195	1.8026	1.8208	1.8417	1.8274	1.6056	1.6338	1.7530	1.6918	1.6407	1.7317	1.7722	1.7608	1.7215	1.7885
PALMD	0.073270	1.7312	0.70477	0.48607	0.63624	-7.0427	1.6459	1.6007	1.5826	1.5523	1.6498	1.6377	1.5990	1.6491	1.6634	3.0826	1.6444	1.8769	1.8609	1.7244	1.8432	1.5082	1.5393	2.0446	1.8417	2.1007	1.6056	1.4725	1.6040	1.5800	1.6574	1.6659	1.7082	1.5005	1.7057	1.7885
AGL	-0.025381	2.7912	-0.59895	0.55344	0.69418	-7.1126	2.7699	2.6930	2.4090	2.7347	2.8852	2.8111	2.7098	2.7677	2.8617	2.9660	2.7702	2.8610	2.8595	2.8981	2.8986	2.8779	2.7915	2.7554	2.4573	2.7810	2.8124	2.7908	2.8149	2.8433	2.7727	2.8520	2.8375	2.7989	2.8368	2.8184
SLC35A3	0.055902	2.8965	1.3606	0.18316	0.32274	-6.3720	2.8928	2.8449	2.7434	2.9460	3.0719	2.8742	2.8530	2.9369	2.8717	2.9328	2.9419	3.1069	3.0493	2.8610	3.0622	3.0763	2.8946	2.7785	2.5621	2.7959	2.9771	2.8736	2.8120	2.8801	2.8316	2.8725	2.8505	2.8295	2.8656	3.0047
MFSD14A	0.012819	3.3067	0.57050	0.57234	0.70942	-7.1295	3.3234	3.4456	3.2515	3.4046	3.2308	3.3201	3.3283	3.2636	3.3008	3.3082	3.3444	3.2014	3.3586	3.3264	3.2872	3.2840	3.2843	3.3138	3.3231	3.2592	3.3165	3.2983	3.2967	3.3083	3.3139	3.2607	3.3787	3.2694	3.2734	3.3254
TRMT13	0.030660	2.8909	0.35961	0.72151	0.82165	-7.2295	2.9357	2.8148	2.8851	2.7393	2.9178	2.9424	2.8370	2.9185	2.9617	3.0580	2.9334	3.0185	2.8456	3.0009	2.9881	3.0356	2.8158	2.9344	2.1242	2.0174	3.1001	3.0145	3.0640	3.0177	3.0141	3.0353	2.8130	2.9462	3.0043	2.9941
RTCA	-0.023388	3.0890	-0.75922	0.45330	0.60712	-7.0025	3.0994	3.1657	3.0496	3.1545	3.0340	3.1054	3.1069	3.0508	3.0845	3.0137	3.0791	3.0315	3.0093	3.0906	3.1552	3.1104	3.1910	3.0755	2.7589	3.1047	3.1043	3.1193	3.0599	3.0825	3.1399	3.1874	3.1445	3.1190	3.1076	3.1344
CDC14A	-0.33571	3.1469	-6.8819	8.8323e-8	0.0000017147	7.5654	2.9404	3.1745	3.0649	3.0582	2.7675	3.1319	2.9783	2.7731	3.0418	2.9426	2.8794	2.8640	2.8203	3.4189	3.2427	3.2451	3.1146	3.0987	3.0305	3.0924	3.2437	3.3807	3.3545	3.3961	3.4468	3.3875	3.4290	3.3387	3.4390	3.3120
GPR88	0.036314	2.5577	0.71062	0.48249	0.63332	-7.0385	2.4980	2.9964	2.6726	2.5874	2.5546	2.4781	2.6281	2.6870	2.5318	2.5450	2.6534	2.2991	2.3861	2.6590	2.4754	2.5949	2.4540	2.2843	2.4470	2.5431	2.3167	2.6707	2.6779	2.5485	2.5822	2.5155	2.5970	2.6718	2.5206	2.6548
VCAM1	0.0071104	1.8920	0.14018	0.88940	0.93358	-7.2856	1.7629	1.7021	2.2514	1.9258	1.9358	1.8362	1.9001	1.9236	1.8885	1.7770	1.8688	1.8194	2.0575	1.9729	2.1418	1.7219	2.0132	1.9366	2.1242	1.7211	1.8506	1.9423	1.8602	1.8505	1.9309	1.7737	2.0309	1.7395	1.6572	1.8450
SLC30A7	-0.0027333	3.1962	-0.067048	0.94696	0.96886	-7.2934	3.2862	3.2245	3.1548	3.3385	3.1186	3.2741	3.1433	3.1584	3.1424	3.2541	3.2428	3.1531	3.0400	3.2744	3.1851	3.1821	3.0697	3.1234	2.9304	2.9018	3.1796	3.3112	3.2755	3.2913	3.2589	3.2992	3.2688	3.3140	3.3044	3.1864
S1PR1	-0.31015	3.0396	-4.4905	0.000087279	0.00066505	0.71580	3.1717	3.2059	2.7338	3.0850	2.8121	3.1261	2.1629	2.5927	2.7811	2.9655	3.0554	2.8227	2.7149	3.2278	3.0232	3.1042	3.1649	3.2085	3.2481	3.0424	3.1015	3.1664	3.2510	3.2039	3.2151	3.2375	3.1757	3.2178	3.2365	3.1332
DNAJA1P5	-0.050126	1.6109	-1.0219	0.31450	0.47437	-6.7682	1.4817	1.4701	1.5030	1.5641	1.6287	1.6549	1.6501	1.5731	1.6498	1.7127	1.5471	1.5641	1.5731	1.5054	1.8432	1.7219	1.6721	1.5800	1.8417	1.7772	1.7322	1.4393	1.5473	1.6262	1.5851	1.4770	1.4814	1.4968	1.4152	2.0124
RNPC3	0.068585	2.7759	1.3292	0.19322	0.33593	-6.4131	2.8730	2.8878	2.7585	2.7570	2.7157	2.8682	2.7032	2.8327	2.9218	2.8562	2.9080	2.8169	2.6932	2.8681	2.6026	2.4465	2.5335	2.6409	2.7822	2.5040	2.5259	2.8977	2.9185	2.8437	2.9093	2.9353	2.8723	2.9410	2.8547	2.6094
RNPC3///AMY2B	-0.078165	2.9058	-1.9939	0.054776	0.13260	-5.3729	2.9163	2.8617	2.7734	2.8429	2.8956	2.8073	2.5656	2.9276	2.9118	2.8884	2.9991	2.9273	2.8822	2.9250	3.0431	2.9108	2.9583	2.8515	2.6769	3.0251	3.1071	2.9094	2.9803	2.7921	3.0119	2.9224	2.8940	2.9473	2.9328	3.0860
AMY2B///AMY2A///AMY1C///AMY1B///AMY1A	-0.27341	2.7609	-5.2108	0.000010859	0.00010830	2.7711	2.6003	2.6461	2.4140	2.3830	2.6962	2.5322	2.2948	2.5706	2.7175	2.6792	2.6172	2.8810	2.8455	2.7829	2.9475	2.8471	3.0175	2.9936	2.9304	3.0355	3.1581	2.7671	2.8564	2.7608	2.8218	2.7229	2.7149	2.8051	2.8348	2.9532
PRMT6	-0.048883	2.4538	-1.1315	0.26628	0.42185	-6.6514	2.4502	2.2497	2.3370	2.4529	2.5371	2.4454	2.2530	2.5144	2.4898	2.5322	2.3604	2.3509	2.5656	2.5248	2.6267	2.6297	2.5670	2.3949	2.1242	2.5562	2.4455	2.3220	2.5266	2.4932	2.3274	2.5330	2.4999	2.4489	2.5439	2.5101
NTNG1	0.064729	1.9724	0.97992	0.33450	0.49535	-6.8101	1.8768	1.8343	2.5661	1.8958	1.9916	1.8820	1.9369	2.0805	1.9980	1.9512	1.9796	2.1807	1.9449	1.8064	2.0583	2.0373	2.3169	2.2152	2.1836	1.6112	1.8037	1.8746	1.6963	1.8597	1.9298	1.8443	2.0241	1.9982	1.9283	1.8668
NBPF6///NBPF4	-0.15757	1.3859	-1.3006	0.20271	0.34714	-6.4497	1.0102	1.0971	0.94419	1.4240	1.0574	1.5571	1.4776	1.5453	1.3174	1.3982	1.1674	0.99973	1.8609	0.93060	2.4059	2.0014	1.4111	1.1364	1.2368	1.9264	1.9617	1.1300	1.2910	1.2846	1.2804	1.3617	1.4344	1.1739	1.1735	1.5821
NBPF6///NBPF22P///NBPF4	0.0054376	2.0630	0.094298	0.92546	0.95609	-7.2911	2.1578	2.0950	2.1411	1.8848	1.8878	2.1608	1.9161	2.3157	2.0210	1.8856	2.0021	2.1054	2.2863	2.0543	2.1881	2.1290	1.9135	1.9076	2.2473	1.7536	2.3317	2.1915	1.9070	2.1229	1.9348	1.9710	2.1352	2.2596	1.7944	2.1899
FAM102B	0.14898	2.8003	4.7021	0.000047464	0.00039058	1.3145	3.0101	2.9437	2.7950	2.9977	2.8806	2.8127	2.9333	2.7478	2.8334	2.8547	2.8814	2.9077	2.9030	2.7447	2.7900	2.6789	2.7678	2.7392	2.8103	2.4679	2.7891	2.7681	2.7181	2.7640	2.7620	2.7807	2.8285	2.6272	2.7749	2.6957
PRPF38B	-0.10949	3.1608	-3.9139	0.00044756	0.0026961	-0.87992	3.0551	3.1297	3.1412	3.1249	3.1629	3.0381	3.0946	3.0158	3.0305	3.0909	3.1283	3.1701	3.1017	3.1233	3.2676	3.2298	3.3189	3.3240	3.3181	3.3146	3.2854	3.1366	3.1345	3.1109	3.1646	3.1767	3.1346	3.1577	3.1267	3.2164
FNDC7	-0.017778	1.6795	-0.37784	0.70806	0.81202	-7.2226	1.7218	1.7358	1.6751	1.5843	1.7218	1.6992	1.6785	1.6869	1.7019	1.4542	1.6402	1.6783	1.7240	1.8071	1.6381	1.5645	1.4790	1.4525	2.1242	1.5601	1.6743	1.7432	1.6581	1.8488	1.6765	1.7395	1.7414	1.6673	1.7656	1.5419
STXBP3	-0.10552	2.9821	-4.5749	0.000068491	0.00053867	0.95383	2.9276	2.9666	2.9373	2.8650	2.9038	2.9525	2.9263	2.8505	2.9209	2.9162	2.8693	2.9437	3.0104	2.9959	3.1145	3.1329	3.1247	3.0643	2.9538	2.9659	3.0632	3.0110	2.9860	3.0166	3.0347	3.0127	3.0133	2.9666	2.9599	3.0570
SPATA42	-0.041687	1.6149	-0.82074	0.41789	0.57435	-6.9535	1.8147	1.5645	1.5248	1.2574	1.4973	1.7102	1.6213	1.6233	1.7395	1.6728	1.4928	1.5153	1.6531	1.5546	1.8432	1.5082	1.4111	1.5800	1.5111	1.8274	1.8506	1.5941	1.6181	1.5089	1.4450	1.6465	1.7464	1.7919	1.6029	1.7212
GPSM2	0.82141	2.4271	12.186	1.5320e-13	1.8408e-11	20.862	2.9594	2.3411	2.7804	2.9472	3.0363	3.0724	2.7140	2.8857	3.0871	3.0488	2.5232	3.0475	3.1603	2.1726	1.7613	1.8250	2.0132	2.1651	1.9933	2.2928	2.1729	2.1031	2.0014	2.1854	2.1768	2.1808	2.1327	1.9657	2.1052	1.9624
KIAA1324	-0.76306	2.5819	-12.107	1.8187e-13	2.1349e-11	20.690	2.3122	2.4651	2.1868	2.1765	1.9358	2.3654	2.0370	1.8341	2.0660	2.5457	2.1196	1.9316	1.9675	3.0022	2.6484	2.7253	2.7500	2.6964	2.8192	2.8983	2.8562	2.9884	3.0093	3.0693	3.0739	3.0250	3.0308	3.0058	2.9943	2.9204
SARS	-0.19065	3.1538	-5.5505	0.0000040451	0.000046019	3.7506	2.9811	3.0286	2.9983	2.9604	3.2062	3.0011	2.9128	3.0904	2.9296	3.0853	2.9693	3.2115	3.2199	3.1421	3.3093	3.2856	3.2493	3.3493	3.2944	3.3564	3.3037	3.1711	3.2476	3.2209	3.1915	3.1519	3.1269	3.1475	3.2017	3.2695
CELSR2	0.10116	2.4975	2.5418	0.016090	0.051150	-4.2770	2.5699	2.5423	2.6633	2.5939	2.5960	2.6710	2.3684	2.6655	2.4556	2.6230	2.5815	2.6033	2.2796	2.5089	2.3535	2.2674	2.5362	2.3614	2.4795	2.2363	2.4065	2.5361	2.4874	2.4971	2.5040	2.4862	2.5985	2.4636	2.4597	2.5306
SYPL2	-0.13139	2.2175	-3.4196	0.0017343	0.0083495	-2.1856	2.1221	2.0214	2.1794	2.0677	2.2315	2.0939	2.1717	2.2052	2.2267	2.0013	2.1098	2.2333	2.1953	2.2242	2.1874	2.3603	2.3537	2.3166	2.5437	2.4041	2.4641	2.1955	2.2043	2.1651	2.1128	2.1703	2.2457	2.2712	2.1762	2.2697
ATXN7L2	0.042736	2.5665	1.0085	0.32078	0.48124	-6.7817	2.5912	2.7584	2.5526	2.6751	2.6329	2.5837	2.5688	2.5448	2.5060	2.5032	2.7486	2.4723	2.5420	2.5014	2.5306	2.5227	2.7700	2.6820	2.8036	2.6231	2.7011	2.4151	2.4295	2.4638	2.4069	2.4632	2.4442	2.4774	2.4207	2.6608
CYB561D1	-0.38245	2.7334	-9.0288	2.6746e-10	1.1130e-8	13.381	2.4142	2.4847	2.6183	2.4857	2.6421	2.4806	2.3746	2.4202	2.4221	2.5528	2.4667	2.6293	2.7253	2.8101	2.8788	2.9125	3.0237	2.9885	3.1646	3.0618	3.0141	2.8096	2.8387	2.8261	2.7752	2.8455	2.7620	2.7215	2.8769	2.9749
GPR61	-0.074208	2.3323	-1.5414	0.13307	0.25583	-6.1195	2.1752	2.3224	2.0884	2.2942	2.4793	2.2507	2.2934	2.2861	2.3181	2.2946	2.3026	2.5098	2.1583	2.2494	2.3535	2.3898	2.7500	2.3949	2.5937	2.2363	2.4065	2.3776	2.2910	2.2357	2.3712	2.1054	2.3169	2.3278	2.3398	2.4564
GNAI3	-0.046471	3.0289	-1.4604	0.15396	0.28449	-6.2360	2.9540	3.0313	2.9824	2.9525	3.0452	2.9915	2.9785	2.9285	2.9856	2.9590	2.8970	3.1290	3.1992	3.0094	3.1581	3.1919	3.1023	3.1811	2.9496	3.0289	3.1498	2.9941	2.9835	3.0102	2.9748	3.0125	3.0716	2.9651	2.9640	3.0872
MIR197	-0.13098	2.7261	-3.3188	0.0022694	0.010455	-2.4424	2.6375	2.8295	2.6183	2.6280	2.6512	2.6696	2.6623	2.6438	2.7295	2.6038	2.5657	2.5833	2.6513	2.6800	2.7432	2.8407	2.9189	2.8638	3.0958	2.8880	2.9584	2.7226	2.6608	2.6415	2.7887	2.6732	2.7075	2.7374	2.6317	2.7556
AMPD2	0.083854	2.8188	3.0780	0.0042605	0.017542	-3.0399	2.9067	2.8858	2.8359	2.8473	2.7249	2.9904	3.0091	2.8906	2.7223	2.8096	2.8946	2.8526	2.8928	2.8101	2.7499	2.7444	2.7620	2.8483	2.9206	2.7431	2.7808	2.7527	2.8232	2.7747	2.7598	2.7994	2.7100	2.7360	2.7906	2.7969
GSTM4	0.0085447	2.8292	0.16323	0.87136	0.92261	-7.2820	2.7162	2.9875	2.6301	2.5143	2.8852	2.9054	3.0931	2.9400	2.8254	2.9923	2.9431	2.7585	2.6513	2.8303	2.8304	2.7699	2.6936	2.6543	2.8468	2.6527	2.7680	2.7857	2.8868	3.0450	3.0293	2.8640	3.0082	2.8599	2.8691	2.6393
ERVK11-1///GSTM2	0.056015	2.8357	0.82022	0.41818	0.57462	-6.9539	2.8473	3.1753	2.7484	2.9020	2.5810	3.0310	3.2434	2.9357	2.8830	2.8950	2.9285	2.5359	2.5705	2.8525	2.7256	2.8168	2.7192	2.5273	2.4795	2.6683	2.8422	2.7795	2.9262	2.9894	3.0438	2.8954	2.9268	3.0261	2.9892	2.5867
GSTM1	0.087296	2.8378	0.63133	0.53232	0.67812	-7.0924	2.0046	3.1450	2.9171	3.1415	3.0448	3.3498	3.3311	2.4108	2.2986	3.2841	3.2065	3.1217	2.2796	2.1618	2.6692	2.7940	2.8920	3.0236	2.8468	2.9465	3.0831	2.3434	2.2242	3.0640	3.1975	2.2956	3.1522	3.0778	2.9513	2.8774
GSTM5	0.064626	1.9637	0.78404	0.43880	0.59393	-6.9832	1.8768	2.1186	2.6721	1.8033	1.9227	2.2860	1.8009	1.5909	1.8451	2.0705	1.9094	2.0685	2.0394	1.8498	2.1629	2.2865	2.1030	2.1800	1.9933	2.0174	2.0853	1.7291	1.8249	2.0167	1.9647	1.6064	1.9166	1.9027	1.7614	1.5062
CSF1	-0.073675	2.5822	-0.84336	0.40531	0.56285	-6.9346	2.2102	3.1765	2.5241	2.5722	2.2439	2.2718	3.0765	2.7563	2.7418	1.9848	2.6359	2.2474	2.5838	2.6492	2.4386	2.4350	2.5109	2.4189	2.7589	2.5156	2.4455	2.6456	2.7108	2.8089	2.7051	2.7005	2.7883	2.6988	2.6914	2.5175
AHCYL1	0.0092980	2.9718	0.21524	0.83095	0.89570	-7.2719	2.9933	2.9054	2.8529	2.6995	3.0134	2.9810	3.0769	3.0644	3.0713	3.0797	2.6918	3.1088	3.1629	2.9967	2.9989	2.9839	2.8920	2.8483	2.7708	2.8880	2.8562	2.9813	3.0723	3.0323	3.0493	3.0764	2.9659	3.0127	3.0049	3.0216
STRIP1	-0.052369	2.9542	-2.3041	0.027885	0.078628	-4.7758	2.9168	2.9597	2.9579	2.9608	2.9424	2.8806	2.9149	2.8325	2.9249	2.8906	2.8781	2.9288	3.0313	2.9411	3.0407	3.0341	3.0345	2.8679	3.0001	3.0335	3.0206	2.9279	2.9904	2.9158	2.9608	2.9696	2.9189	2.9555	2.9666	3.0295
UBL4B	0.047693	1.9293	0.83840	0.40804	0.56518	-6.9388	1.9669	1.9577	1.8695	1.7694	2.1946	1.9891	2.1254	1.7699	1.9206	1.8820	1.9516	2.0685	1.9675	1.9303	1.6764	1.5082	2.0132	1.9366	2.3241	1.8274	2.0550	1.8147	1.7797	1.9033	2.1025	2.0019	1.7609	1.9679	1.8827	1.9624
SLC6A17	-0.10499	2.0513	-1.9475	0.060326	0.14255	-5.4565	1.9119	1.7658	1.9900	2.0572	2.1394	2.0973	2.0507	1.9573	2.0923	2.0355	1.7600	2.0685	1.9675	2.0397	2.0938	2.1377	1.8026	2.2843	2.4058	2.2363	2.1341	2.0354	1.9364	1.9118	2.0806	2.0304	2.0309	2.0572	1.9721	2.4564
KCNC4	0.068651	2.5128	1.3891	0.17442	0.31151	-6.3340	2.6790	2.4632	2.3031	2.5721	2.7096	2.7299	2.7047	2.6607	2.5417	2.4694	2.4667	2.5449	2.3278	2.4856	2.4572	2.3898	2.2681	2.6759	2.6586	2.2090	2.2915	2.5872	2.5615	2.4709	2.5996	2.4863	2.5147	2.5939	2.4454	2.5175
RBM15	0.027821	3.0565	0.76171	0.45183	0.60591	-7.0005	3.0484	2.9775	3.0436	3.0887	3.2475	3.0794	2.9575	3.0527	2.9580	3.0311	3.0870	3.2918	3.0759	2.9350	3.0819	3.0969	3.0955	3.1656	3.1905	3.1826	3.1674	2.9879	2.9725	2.9260	2.9688	2.9655	2.9931	2.9634	2.9500	3.1125
PROK1	-0.097546	2.1546	-2.5419	0.016084	0.051138	-4.2766	2.1900	2.0856	2.1955	2.1250	1.9551	2.0541	1.9366	2.1417	2.0923	2.0149	2.1411	2.3728	1.9859	2.2618	1.9486	2.1377	2.3537	2.2152	2.1954	2.1727	2.2815	2.1432	2.2050	2.2259	2.1793	2.1217	2.2212	2.3290	2.1701	2.1842
CD53	-0.095880	3.5256	-3.8280	0.00056853	0.0033014	-1.1118	3.4345	3.5473	3.5272	3.3346	3.3670	3.5305	3.4916	3.3790	3.5883	3.4854	3.4506	3.4287	3.5615	3.6070	3.5585	3.5429	3.5265	3.5452	3.4752	3.5526	3.5638	3.6041	3.6061	3.6202	3.5952	3.5938	3.5549	3.5581	3.5919	3.5452
CEPT1	-0.073289	3.0865	-2.7647	0.0093881	0.033277	-3.7800	3.1006	3.1102	3.0040	3.0526	3.0363	3.0454	2.9238	2.9559	3.1765	3.0547	2.9415	3.0369	3.1456	3.1275	3.1542	3.1248	3.0994	3.1985	3.0822	3.1760	3.1662	3.1341	3.1557	3.0957	3.1373	3.1068	2.9878	3.0481	3.1616	3.0540
CHI3L2	0.47778	2.8096	3.3996	0.0018295	0.0087068	-2.2367	3.5389	3.3572	1.9900	3.2945	3.3425	2.4327	2.9499	2.6956	3.1565	3.3770	3.3140	3.3446	3.2513	2.7131	2.8976	2.7861	2.7500	2.7824	1.3577	2.9249	2.8813	2.7316	2.5533	2.5422	2.6608	2.6644	2.5270	2.2882	2.8326	2.3508
CHIAP2	-0.028580	1.6879	-0.64652	0.52257	0.66888	-7.0825	1.6992	1.6112	1.6983	1.7440	1.7886	1.6081	1.7125	1.7618	1.7292	1.6728	1.6568	1.5153	1.5341	1.5841	1.5911	1.6582	1.8567	1.5800	1.9218	1.7211	1.2992	1.8470	1.6972	1.7536	1.7082	1.6695	1.7402	1.6780	1.7722	1.8264
CHIA	0.045096	1.8111	0.68107	0.50074	0.64951	-7.0593	1.9119	1.5206	1.5826	1.8708	2.0170	1.6657	1.9001	1.7699	1.9357	1.7258	2.0689	2.1058	1.8013	1.6672	1.5911	1.6118	2.0132	1.4525	2.2315	1.8274	1.7322	1.9343	1.8807	1.6032	1.7200	1.8045	1.7346	1.7291	1.9104	2.0124
PIFO	0.085532	1.8678	1.2245	0.22973	0.37926	-6.5436	2.0046	2.1343	1.7560	1.9803	2.0170	1.9739	1.9120	1.8151	1.8382	2.1169	2.0611	1.9806	1.3215	2.0593	1.6764	2.1377	1.6721	1.4525	1.6770	2.0174	1.6056	1.7852	1.9781	1.7714	1.7613	1.9286	2.0536	1.7498	1.8341	1.9624
ATP5F1	-0.098904	2.6274	-1.8559	0.072722	0.16370	-5.6170	2.6182	2.6477	2.4959	2.5796	2.6341	2.2843	2.4687	2.5169	2.5035	2.4523	2.6939	2.8640	2.6680	2.4571	2.8393	2.7861	2.8355	2.7673	2.7114	2.7876	2.9281	2.6767	2.4781	2.5085	2.5878	2.5552	2.5326	2.5791	2.5103	2.8530
C1orf162	-0.58998	3.0151	-8.7696	5.2265e-10	1.9546e-8	12.709	2.8639	2.9330	2.9179	2.8355	2.3384	2.7613	3.0172	2.6895	2.5195	2.3153	2.9580	2.2474	2.4532	3.3418	3.1615	3.1234	3.2940	3.2042	3.1304	3.1572	3.2748	3.3302	3.3614	3.4033	3.2982	3.3247	3.3264	3.3313	3.3326	3.2075
RAP1A	-0.10514	2.9474	-2.3936	0.022737	0.066868	-4.5918	2.8813	2.8349	2.8230	2.9023	2.8598	2.9558	2.8431	2.8721	2.9377	2.9666	2.8906	2.8422	2.9324	3.0726	3.0734	3.0588	2.9266	2.7931	2.6090	2.7392	2.9232	3.1143	3.0619	3.1329	3.0947	3.1135	3.1122	3.1247	2.9897	2.9410
DDX20	0.0042235	2.8490	0.086496	0.93161	0.95920	-7.2919	2.8807	3.0374	2.7599	2.9942	2.7299	2.7993	2.9975	2.8079	2.8334	2.9953	2.8725	2.7383	2.6220	2.9169	2.7800	2.7923	2.8117	2.7503	2.6090	2.5089	2.8124	2.9200	2.9868	2.8554	2.9465	2.9446	3.0532	2.9931	2.9480	2.7728
CTTNBP2NL	0.51148	2.0535	7.5721	1.2899e-8	3.1673e-7	9.4924	2.6392	2.3187	2.5311	2.1765	2.3331	2.0150	2.3222	2.2843	2.5787	2.3886	2.0795	2.3240	2.4724	1.8153	1.5911	1.5082	2.1773	1.7612	2.1836	1.7772	2.0119	1.6268	1.9916	1.7210	1.7920	1.8468	1.7516	1.6764	1.8392	2.0704
WNT2B	0.024453	2.1125	0.62348	0.53740	0.68224	-7.0974	2.2387	2.0315	2.1689	2.2431	2.0363	2.0455	2.0615	2.1196	2.3181	2.0934	2.0179	2.1371	2.1310	2.0730	2.0362	1.9195	2.1773	2.0446	2.4058	2.2363	1.9617	2.1319	2.1321	2.0720	1.9613	2.1593	2.1156	2.1330	2.1141	2.0587
CAPZA1	0.035105	3.0788	0.89671	0.37659	0.53632	-6.8881	3.1324	3.1411	3.1307	3.1566	3.0448	3.2620	3.0990	3.1038	3.1759	3.2095	3.1143	2.8491	2.8636	3.1470	3.0631	2.8532	2.9434	2.9813	3.0512	2.9465	3.0269	3.1150	3.1166	3.1547	3.0986	3.1701	3.1635	3.0980	3.1547	2.9972
MOV10	0.097229	3.0541	4.2145	0.00019196	0.0013081	-0.055838	3.0950	3.1176	3.2786	3.0458	3.0647	3.0969	3.0430	3.1341	3.1550	3.1066	3.0917	3.0852	3.1058	3.0166	2.9227	3.0095	2.9381	3.0347	3.0413	2.9530	3.0479	3.0036	3.0257	3.0941	3.0193	3.0194	2.9768	2.9969	3.0769	3.0273
FAM19A3	-0.14936	2.3616	-3.4147	0.0017570	0.0084429	-2.1980	2.4053	2.2285	2.3180	2.2904	2.2715	2.3126	2.2690	2.2404	2.3332	2.2078	2.3231	2.2251	2.1762	2.4981	2.0662	2.3123	2.4374	2.1800	2.6382	2.5089	2.5001	2.4201	2.4639	2.4348	2.4241	2.3774	2.3864	2.5741	2.3620	2.6643
AKR7A2P1	0.032482	2.1553	0.51799	0.60804	0.73690	-7.1585	2.0895	2.0157	1.9330	2.0677	2.2806	2.1816	2.2764	2.2940	2.3122	2.1482	2.3332	2.1678	2.1583	2.3351	2.2286	2.4502	2.1030	2.2843	2.1242	2.1727	1.4810	2.1007	2.1827	2.1017	2.1059	2.0368	2.3279	2.2125	2.1913	1.9624
LRIG2	0.0073940	2.8843	0.23981	0.81201	0.88340	-7.2662	2.8697	2.9374	2.9667	2.9276	2.8885	2.8626	2.7995	2.7472	2.8805	2.9238	2.9274	2.9856	2.8344	2.8807	2.7900	2.8002	2.9659	3.0018	2.6382	2.9600	2.9855	2.8873	2.8863	2.8735	2.8984	2.8739	2.8305	2.8901	2.9447	2.8723
MAGI3	0.076930	2.3373	0.83773	0.40841	0.56547	-6.9394	2.4030	1.8943	2.5268	2.1863	2.6993	1.9121	1.7746	2.6541	2.6286	2.6939	2.4079	2.5909	2.5798	2.1752	2.4059	2.5543	2.0132	2.1341	1.8417	2.1727	2.1341	2.2631	2.4597	2.4631	2.4041	2.5025	2.4856	2.4444	2.2985	2.4154
DCLRE1B	0.32421	2.4509	6.6670	1.6232e-7	0.0000029176	6.9567	2.7345	2.6958	2.4430	2.6907	2.6792	2.6671	2.4752	2.8280	2.6492	2.8445	2.4335	2.5909	2.5190	2.4002	2.3807	2.3254	2.1773	2.2843	1.9933	2.4296	2.3637	2.4113	2.3253	2.3889	2.3477	2.3595	2.5012	2.1834	2.3472	2.0587
HIPK1	0.18192	3.2647	4.6334	0.000057857	0.00046494	1.1197	3.3409	3.4670	3.2592	3.4039	3.3299	3.3385	3.3922	3.3465	3.4196	3.4105	3.4196	3.3568	3.2960	3.2661	3.1776	3.2002	3.1558	2.9747	3.0088	2.8150	3.2500	3.2862	3.2647	3.2412	3.2435	3.2625	3.2803	3.2383	3.2629	3.2310
OLFML3	0.13070	2.0229	2.4016	0.022324	0.066027	-4.5752	1.9980	2.3003	2.1186	2.0316	2.1173	2.0652	2.0091	2.0232	2.3106	2.0291	1.8884	2.0090	2.3604	1.9000	1.8092	2.1377	2.0132	2.0446	1.9218	2.1267	2.3637	1.8957	1.8346	1.9958	1.8402	1.8952	2.1523	1.9467	1.7612	1.7885
SYCP1	-0.034812	1.3264	-1.0664	0.29424	0.45259	-6.7221	1.3291	1.3562	1.2052	1.3248	1.3287	1.3883	1.3669	1.3080	1.2879	1.2581	1.2556	1.2562	1.3215	1.3602	1.4081	1.4040	1.1986	1.3466	1.2368	1.6112	1.1636	1.3121	1.3771	1.3529	1.2993	1.4152	1.3982	1.3234	1.2375	1.3601
TSHB	-0.018823	1.4413	-0.52614	0.60243	0.73211	-7.1542	1.2355	1.5206	1.3675	1.5397	1.5203	1.4782	1.6569	1.3691	1.2160	1.3872	1.4703	1.4308	1.4064	1.5207	1.4984	1.5474	1.4111	1.5129	1.5111	1.3050	1.4161	1.4781	1.4103	1.3714	1.5015	1.3708	1.4454	1.4294	1.5179	1.3936
VANGL1	0.43074	2.4494	5.7362	0.0000023591	0.000029171	4.2867	2.7687	2.7105	2.0795	2.5166	2.7910	2.7624	2.5770	2.6683	2.8258	2.9847	2.6619	2.8951	2.7737	2.5727	2.2023	2.2423	2.1411	1.8208	2.1242	2.2568	2.0993	2.5700	2.3277	2.6247	2.1480	2.4208	2.4095	2.1208	2.1336	2.2521
SLC22A15	0.018330	2.0547	0.36525	0.71734	0.81883	-7.2274	1.8719	2.2807	2.2885	2.0923	2.0012	1.9689	2.1005	1.8249	2.0367	2.1690	1.9179	2.1216	2.1725	2.1479	2.0938	2.0989	2.4031	1.9967	1.9218	2.1448	1.9617	2.1103	1.9389	2.0337	1.9351	1.9342	2.0498	2.0167	1.8238	2.1842
MAB21L3	-0.041723	1.7004	-0.51435	0.61055	0.73891	-7.1605	1.4817	1.7201	1.7758	1.5397	1.8933	1.7209	1.6785	1.5643	1.8289	1.6576	1.6144	1.7502	1.5731	1.5641	1.9996	1.5082	1.4111	1.3959	2.5621	1.9882	1.6743	1.6386	1.8532	1.5140	1.6229	1.7805	1.4734	1.6695	1.6350	1.9241
ATP1A1	-0.15675	3.3495	-7.4197	1.9636e-8	4.5938e-7	9.0713	3.2735	3.2764	3.2056	3.1530	3.2257	3.4085	3.2181	3.2945	3.2673	3.2663	3.2288	3.2665	3.3043	3.4018	3.4316	3.4642	3.4442	3.4608	3.4380	3.4333	3.4333	3.3961	3.4059	3.4039	3.3881	3.3992	3.3798	3.3813	3.3996	3.4349
C1orf137	-0.056674	1.4973	-1.1652	0.25256	0.40669	-6.6132	1.4160	1.3780	1.5030	1.4813	1.4073	1.4886	1.5645	1.3691	1.3548	1.5588	1.4842	1.6352	1.4064	1.3930	1.8092	1.3502	1.4790	1.8806	1.5111	1.6533	1.6743	1.4608	1.5134	1.5569	1.4843	1.3118	1.3914	1.3234	1.4657	1.6127
CD2	-0.15091	3.2538	-2.6410	0.012694	0.042436	-4.0592	3.3262	2.8508	2.6588	3.2329	3.3566	3.2736	2.8125	3.3182	3.1587	3.3231	3.4014	3.3250	3.1503	3.3152	3.3651	3.3142	3.2265	3.3762	3.2575	3.3907	3.2696	3.3253	3.3282	3.3494	3.3121	3.3434	3.2920	3.3052	3.3015	3.3546
PTGFRN	0.010498	2.0249	0.14432	0.88616	0.93172	-7.2850	1.7919	2.0497	1.7560	1.9258	2.0835	1.9121	2.0292	1.9106	2.5427	1.8820	1.8803	1.9806	2.6570	1.9303	2.1874	2.0014	2.1773	1.5800	2.1242	2.0174	2.0550	1.9623	2.0118	2.1254	2.0124	1.9018	2.1090	2.1369	2.0016	2.0124
CD101	-0.58186	2.2531	-8.8066	4.7478e-10	1.8089e-8	12.805	2.0642	1.9351	2.1170	2.0001	1.6756	2.0904	1.8156	1.8402	2.0156	1.8142	2.0156	1.8194	1.8013	2.5503	2.4144	2.5543	2.3104	2.4904	1.8417	2.4158	2.6032	2.5735	2.4848	2.4498	2.5690	2.8057	2.4030	2.7408	2.7373	2.6452
TTF2	0.20950	2.7291	4.4497	0.000098126	0.00073286	0.60088	2.9638	2.6431	2.8040	2.7844	3.0682	3.0156	2.6985	2.9003	2.8088	2.9550	2.5352	2.9765	2.8681	2.7224	2.7038	2.7041	2.7620	2.3949	2.4795	2.6313	2.6384	2.7128	2.6392	2.5407	2.6662	2.6892	2.6910	2.7292	2.6900	2.4564
MAN1A2	-0.048027	3.0130	-1.3944	0.17282	0.30956	-6.3269	3.0470	2.9729	2.9847	2.8714	2.9522	2.9542	2.9861	2.9690	2.9990	3.0030	2.9599	2.9815	3.1343	3.0388	3.0631	3.0806	3.0282	2.9885	2.6382	3.0618	3.1001	3.0550	3.0059	3.0769	3.0529	3.0734	3.0493	3.0459	3.0663	3.1500
FAM46C	-0.27950	2.8276	-5.1132	0.000014420	0.00013884	2.4904	2.5336	2.9962	2.8891	2.4724	2.6272	2.2765	2.7489	2.6394	2.6046	2.7036	2.8150	2.7484	2.6453	3.0298	2.9189	3.0302	2.9714	2.9426	2.8192	2.7876	2.8468	3.0585	2.7928	2.9378	3.0612	2.9031	3.2367	3.0920	2.8800	2.8201
WDR3	-0.10596	2.6140	-2.2442	0.031890	0.087654	-4.8960	2.4400	2.3618	2.4234	2.4332	2.7931	2.6179	2.5401	2.6081	2.5370	2.7465	2.2905	2.6976	2.7119	2.6111	2.7354	2.7699	2.8687	2.6964	2.4795	2.8007	2.7254	2.6211	2.6703	2.5992	2.5181	2.6295	2.5858	2.5291	2.6452	2.7327
HAO2	-0.084190	1.7720	-1.9793	0.056464	0.13579	-5.3993	1.8086	1.6577	1.6613	1.6443	1.8130	1.5927	1.6673	1.7699	1.7120	1.8249	1.7491	1.6783	1.8364	1.7322	1.8806	1.6118	1.7365	1.5129	1.9218	1.8795	1.6056	1.8543	1.8860	1.8680	1.8680	1.6986	1.8506	1.8609	1.9877	1.9889
HSD3B2	-0.12415	1.7210	-1.3418	0.18915	0.33081	-6.3968	1.5670	1.6827	1.7560	1.5364	1.6756	1.5133	1.6867	1.5851	1.5751	1.4156	1.4703	2.0498	1.9449	1.4859	1.7958	1.6582	2.4296	2.3669	1.9218	2.3291	1.8506	1.6574	1.6688	1.5855	1.4728	1.5255	1.5462	1.5657	1.5677	1.7439
HSD3B1	0.029132	1.7429	0.54345	0.59060	0.72332	-7.1448	1.8731	1.6827	1.8789	1.6861	1.8613	1.7030	1.5176	1.9035	1.7133	1.6459	1.5948	1.7075	2.1051	1.6508	1.5458	1.6582	2.0704	1.5228	1.8417	1.9264	1.7832	1.7299	1.6529	1.7737	1.8119	1.7120	1.6902	1.7258	1.5083	1.8111
HSD3BP4	0.057925	1.9303	0.77810	0.44225	0.59708	-6.9878	1.9491	2.1093	2.3370	1.6978	1.9108	1.8362	1.8391	2.0974	2.0417	1.9613	1.7989	2.0225	1.9198	1.9551	1.5911	2.0710	1.6721	1.7005	1.3577	2.1007	1.7322	1.9901	2.1090	2.1833	2.0651	1.9366	2.0209	2.0619	2.1913	1.6501
PHGDH	0.31546	2.8165	6.5162	2.4944e-7	0.0000042530	6.5272	3.0393	2.7953	2.8717	2.9105	3.2137	3.0407	2.7953	3.3156	2.8248	3.1130	2.7868	3.1958	3.0358	2.6432	2.6946	2.6624	2.8301	2.7255	2.8036	2.7662	2.7850	2.6908	2.7013	2.5834	2.6009	2.5322	2.5735	2.5983	2.6910	2.6744
FAM72A///FAM72D///FAM72B	0.66220	2.3503	8.0013	4.0059e-9	1.1330e-7	10.665	2.8003	2.2832	2.7080	2.6679	3.0802	3.0146	2.4327	2.9946	2.7655	2.9443	2.0170	2.9580	2.7655	1.9913	2.1692	2.2077	1.7515	1.9546	2.3066	2.1877	2.2841	1.9633	2.1728	2.0540	1.8404	2.1790	1.9221	2.0684	1.9955	2.0283
HIST2H2BF///HIST2H2BA	0.39564	1.9370	3.8046	0.00060658	0.0034934	-1.1745	1.9022	2.2988	2.3618	2.7769	1.8275	2.6595	2.0077	1.9023	1.9204	2.1556	2.7827	1.9770	1.5227	1.9853	1.6100	2.1558	1.6972	1.5236	1.5537	1.8084	1.5642	1.9933	1.8245	1.5890	1.7094	1.9946	2.0151	1.6689	1.8000	1.5212
SRGAP2D///SRGAP2C///SRGAP2B///SRGAP2	-0.0014961	2.9069	-0.037597	0.97024	0.98199	-7.2950	2.9533	2.8280	3.1733	2.8748	2.9906	3.0953	2.6262	2.9913	2.8904	2.9209	2.7331	2.9303	2.7710	2.8661	2.8620	2.7528	2.8849	2.9169	2.9041	2.8383	2.9693	2.8960	2.8851	2.9477	2.9842	2.9839	2.9746	2.9725	2.9415	2.8482
LINC00328	0.10284	2.6330	1.6071	0.11788	0.23448	-6.0210	2.8680	2.5850	2.5107	2.5112	2.7638	3.0291	2.7714	2.3052	2.6930	2.8373	2.8057	2.8220	2.4842	2.6543	2.5205	2.5662	2.6384	2.3051	2.1893	2.6159	2.8356	2.7048	2.6793	2.6992	2.4472	2.7444	2.6389	2.7009	2.6380	2.4253
SRGAP2C///SRGAP2B///SRGAP2	-0.0036651	3.0734	-0.090919	0.92813	0.95757	-7.2915	3.1227	2.9308	3.3086	2.9408	3.2206	3.2036	2.8288	3.1195	3.0076	3.1203	3.0083	3.1816	2.9343	3.0685	2.9923	2.8319	3.1117	3.0527	3.1622	3.0607	3.1792	3.0861	3.0753	3.1508	3.0815	3.0996	3.0607	3.0795	3.1104	3.0720
NBPF25P///NBPF19///NBPF20///NBPF10///NBPF8///NBPF9///NBPF15///NBPF11///NBPF12///NBPF3///NBPF1///NBPF14	-0.16089	3.0541	-4.7897	0.000036846	0.00031333	1.5639	2.8492	2.8933	3.0489	2.8228	3.0728	2.8860	2.8546	3.0138	3.0331	2.8865	2.9309	3.0902	3.1360	3.0389	3.1910	3.2183	3.1671	3.1682	3.1582	3.1919	3.2185	3.0756	3.0699	3.0860	3.0738	3.0948	3.0014	3.0688	3.0610	3.2214
SEC22B	-0.10403	3.1044	-2.6555	0.012255	0.041272	-4.0267	2.9685	2.9406	2.9628	2.8944	3.1772	3.0253	3.0602	3.0675	3.0481	3.1539	2.9995	3.1992	3.0940	3.2072	3.3129	3.3138	2.9406	2.9633	3.1182	3.2438	2.9820	3.2053	3.1826	3.1868	3.1933	3.1794	3.1037	3.0304	3.1377	3.2407
LOC100996763///NOTCH2NL///NOTCH2	-0.10073	3.2457	-2.6027	0.013916	0.045587	-4.1438	3.0599	3.0437	3.2497	3.0748	3.1605	3.2011	3.2061	3.2678	3.3847	3.1504	3.1981	3.2177	3.2372	3.3175	3.2732	3.2892	3.2414	3.1443	2.9206	3.2728	3.3338	3.3599	3.3561	3.3513	3.3629	3.3687	3.3129	3.3681	3.3457	3.2999
RNVU1-6	0.22637	2.6664	3.2684	0.0025927	0.011686	-2.5692	2.6161	2.6544	2.5352	3.0318	2.7494	3.0755	3.0066	2.9496	3.0403	2.7231	2.8902	2.2474	2.8111	2.5781	2.4845	2.6435	2.6098	2.5457	2.3241	2.5295	2.2032	2.6031	2.6729	2.6089	2.6447	2.6644	2.8824	2.6132	2.3924	2.6608
HFE2	-0.12243	2.0708	-2.2069	0.034640	0.093468	-4.9697	2.0895	1.9351	1.9900	1.8708	2.1946	2.0455	1.8504	2.1902	1.9641	1.9385	2.0501	1.9806	1.9198	2.1618	2.0362	2.2423	2.1773	2.3949	2.5437	2.3439	2.2032	2.0080	1.8484	2.1322	1.9673	2.0019	2.0536	2.0501	1.8827	2.0587
TXNIP	-0.18383	3.6039	-6.3943	3.5348e-7	0.0000057287	6.1790	3.3899	3.5477	3.5432	3.4387	3.4535	3.4430	3.3726	3.3845	3.6826	3.4919	3.5381	3.4925	3.7184	3.6894	3.7053	3.7007	3.7041	3.6782	3.6170	3.7018	3.7018	3.6817	3.6843	3.6644	3.6835	3.6807	3.6764	3.6773	3.6724	3.7018
ANKRD34A	-0.087148	2.2276	-2.4390	0.020474	0.061654	-4.4967	2.0895	2.0497	2.0884	2.3122	2.0612	2.1326	2.1254	2.2015	2.2589	2.1482	2.2384	2.4250	2.1858	2.1690	2.1418	2.2423	2.3388	2.2843	2.1242	2.3439	2.3167	2.3362	2.3691	2.1186	2.3290	2.2640	2.3238	2.2374	2.2462	2.3262
LIX1L	-0.10940	3.0303	-4.7097	0.000046433	0.00038392	1.3361	3.0211	2.9790	2.8690	2.9728	2.9068	3.0316	3.0082	2.9690	3.0399	2.9230	2.9502	2.9547	2.9630	3.1037	3.0905	2.9909	2.9659	3.0987	3.1414	3.0358	3.0269	3.0993	3.1579	3.1131	3.1165	3.1069	3.0504	3.1050	3.1101	3.0083
RBM8A	-0.042339	2.9387	-1.0800	0.28826	0.44627	-6.7077	2.9511	2.8837	2.8645	2.9594	3.0263	2.8901	2.8968	2.8382	2.7709	2.8572	2.9133	3.0368	3.0025	2.8896	3.1177	3.1587	2.7505	3.0025	2.8932	3.1566	3.0997	2.9317	2.8928	2.8686	2.9006	2.8839	2.9153	2.8493	2.8706	3.0882
PEX11B	0.0078395	2.9997	0.14314	0.88708	0.93211	-7.2852	3.1246	2.9983	3.0035	2.8703	2.9323	3.0656	2.9740	3.1385	3.1293	3.2000	2.9791	2.7822	2.8559	3.0466	2.9571	3.0407	2.8765	2.6964	2.5437	2.9465	3.0935	3.1352	3.1331	3.0976	3.1294	3.1695	2.9954	3.0586	3.1534	2.8637
ITGA10	0.045577	1.9595	0.88125	0.38478	0.54416	-6.9018	1.8147	1.9653	1.9835	1.9597	2.1351	1.9185	1.8884	1.8432	2.0660	2.0355	2.0179	2.0685	2.1128	1.8782	1.9773	2.1706	1.6721	1.7005	1.5962	1.9264	1.7322	2.0063	2.0737	2.0481	2.0404	2.0546	1.8955	2.1030	2.0417	2.0587
ANKRD35	-0.0051609	1.9034	-0.11170	0.91176	0.94726	-7.2893	1.7797	1.8806	1.8153	1.8594	2.1841	1.9572	1.9524	2.0246	1.8788	1.9296	1.8032	1.8194	1.8219	1.7322	1.9138	1.8727	2.1411	1.7005	1.8417	1.7609	1.8142	1.8609	2.0093	1.8666	2.0757	1.7212	1.9635	2.0585	1.9800	2.0830
PIAS3	0.083825	2.7411	3.1339	0.0036869	0.015595	-2.9033	2.8143	2.8209	2.7051	2.8455	2.8934	2.7968	2.8448	2.6912	2.7956	2.7876	2.6945	2.8516	2.7100	2.7036	2.8153	2.7301	2.7208	2.7751	2.5656	2.6174	2.6288	2.6868	2.6637	2.7476	2.6802	2.7789	2.7589	2.6998	2.7178	2.6901
RNF115	0.11082	2.9060	1.8728	0.070291	0.15986	-5.5879	2.9100	3.0134	2.8200	3.0520	2.9703	3.0005	2.9565	2.9391	3.0001	3.0324	3.0034	2.9468	2.9504	2.9948	2.9511	2.9575	2.6190	2.5325	2.2946	2.6089	2.8160	3.0143	2.9917	2.9834	2.9764	3.0176	2.9993	2.9851	2.9786	2.8652
PDZK1P1///PDZK1	-0.11204	1.7577	-1.9391	0.061383	0.14437	-5.4715	1.6358	1.8826	1.6038	1.6459	1.7102	1.6377	1.6785	1.6491	1.7691	1.7360	1.6038	1.8194	1.6531	1.9349	1.6764	1.8250	2.0481	1.9366	2.0659	1.3496	1.6743	1.9491	1.9642	1.8143	1.6362	1.9730	1.7943	1.8076	1.8272	1.4297
PDIA3P1///PDIA3	-0.0073539	3.1827	-0.16049	0.87351	0.92376	-7.2825	3.1519	3.1442	3.1684	3.0865	3.3319	3.1286	3.2054	3.0603	3.1256	3.1619	3.0986	3.3216	3.3362	3.2157	3.4009	3.4316	3.0970	2.9544	3.0567	2.8707	3.0960	3.2174	3.1906	3.2322	3.1772	3.2302	3.2463	3.2013	3.1676	3.3745
CHD1L	0.20966	2.7886	4.3547	0.00012877	0.00092430	0.33462	2.8739	2.7884	2.8638	2.7656	2.9790	2.9502	2.9725	2.9241	2.9400	2.8215	2.8117	3.0453	3.0600	2.6956	2.7954	2.7528	2.8687	2.7673	2.2315	2.8150	2.9155	2.7157	2.6649	2.5735	2.6282	2.6925	2.5796	2.6290	2.6934	2.8429
BCL9	0.017949	2.9310	0.44213	0.66138	0.77757	-7.1957	3.0173	3.1715	2.8240	3.0542	2.8130	2.8943	3.0233	2.9110	3.0013	2.9889	3.0377	2.7730	2.7253	3.0546	2.7954	2.8284	2.8849	2.9070	2.9379	2.7272	2.8370	3.0203	3.0181	2.9831	2.8756	2.9544	2.9419	2.9871	3.0469	2.8947
GJA8	0.022841	1.9914	0.40824	0.68582	0.79624	-7.2104	1.9970	2.0075	1.9777	1.9997	2.0955	1.9321	1.6970	1.9278	2.1372	2.0013	1.8451	2.2667	2.1725	1.9616	1.8704	2.2152	1.9764	2.1880	2.2315	1.6799	2.0550	1.8760	2.0314	1.9595	1.9884	1.7957	1.7970	1.9780	1.8505	2.2319
GPR89A///GPR89B	-0.075030	3.0429	-3.3754	0.0019521	0.0092125	-2.2986	3.0290	2.9013	2.9814	2.9774	2.9527	3.0382	2.9834	3.0190	3.0466	3.0234	3.0409	2.9788	3.0333	3.0748	3.0408	3.0599	3.1229	3.0781	2.9756	3.0573	3.1631	3.0981	3.1001	3.1121	3.0797	3.0943	3.0713	3.0627	3.1423	2.9493
ABHD17A	-0.050633	2.9632	-1.8551	0.072849	0.16392	-5.6185	2.9980	2.9884	2.8809	2.9604	2.8238	2.9730	2.9453	2.9861	2.9662	3.0068	2.9805	2.8082	2.8308	2.9884	2.9285	2.8612	2.9831	3.0512	3.1083	3.0634	2.8946	3.0309	2.9989	3.0106	2.9589	3.0041	3.0100	2.9889	2.9575	2.9084
RNVU1-3	0.018437	2.4021	0.21328	0.83247	0.89672	-7.2724	1.9172	2.4159	1.9239	2.7297	2.5188	2.5896	2.3726	2.2924	2.5705	2.4687	2.6464	2.4753	2.4423	2.4752	2.4919	2.5278	2.0704	2.2595	1.7371	2.5089	2.4967	2.3865	2.4491	2.1580	2.4598	2.6171	2.7623	2.4411	2.6640	2.1948
RNVU1-19	-0.019048	2.2793	-0.19392	0.84747	0.90645	-7.2764	2.1045	2.1458	2.4809	2.3511	2.1648	2.7136	1.4055	2.3272	2.7196	2.2248	2.3042	2.1020	2.4470	2.2409	2.2908	2.5956	2.1453	2.1553	1.8602	2.2031	1.8395	2.2258	2.2437	2.4264	2.7501	2.3624	2.3258	2.3796	2.2167	2.6278
PFN1P2	0.052435	3.4159	1.1755	0.24848	0.40197	-6.6013	3.5272	3.5356	3.3875	3.4705	3.2676	3.5442	3.4590	3.5178	3.5608	3.5039	3.5147	3.2771	3.2264	3.5012	3.3233	3.3484	3.2795	3.2613	3.3916	3.2799	3.1626	3.4965	3.4565	3.5585	3.4802	3.5194	3.5184	3.4461	3.4845	3.1752
FLJ37786	-0.080846	2.2985	-2.3645	0.024308	0.070613	-4.6522	2.2398	2.0408	2.2162	2.2528	2.3594	2.3031	2.1954	2.2545	2.2235	2.3071	2.2390	2.3716	2.2819	2.3219	2.3456	2.3171	2.3095	2.4703	2.2462	2.2748	2.4940	2.2805	2.2898	2.3227	2.4607	2.2659	2.2350	2.3889	2.1695	2.4778
LOC101060524///DRD5P2///DRD5	0.0073101	2.0894	0.14648	0.88446	0.93052	-7.2847	2.0258	2.0681	2.2214	2.0821	2.1086	2.1274	2.0919	2.1440	2.1488	1.9722	1.9705	2.0372	2.2184	2.1308	1.9063	1.8433	2.0842	1.8883	2.3860	1.7458	1.9263	2.1502	2.2084	2.1419	2.1551	2.1172	2.1856	2.1620	2.1264	2.3089
LOC100996732///LOC654342///LOC645166///LSP1	-0.16422	3.0574	-5.2033	0.000011098	0.00011037	2.7495	2.9385	3.1058	2.9663	2.9017	2.8981	2.9750	3.0926	2.7943	3.0186	2.9752	2.9526	2.8542	3.0631	3.1124	3.1031	3.0868	3.2597	3.1888	3.3298	3.1593	3.1204	3.0705	3.0504	3.0785	3.0658	3.0940	3.1399	3.1112	3.0779	3.1366
FAM231A///FAM231D///LOC388692	-0.67268	2.5531	-11.067	1.8719e-12	1.6107e-10	18.358	2.0315	2.0371	2.6158	2.0492	1.9759	2.0094	1.9305	2.1704	2.6274	2.0712	2.1058	2.0685	2.5417	2.8581	2.7754	2.7323	2.9736	2.7897	2.8920	2.9224	2.9259	2.8723	2.8478	2.8424	2.8254	2.8661	2.7412	2.7620	2.9108	2.8201
FCGR1CP///FCGR1B///FCGR1A	0.13581	1.7104	2.2268	0.033149	0.090321	-4.9306	1.7464	1.6131	1.6933	1.9527	1.7803	1.5986	1.5219	1.6639	2.0905	1.6956	2.0764	1.7488	2.0543	1.7495	1.5911	1.6669	1.6057	1.2752	1.9186	1.4581	1.5433	1.6362	1.7143	1.8354	1.7082	1.7667	1.7778	1.7189	1.4945	1.6161
HIST2H2BD	0.58862	2.4198	5.7756	0.0000021043	0.000026361	4.4004	2.7652	2.7479	2.9649	2.9797	2.7649	2.8146	2.6017	2.6370	2.3740	3.0104	3.1699	2.8325	2.1310	2.4540	2.3278	2.0710	2.2374	2.3949	1.3577	2.1007	1.7322	2.5116	2.2769	2.4240	2.1390	2.4490	2.3743	2.0572	1.8341	2.0587
HIST2H2AC	0.13338	3.2859	3.3452	0.0021154	0.0098646	-2.3754	3.3471	3.2526	3.3040	3.3800	3.5514	3.3847	3.3218	3.4170	3.1790	3.4133	3.2570	3.5577	3.3339	3.3058	3.3596	3.2665	3.1763	3.0573	2.9437	3.1784	3.2880	3.2809	3.2197	3.2523	3.2011	3.1962	3.3853	3.2255	3.2265	3.3151
BOLA1	-0.10076	2.6160	-1.8641	0.071536	0.16178	-5.6029	2.5925	2.3731	2.5397	2.4397	2.7693	2.5709	2.4052	2.5959	2.5239	2.6162	2.3454	2.7852	2.7095	2.5922	2.8362	2.7636	2.8312	2.7897	2.8799	2.7666	2.8783	2.5152	2.5260	2.5676	2.5000	2.5300	2.4599	2.4739	2.5323	2.7725
VPS45	0.0056178	3.0381	0.12890	0.89824	0.93898	-7.2872	3.0994	2.9650	2.9979	2.8853	3.0547	2.9927	3.0368	3.1081	3.1535	3.0652	2.9385	3.0593	3.1808	3.1078	3.1070	3.0056	2.9144	2.9692	2.5437	3.0436	3.0662	3.1082	3.1123	3.1140	3.0879	3.1362	3.0516	3.0508	3.1052	3.0830
PLEKHO1	0.095293	2.8762	3.5362	0.0012664	0.0064161	-1.8841	2.9696	2.9391	2.9997	2.9276	2.9473	2.9358	2.9303	2.8468	2.9044	2.9277	2.7983	2.9229	3.0431	2.8091	2.7841	2.8641	2.8687	2.8965	2.9812	2.8266	2.6563	2.8049	2.8241	2.8155	2.8192	2.8223	2.8945	2.8585	2.8987	2.7692
CA14	-0.064027	1.7789	-1.0115	0.31937	0.47973	-6.7787	1.6690	1.9436	1.6551	1.6170	1.8275	1.6222	1.6867	1.9013	1.7737	1.8769	1.6594	1.4708	1.9512	2.0478	1.7084	1.3602	1.7365	1.5129	1.9933	1.5601	2.0119	1.8213	1.8506	1.8298	1.8140	1.8045	2.0293	1.7579	2.0864	1.7885
C1orf54	-0.19042	1.9028	-3.2604	0.0026480	0.011897	-2.5893	1.9239	1.6577	1.8830	1.7358	1.7560	1.8319	1.6867	1.8619	1.6950	1.7443	1.5988	1.6019	2.3565	2.0397	1.8432	2.1585	2.1494	1.9366	1.7651	2.0174	2.1341	2.0373	2.0162	2.0791	1.8652	1.9805	1.8292	1.8320	1.8762	2.1901
CIART	-0.38112	1.9724	-6.4128	3.3525e-7	0.0000054814	6.2319	1.8044	1.8567	1.4786	1.8609	1.8879	1.8820	1.8142	1.6869	1.7312	1.6728	1.6989	1.5641	1.8956	2.0002	2.1590	2.2423	2.2546	2.4981	2.4058	2.3439	1.8506	1.9215	1.9724	2.0610	2.1141	1.8706	2.3069	2.0637	2.0507	2.2240
MRPS21	-0.011616	3.2463	-0.27287	0.78671	0.86603	-7.2575	3.4070	3.3245	2.9922	3.2829	3.0771	3.3367	3.3478	3.2991	3.3704	3.1940	3.2646	3.0376	3.1819	3.3320	3.1335	3.1583	3.2743	3.1505	3.0607	3.2352	3.1457	3.3293	3.3613	3.3439	3.3097	3.3702	3.3114	3.3230	3.3170	3.1161
PRPF3	-0.039318	3.1195	-1.5484	0.13139	0.25368	-6.1092	3.0106	3.0748	3.1686	3.0755	3.1829	3.0098	3.0903	3.0306	3.0399	3.1333	3.1628	3.1480	3.1366	3.1578	2.9912	3.0665	3.0814	3.1908	3.0413	3.1140	3.2058	3.1763	3.1640	3.1636	3.1746	3.1683	3.1380	3.1634	3.1918	3.1323
RPRD2	-0.063177	3.1574	-1.4813	0.14833	0.27719	-6.2065	3.1837	3.1605	3.1207	3.2134	3.0613	3.1988	3.1962	3.1737	3.2539	3.1246	3.0302	2.9387	2.9253	3.2885	2.9851	3.0554	3.1870	3.0590	3.1854	2.9324	3.0831	3.2936	3.2567	3.2551	3.3037	3.2997	3.2539	3.3189	3.2896	3.0940
TARS2	-0.12203	2.7225	-3.7244	0.00075707	0.0042085	-1.3887	2.7099	2.6033	2.7320	2.5576	2.7220	2.5726	2.5972	2.6795	2.5622	2.6387	2.6104	2.7093	2.7992	2.7788	2.7717	2.6819	2.8528	2.8483	3.0088	2.7876	2.8813	2.6992	2.7429	2.7520	2.7097	2.7042	2.6544	2.6711	2.8118	2.8253
ECM1	0.073591	2.2841	1.1190	0.27151	0.42781	-6.6653	2.5181	2.2681	3.0179	2.4332	2.2103	2.1816	2.1807	2.2355	2.3740	2.2420	2.2253	2.3332	2.0156	2.2727	2.3535	2.2865	1.9125	2.3949	2.4795	2.1727	2.3637	2.1411	2.2334	2.3040	2.2934	2.1774	2.2173	2.1880	2.3229	2.1742
ADAMTSL4	-0.023881	2.3142	-0.70919	0.48336	0.63396	-7.0395	2.1867	2.2246	2.3132	2.3275	2.2670	2.2843	2.3333	2.3804	2.2085	2.3411	2.3220	2.4641	2.2563	2.1950	2.4479	2.3898	2.3388	2.2843	2.3241	2.1007	2.4065	2.3405	2.3221	2.2450	2.4298	2.3872	2.1751	2.3647	2.3508	2.4154
SETDB1	0.074289	2.8610	2.7067	0.010823	0.037352	-3.9119	2.8703	2.7835	2.9478	2.8101	2.9485	2.9060	2.8550	2.8964	2.9564	2.9367	2.8292	2.9888	3.0118	2.8596	2.9119	2.8319	2.8587	2.8407	2.6179	2.8848	2.8750	2.7976	2.8601	2.8424	2.7808	2.8508	2.7924	2.7814	2.8662	2.8379
ANXA9	0.063487	2.2086	1.2537	0.21907	0.36633	-6.5082	2.1975	2.2463	2.1627	2.3015	2.2343	2.3508	2.3399	2.3409	2.3278	2.2642	2.2355	2.0685	2.1090	2.2248	2.0362	2.1953	2.1773	1.9011	1.7651	1.9790	2.2815	2.2052	2.2675	2.3306	2.2963	2.2666	2.2488	2.1953	2.2710	2.4365
PRUNE1	-0.045738	2.8332	-1.0854	0.28586	0.44353	-6.7018	2.9205	2.9835	2.7029	2.7247	2.6683	3.0098	2.6361	2.8826	2.9222	2.8998	2.6694	2.7038	2.7710	2.9503	2.8492	2.8407	2.7852	2.7339	2.7960	2.6089	2.7808	2.8997	2.9477	2.9062	2.9324	2.9675	2.8698	2.9192	2.9655	2.7483
BNIPL	-0.11609	2.1232	-2.7042	0.010890	0.037521	-3.9176	1.9491	2.1093	1.7193	2.0959	2.1394	2.0310	1.9612	2.1320	2.1887	2.1482	2.0611	2.1956	2.0156	2.1021	2.1874	2.3254	2.0132	2.2152	2.1242	2.2363	2.2614	2.1762	2.0522	2.0623	2.2850	2.2127	2.2331	2.3342	2.1661	1.9624
C1orf56	-0.021643	2.5589	-0.73662	0.46674	0.62013	-7.0195	2.5361	2.6333	2.5446	2.4232	2.4899	2.5638	2.6747	2.5618	2.5815	2.5731	2.5493	2.5022	2.4724	2.5731	2.4553	2.5429	2.5590	2.5744	2.7523	2.5156	2.4967	2.4948	2.6715	2.5852	2.5429	2.6165	2.5443	2.5327	2.4956	2.7074
MLLT11	0.54033	3.0294	10.808	3.4131e-12	2.6930e-10	17.756	3.5136	3.4212	2.9699	3.4636	3.1839	3.4506	3.3119	3.4698	3.4360	3.4871	3.3136	3.1754	3.1659	2.9148	2.6372	2.7253	2.6464	2.7673	2.5937	2.7431	2.7103	2.9031	2.8646	2.8884	2.9056	2.8726	2.8845	2.8653	2.9254	2.6716
GABPB2	-0.11331	2.8745	-3.0180	0.0049707	0.019945	-3.1853	2.7717	2.8103	2.7356	2.8652	2.9793	2.9643	2.6106	2.7698	2.7837	2.9140	2.8280	2.8355	2.6661	2.9950	2.8425	2.9232	2.9164	2.9397	2.6131	2.8353	2.9384	2.9862	2.9774	2.9931	2.9418	3.0021	2.9553	2.9811	2.9846	2.8762
TNFAIP8L2	-0.29943	2.4207	-5.7227	0.0000024535	0.000030086	4.2476	2.3025	2.3150	2.3857	2.1765	2.1581	2.2905	2.1661	2.1834	2.3181	2.1482	2.0689	2.2474	2.5026	2.3940	2.7116	2.5543	2.7852	2.7503	2.5937	2.7431	2.8053	2.4845	2.4738	2.4631	2.3869	2.4446	2.3127	2.3528	2.4298	2.6716
TNFAIP8L2-SCNM1///SCNM1	0.034173	3.0111	0.93313	0.35776	0.51819	-6.8547	3.0777	3.1386	3.0526	3.0875	2.9978	3.0727	3.0259	2.9817	3.0416	2.9152	3.0000	2.9968	3.0076	3.0967	3.0287	3.0296	2.8212	2.9564	2.6952	2.7656	3.0747	3.0140	3.0449	3.0534	3.0439	3.0793	3.0732	3.0858	3.0404	3.0339
PIP5K1A	0.15122	3.0496	4.4786	0.000090315	0.00068409	0.68224	3.1773	3.1284	3.1702	3.1973	3.1129	3.1759	3.0582	3.1197	3.1902	3.1010	3.0641	3.0967	3.1663	3.0009	2.9748	2.8474	3.0540	3.1795	2.7431	3.0618	2.9531	3.0206	3.0210	3.0206	3.0118	3.0399	2.9572	3.0374	3.0439	2.7619
PSMD4	-0.094333	2.6669	-1.9573	0.059112	0.14040	-5.4390	2.4744	2.4860	2.7124	2.5111	2.7855	2.5917	2.4906	2.6798	2.4707	2.6047	2.5225	2.8590	2.7862	2.6612	2.9453	2.8900	2.6385	2.8144	2.7259	2.7021	2.8306	2.6505	2.6907	2.6445	2.6624	2.6017	2.4626	2.6499	2.5529	2.9087
ZNF687	0.049015	2.7739	1.8045	0.080595	0.17703	-5.7043	2.7922	2.8953	2.7988	2.9174	2.6325	2.8143	2.8773	2.8223	2.8149	2.8109	2.7952	2.6954	2.7546	2.7695	2.6993	2.7292	2.7181	2.7154	2.8410	2.7786	2.5807	2.7755	2.7730	2.7614	2.7875	2.7475	2.8017	2.7952	2.7275	2.7933
PSMB4	-0.077744	3.3207	-3.4007	0.0018245	0.0086970	-2.2340	3.2510	3.3175	3.1945	3.3227	3.3582	3.2357	3.2787	3.2124	3.2278	3.2194	3.2756	3.3499	3.3524	3.3375	3.4172	3.3954	3.3463	3.3226	3.2366	3.3031	3.3771	3.3635	3.3451	3.3507	3.3562	3.3758	3.4041	3.4245	3.3439	3.3242
CGN	0.0089678	2.1928	0.17535	0.86191	0.91552	-7.2799	2.0791	2.0924	1.8806	2.1699	2.3850	2.1163	2.1137	2.1872	2.1450	2.3277	2.2585	2.5370	2.2796	2.0291	2.2141	2.3078	2.1773	2.3715	2.3241	2.4123	2.3637	2.1636	2.0695	2.0852	2.1402	2.1566	2.0154	2.1391	2.0955	2.1458
TUFT1	-0.18449	2.1824	-3.5893	0.0010963	0.0057023	-1.7455	2.0698	2.1320	2.0370	2.3069	2.1109	2.0002	1.9940	1.9064	1.9578	2.0405	2.4761	2.2163	1.7642	2.2351	2.2665	2.1706	2.3388	2.3166	2.0659	2.1727	2.1341	2.1840	2.1916	2.3187	2.2731	2.3142	2.4885	2.4208	2.2426	2.3262
SNX27	-0.10225	2.8732	-4.0492	0.00030634	0.0019624	-0.51149	2.8603	2.8032	2.7000	2.7231	2.9010	2.9157	2.7464	2.8365	2.8244	2.8944	2.7288	2.8743	2.7901	2.9027	2.8764	2.7918	2.9418	2.9540	2.9416	2.9887	2.9768	2.9189	2.9390	2.9193	2.9489	2.9394	2.8646	2.8694	2.9052	2.9191
RIIAD1	-0.053504	1.9212	-1.2206	0.23119	0.38116	-6.5483	1.9198	1.8153	1.8093	1.8565	1.6287	1.8872	1.8026	1.7797	2.0843	2.0486	1.9457	2.0583	1.9449	1.9253	1.9356	2.0710	1.9656	2.1880	1.8417	2.1386	1.9123	1.8219	1.8008	1.9002	1.9002	1.9490	1.9092	1.8823	1.8290	2.0830
OAZ3	-0.058254	1.7996	-1.1336	0.26540	0.42083	-6.6490	1.7195	1.7358	1.6306	1.7694	1.7946	1.6460	1.8470	1.8038	1.7982	1.6503	1.6144	1.9613	1.9950	1.9349	1.9996	1.8727	1.9656	1.7005	1.6770	1.6533	2.1729	1.5990	1.7861	1.9668	1.7726	1.8020	1.6102	1.8511	1.7215	1.9367
LCE5A	-0.0064873	2.2757	-0.10047	0.92060	0.95317	-7.2905	2.0956	2.1842	2.3478	2.4555	2.3437	2.4119	2.2062	2.3585	2.3103	2.2804	2.2349	2.2138	2.0930	2.3634	2.5005	2.1185	2.1494	2.2632	2.3683	2.0699	1.5570	2.3747	2.4130	2.4779	2.3957	2.3455	2.3662	2.2932	2.3907	2.2867
CRCT1	-0.042547	1.8101	-0.79211	0.43415	0.58944	-6.9768	1.8619	1.7658	1.6751	1.8494	1.6498	1.8007	1.8668	1.8884	1.6634	1.7258	1.7769	1.6783	2.0156	1.6672	1.5911	1.6118	1.8026	2.0446	1.9933	2.1727	1.9617	1.7711	1.9594	1.8706	1.8756	1.5856	1.5898	1.9093	1.8341	1.8450
LCE3C	-0.12453	2.1656	-3.0398	0.0047004	0.019026	-3.1326	2.1715	2.1480	2.1566	1.9892	2.3122	1.9655	2.0058	2.0085	2.1542	1.9807	2.0795	2.1543	2.1090	2.2997	2.2402	2.1706	2.3388	2.3715	2.3683	2.2928	2.3920	2.1448	2.0921	2.0975	2.2678	2.0525	2.0714	2.2707	2.2026	2.0587
LCE3B	-0.060483	2.7265	-2.1605	0.038357	0.10122	-5.0602	2.5823	2.5516	2.6534	2.7102	2.7671	2.6918	2.7272	2.7360	2.7193	2.5869	2.8066	2.7752	2.6916	2.7009	2.7084	2.7660	2.6371	2.7554	2.8353	2.7193	2.7056	2.7987	2.7412	2.7837	2.8368	2.6807	2.7228	2.7782	2.7499	2.8762
LINC00302	-0.029286	1.8501	-0.61191	0.54493	0.68771	-7.1046	1.9289	1.6007	1.7560	1.7694	2.0363	1.8362	1.8504	1.9106	2.0417	1.7526	1.8803	1.8194	1.6531	1.8407	1.8432	1.5082	1.9125	1.5800	1.8417	1.9264	2.0550	1.9423	1.8807	1.9264	1.9121	1.9286	1.8449	1.9282	1.8341	1.9624
LCE2D	-0.015495	2.1195	-0.24075	0.81129	0.88276	-7.2660	2.1568	2.0723	2.0690	2.1917	2.0492	2.2326	2.1522	2.1026	2.1317	1.9491	2.1701	1.9175	2.2443	2.1729	1.9996	2.0498	2.3169	1.7737	2.1242	1.4688	2.4065	2.2508	2.2407	2.1221	2.2947	2.1693	2.1128	2.2113	2.0955	2.3356
LCE2C	0.10055	1.8353	1.1215	0.27044	0.42652	-6.6625	1.7919	1.8241	1.9642	1.9104	1.6974	1.8007	1.7945	2.2015	1.9641	1.9226	2.0179	2.1371	1.5731	1.8039	1.4984	2.1953	2.1030	1.1364	1.3577	1.6112	1.4810	1.9759	1.9946	1.8162	1.8147	1.7897	1.9655	2.1218	1.6198	2.1742
LCE2B	0.00021218	2.3962	0.0046200	0.99634	0.99826	-7.2957	2.3615	2.3068	2.4777	2.4486	2.3704	2.3836	2.2934	2.4738	2.4859	2.3954	2.3158	2.4753	2.3642	2.2024	2.4677	2.4959	2.3388	2.3413	1.9933	2.1727	2.5677	2.4934	2.5008	2.5436	2.5147	2.3723	2.4161	2.3919	2.3550	2.5668
LCE2A	0.036667	2.5859	0.96963	0.33953	0.50049	-6.8201	2.6000	2.5950	2.6078	2.6556	2.5237	2.6747	2.6217	2.6670	2.6645	2.5218	2.7398	2.5500	2.4652	2.6588	2.5640	2.4502	2.5425	2.4785	2.5437	2.4296	2.2614	2.6590	2.6440	2.6348	2.7273	2.5146	2.6179	2.6443	2.6394	2.6802
LCE4A	-0.034689	2.2594	-0.54037	0.59270	0.72501	-7.1465	2.2683	2.1570	2.2053	2.2256	2.3479	2.2843	1.9697	2.2501	2.2861	2.1301	2.2670	2.3332	2.3920	2.0062	2.3535	2.2423	2.6295	2.4399	2.7431	2.4679	2.4784	2.0152	2.0522	2.0623	2.1807	2.1264	2.1896	2.2052	2.0989	2.3744
C1orf68	-0.018799	2.4008	-0.43021	0.66994	0.78384	-7.2010	2.4030	2.3544	2.4777	2.4671	2.4573	2.3710	2.3789	2.3744	2.3857	2.3634	2.3604	2.3146	2.3642	2.3852	2.5349	2.4172	2.4540	2.3949	2.7960	2.5836	2.5425	2.3331	2.2186	2.1322	2.2934	2.4033	2.2826	2.3342	2.4102	2.4365
KPRP	-0.0025646	1.9201	-0.051103	0.95956	0.97576	-7.2944	1.8619	1.8343	1.7370	1.8319	2.0099	1.9528	2.0058	2.0667	1.9123	1.8507	1.8573	2.1257	1.8956	1.9489	1.9486	1.8727	1.9125	1.8806	1.5962	1.6700	1.6743	2.0907	2.0150	2.1505	2.0789	1.9639	1.9092	1.8432	1.9884	2.1161
LCE1F	-0.045259	2.6523	-1.0213	0.31479	0.47463	-6.7688	2.4955	2.5373	2.6903	2.7355	2.6306	2.7128	2.6087	2.6541	2.6445	2.6370	2.5712	2.6362	2.5929	2.5189	2.7576	2.6819	2.8051	2.7154	3.0197	2.8594	2.8370	2.5335	2.5386	2.5473	2.6769	2.5850	2.4922	2.5420	2.5718	2.7402
LCE1E	-0.0044004	2.5728	-0.12290	0.90296	0.94167	-7.2880	2.5772	2.4919	2.7690	2.5095	2.6930	2.5099	2.6402	2.6165	2.5519	2.4874	2.4916	2.5909	2.4849	2.5040	2.4677	2.6929	2.4540	2.6759	2.4058	2.7272	2.5425	2.6280	2.5951	2.5735	2.6456	2.4551	2.5376	2.5308	2.6191	2.7153
LCE1D	-0.071865	2.8807	-2.0093	0.053027	0.12950	-5.3447	2.7121	2.7188	2.8718	2.8555	2.9148	2.9125	2.8068	2.8410	2.9559	2.8354	2.9418	2.7875	2.7654	2.8637	2.8340	2.9261	2.9891	2.9795	3.1685	2.9361	2.9641	2.9346	2.7878	2.9129	2.9349	2.7824	2.7883	2.8549	2.7903	3.0535
LCE1B	-0.066120	1.7256	-1.2421	0.22326	0.37168	-6.5224	1.6288	1.7758	1.4479	1.7217	1.6756	1.7899	1.7746	1.7161	1.8426	1.9122	1.5225	1.5153	1.6232	1.7295	1.3651	1.7609	1.9125	1.5015	1.6770	1.9631	1.9617	1.8567	1.6844	1.6780	1.8602	1.8111	1.8091	1.7532	1.8488	1.6501
LCE1A	-0.073025	2.7069	-1.8860	0.068432	0.15660	-5.5650	2.6735	2.6303	2.7404	2.6476	2.6993	2.6158	2.6565	2.7178	2.7435	2.6405	2.7104	2.5833	2.5929	2.6506	2.7202	2.7861	2.7956	2.8638	3.1088	2.9165	2.7254	2.6356	2.6608	2.6859	2.7049	2.5740	2.6378	2.7374	2.6272	2.7250
SMCP	-0.086199	1.7530	-1.2846	0.20819	0.35349	-6.4699	1.5130	1.5856	1.4479	1.7872	1.7739	1.7867	1.8142	1.7528	1.6501	1.6621	1.7398	1.8397	1.8013	1.9278	1.6764	2.0271	1.4111	2.2843	1.9025	1.3975	1.6056	1.8147	1.8774	1.6455	1.6437	1.7395	1.7127	1.7737	1.9612	2.0356
IVL	0.021652	2.0221	0.49662	0.62286	0.74839	-7.1696	1.8787	1.8787	2.0283	1.9543	2.2743	2.1158	1.9885	2.0162	1.8609	2.0989	2.1325	2.2251	1.9950	1.9351	2.1214	1.9195	1.8704	2.0446	1.7651	2.1311	2.0119	2.1149	1.9387	2.0291	2.1742	1.9131	2.1186	1.9986	2.0948	2.0356
SPRR4	-0.011901	2.4181	-0.32200	0.74955	0.84063	-7.2426	2.4787	2.3120	2.4317	2.3922	2.4265	2.4359	2.5007	2.5640	2.3439	2.4401	2.3805	2.2546	2.3861	2.2355	2.5101	2.5098	2.4753	2.4785	2.5621	2.4555	2.3881	2.3339	2.3933	2.4019	2.5912	2.3532	2.3734	2.1806	2.4222	2.5300
SPRR1A	0.023386	2.3838	0.33294	0.74136	0.83560	-7.2389	2.4325	2.3318	2.6039	2.3373	2.3956	2.5073	2.3407	2.3852	2.4204	2.4420	2.4220	2.2864	2.2563	2.4070	2.3172	2.3986	2.4818	1.6412	2.5437	1.8932	2.3413	2.5145	2.4896	2.4951	2.6734	2.4021	2.4803	2.5451	2.4468	2.2811
SPRR3	-0.020227	1.9086	-0.29896	0.76691	0.85251	-7.2499	1.9669	1.8943	1.8695	1.9803	1.8774	1.9739	1.9120	1.7699	1.8382	1.8820	1.9516	2.0225	1.7240	1.9198	1.7613	1.4040	1.8026	1.3466	1.8417	2.1727	2.0550	1.9343	2.0118	2.0452	2.2236	2.0698	1.8567	2.1695	2.0178	1.9624
SPRR1B	-0.11034	2.0075	-1.9653	0.058141	0.13877	-5.4246	1.8763	1.7873	1.7758	2.0370	2.0278	2.0278	1.8876	2.0373	2.0118	1.9866	1.8350	2.0498	1.9449	1.9616	2.1214	2.1163	2.2018	2.0105	2.2315	2.3224	2.1729	1.9236	1.9120	1.6241	1.9654	1.9286	2.0181	1.9376	2.0500	2.4426
LELP1	-0.096761	2.2316	-2.0659	0.047036	0.11813	-5.2400	2.0417	2.0738	2.2118	2.1109	2.0278	2.2339	2.1966	2.2381	2.2485	2.3250	2.1983	2.0357	2.3565	2.2856	2.4059	2.1706	2.3817	2.3654	2.5162	2.3279	2.0993	2.1271	2.2040	2.1856	2.2766	2.2242	2.1591	2.1348	2.1880	2.5986
LOR	0.0097766	2.0199	0.20972	0.83522	0.89887	-7.2731	2.0791	2.0315	1.9184	2.1163	2.0612	2.0496	2.0029	2.0352	2.0013	2.1361	2.0231	1.9806	1.8956	1.8747	1.8092	2.2152	2.1320	1.5800	2.2315	2.0526	1.9951	1.9714	2.1670	2.0402	2.0312	2.0067	1.9427	2.0643	2.0071	2.1458
S100A9	0.24401	2.3397	2.5614	0.015360	0.049306	-4.2344	2.7139	2.6033	2.9171	2.7962	2.0612	2.6643	2.3789	2.7527	2.0302	2.0093	3.0044	2.2251	2.0575	2.2836	2.0938	1.9195	2.0132	2.0446	2.2315	2.1727	2.3167	2.1186	2.3347	2.2357	2.3131	2.5025	2.5753	2.3871	2.3351	2.1005
S100A7A	0.090916	1.8148	1.4198	0.16536	0.29957	-6.2923	1.9289	1.9148	1.5248	1.9447	1.8406	1.5259	1.8391	2.0162	2.0302	1.8820	1.7769	2.0225	2.0156	1.7401	1.3231	1.7219	2.0132	1.7005	1.6770	1.5061	1.9617	1.7711	1.7399	1.8070	1.9264	1.8778	1.8340	1.7395	1.7057	2.1368
S100A1	-0.036167	2.0177	-0.61071	0.54572	0.68836	-7.1054	1.9491	1.8003	1.9068	1.9447	2.1777	2.0855	1.8092	2.1733	2.1221	1.9072	1.9355	2.1371	2.0156	1.9551	2.0362	1.7219	2.4188	1.8208	2.4058	2.0174	2.3167	1.9258	1.8807	2.0153	2.0501	2.0304	2.0667	1.9636	1.9303	2.0124
CHTOP	-0.046610	3.1006	-1.8942	0.067291	0.15470	-5.5506	3.1024	3.0788	2.9930	3.1335	3.1403	3.0530	3.0613	3.0403	3.0614	3.0049	3.0992	3.1177	3.0787	3.0904	3.0444	3.1304	3.1202	3.1647	3.3133	3.2017	3.1268	3.0950	3.0712	3.1096	3.1239	3.0387	3.0441	3.1248	3.1248	3.1294
SNAPIN	0.019718	2.8245	0.49955	0.62082	0.74686	-7.1681	2.9377	2.8755	2.8751	2.8061	2.7293	2.8975	2.8741	2.8943	2.8899	2.9464	2.7476	2.6723	2.7179	2.9023	2.6519	2.7483	2.9173	2.5924	2.7289	2.6161	2.8344	2.8591	2.9518	2.8920	2.8661	2.9362	2.8828	2.8588	2.9222	2.7108
NPR1	0.13724	1.9656	1.7203	0.095059	0.19998	-5.8431	2.0481	1.7560	2.9148	1.9578	2.0546	2.0285	1.8504	1.9796	1.9731	1.9006	2.0635	2.0417	1.9950	1.9360	1.9486	2.0373	2.0132	1.6412	1.5111	1.6112	1.7322	1.8529	2.1457	1.9950	2.0572	1.8607	1.9536	2.0292	2.0955	1.9835
INTS3	0.023861	2.6216	0.76794	0.44817	0.60271	-6.9957	2.6481	2.6723	2.8254	2.4733	2.7294	2.6252	2.6246	2.5580	2.7201	2.5789	2.4781	2.5912	2.7326	2.5936	2.6723	2.6080	2.6579	2.6716	2.7131	2.5536	2.5785	2.5924	2.6737	2.6256	2.5933	2.5826	2.5771	2.4774	2.6480	2.5735
SLC27A3	-0.11422	2.5007	-2.1498	0.039263	0.10301	-5.0809	2.3025	2.4919	3.0124	2.2942	2.4341	2.4175	2.3040	2.3681	2.4898	2.2824	2.2585	2.4391	2.5728	2.5127	2.5764	2.6819	2.5894	2.5744	2.7114	2.7106	2.4455	2.4752	2.4928	2.4981	2.4900	2.5929	2.5052	2.4467	2.4102	2.6393
CREB3L4	0.37465	2.2433	5.9830	0.0000011544	0.000015894	4.9982	2.4540	2.4546	2.5500	2.3468	2.3171	2.4502	2.6087	2.4375	2.4722	2.4874	2.2955	2.3865	2.6620	2.3024	2.0938	1.8250	1.9125	1.9366	1.9933	1.6112	2.2032	2.3060	2.1568	2.1933	2.1905	2.2883	2.2331	2.1052	2.3034	1.7212
ZNF320///RPS27///RGS4///RPS27	-0.13065	3.2395	-2.1389	0.040200	0.10504	-5.1017	3.2129	3.2477	3.1726	3.2136	2.8626	3.2834	3.3168	3.3057	3.1671	3.2244	3.2446	2.8625	3.0368	3.4604	3.2292	3.2178	3.1546	3.2428	2.8691	3.0295	3.1035	3.4467	3.4719	3.4482	3.4364	3.4336	3.4352	3.4504	3.4439	3.1603
UBAP2L	0.015395	3.2500	0.64984	0.52045	0.66688	-7.0803	3.3058	3.2827	3.2109	3.2637	3.2304	3.3240	3.2927	3.3047	3.3295	3.2780	3.2055	3.1948	3.1412	3.3004	3.1548	3.1865	3.2001	3.2291	3.1704	3.2049	3.1841	3.2856	3.2949	3.2727	3.2821	3.2851	3.2868	3.3022	3.2830	3.2148
HAX1	-0.15727	2.8686	-4.0037	0.00034811	0.0021839	-0.63585	2.7678	2.8946	2.7029	2.6488	2.9455	2.7299	2.7695	2.6680	2.7034	2.7947	2.6414	2.9220	2.9447	2.9022	3.0581	3.0595	2.9158	3.1680	2.7889	2.9928	2.8604	2.9220	2.9417	2.9086	2.8993	2.9607	2.8970	2.9392	2.9740	2.7368
AQP10	0.020863	1.9926	0.45798	0.65007	0.76930	-7.1884	1.9936	1.8943	2.1209	2.2299	2.0546	1.9668	1.9541	2.0357	2.1830	1.8499	1.7872	2.0357	1.9512	2.0989	1.9773	1.9647	2.1030	1.8208	2.0659	2.1267	1.9617	2.0178	2.0368	1.9142	2.1729	1.8813	2.0343	1.8707	1.9970	1.6759
ATP8B2	-0.24682	3.1213	-7.6224	1.1234e-8	2.7923e-7	9.6310	3.1181	3.0875	3.1678	2.8708	2.8715	3.1642	2.9368	2.9902	2.9445	2.8458	2.8483	2.8930	3.0205	3.2002	3.2601	3.2367	3.2204	3.1713	3.3045	3.1807	3.2477	3.2185	3.2683	3.2296	3.2308	3.2014	3.1795	3.1776	3.2705	3.2827
IL6R	-0.67571	2.8113	-11.971	2.4483e-13	2.7317e-11	20.393	2.4400	2.5039	2.5547	2.5781	2.1173	2.2318	2.6782	2.4464	2.7430	2.1899	2.4045	2.0225	2.6589	3.0716	3.1102	3.1078	3.1160	3.0572	3.2133	3.2511	3.1829	3.0399	3.1384	3.1130	3.0746	3.0650	2.9485	3.0297	3.1041	3.1466
TDRD10	-0.098295	1.8093	-2.3962	0.022601	0.066623	-4.5864	1.5877	1.6386	2.0162	1.7536	1.7102	1.8490	1.7696	1.8231	1.6701	1.7395	1.7689	1.7197	1.7503	1.8346	1.9486	2.0373	1.6721	1.7418	1.9933	1.8795	1.7322	1.8032	1.8121	1.6624	1.9732	1.8415	1.8065	1.8007	1.9805	1.9624
[truncated: 19,627 more rows]

## Sheet: Phf6-wt
ensembl_gene_id	external_gene_name	logFC	AveExpr	t	P.Value	adj.P.Val	B	T340_830_KO1	T340_819_KO2	T340_826_KO3	T340_802_WT1	T340_806_WT2	T340_813_WT3
[truncated: 23,314 more rows]
