# Supplementary material for: New Drug Repositioning Candidates for T-ALL Identified Via Human/Murine Gene Signature Comparison
Source: Front Oncol. 2020 Nov 9;10:557643. doi: 10.3389/fonc.2020.557643 (PMC7680901; doi:10.3389/fonc.2020.557643)
Supplement: Supplementary file 8 [file Table_2.xlsx]

## Sheet: both_up
TIPIN
TANC1
MCM10
TBC1D19
UBR7
INA
CHCHD3
POMP
FAM229B
STK3
GEN1
TMEM97
PTBP1
PDE10A
H1F0
TRIP13
ZNF704
CCDC34
EEF1E1-BLOC1S5
MYO19
ARPP19
ENOX1
COPS3
RBBP8
SMPD4
ARHGAP11A
SKA3
PCGF6
RRP12
HELLS
POC1A
MSR1
PSMA6
SQLE
GINS1
CDC25A
TTC26
HADH
DROSHA
HBEGF
APEX1
RRM1
PPP1R14B
DHFR
SCD
TMEM241
SLC25A15
KIF20A
NUCB2
DSN1
C17orf75
NDUFAF6
FANCB
CENPV
GSTCD
HPS4
MCM4
MCM8
PHF7
TOX2
SNRNP25
CCNB1
LIF
PUS10
OSTC
KIAA1841
BID
KNSTRN
SLC31A1
TSC22D1
TCP1
SPAG5
CACUL1
RTEL1-TNFRSF6B
WEE1
DHRS11
WDR31
SH3PXD2B
SNRPB2
ZFAND5
RAD54L2
TBXAS1
TXNL1
NDUFB8
CENPW
PDLIM7
HMGB3
NEK4
FAM122B
CDK1
RBBP7
ERCC6L
MCM7
HAUS5
ZDHHC4
PSMD14
SFXN2
NEK10
NCAPH
BLMH
NUP93
ACACA
KIF18A
IGFBP7
KIF24
POLR2K
XRCC2
VEGFA
EPB41L2
BRCA2
DBN1
MTFR2
E2F3
CENPH
GSR
ZBED3
TLN2
FANCD2
VARS
FANCL
SPATA7
UBE2C
NT5C2
SUMO3
CKS2
AKR7L
LSM2
MRPL19
PRIM2
VDAC1
HMMR
FAM83D
NT5DC2
PSMF1
ABHD5
PSMA3
PDSS1
GRAMD4
C19orf44
BORCS7-ASMT
BZW2
CDCA5
RCAN1
FEN1
GMPS
UHRF1BP1
AHCY
MFSD2A
HPRT1
PGM2
MCM6
POLR2D
PSMG2
SNX5
TMEM98
ZFP1
BRI3BP
MRPL48
TIMELESS
TKT
INCENP
ASPM
STRADA
ORC6
SREBF2
MTBP
C17orf53
SHCBP1
HMGXB4
PCGF1
PAPSS2
TCERG1
STAC
PTPRS
COMMD3-BMI1
ZNF706
PLXNB2
MAD2L1
EIF4A3
MRPL16
ZWILCH
TOPBP1
ESCO2
ALDH5A1
TROAP
LRFN4
AURKA
LRRC59
BTBD2
NLN
CENPP
EXTL2
GTF3C6
ANTXR1
CHAF1B
SEMA7A
IPO5
PM20D2
CARM1
C4orf33
PRMT5
CDK2AP1
NUSAP1
SCLT1
FN1
SLC43A3
OCRL
GTSE1
PARP2
UNG
MPZL1
NUF2
FANCI
AURKB
ACO1
PRPF19
CDCA8
AMPD2
SV2A
MRPL45
SVBP
SIAH1
HEMGN
POLQ
CENPU
GOT2
CDCA3
HMGCS1
MPDU1
CREB3L4
BIRC5
TOP2A
RACGAP1
OPN3
IL1A
PDLIM1
HAUS1
SMPD3
NASP
TIMM17A
DTWD1
CDC25C
KIF7
TTK
DSCC1
GINS3
SYCE2
NDST1
EFTUD2
SEC61A2
ST18
EME1
CTPS1
RNASEH2A
PLK4
TICRR
ZWINT
MORN2
NUP155
PNPO
PRR11
BLM
TTC7B
IL9R
MS4A4A
SLIRP
RAD51
SAAL1
DYNC2LI1
ZC3H7B
SSRP1
CHST2
SHISA2
FIGNL1
PFAS
XXYLT1
C11orf49
RFWD3
NDC1
METTL22
POLD2
G6PC3
XYLB
GNB4
MIS18BP1
EXO1
CS
KIF11
CEP55
BCAT1
MRPL37
ESD
ACSF2
USP14
RNASEH2B
MASTL
VANGL2
KMO
TPX2
FPGS
SLC1A4
FAIM
OIP5
C1orf112
RCC1
BUB1B
PLAUR
CKAP2L
THOC1
SMC2
CORO1C
TTC28
RWDD4
PIDD1
CHTF18
KIF18B
PALM2-AKAP2
SLC29A1
RAD18
BUB1
KNTC1
MTCH2
CCDC189
SLC1A5
SH3RF1
GTF3C5
CDC7
CDCA2
WDPCP
KPTN
GMNN
HACD1
MYL6B
ANKRD13B
IFT81
LGALSL
TFRC
ZCRB1
COX5A
ADGRG3
BCCIP
DDX39A
EIF2AK4
LRRC38
KIF4A
ATG10
KIAA0895
GK3P
HMGN5
TMEM237
TIMM50
ERH
FBXL2
MFGE8
STIL
ESPL1
FSTL1
PAQR3
KIF15
CCDC57
HDGF
MCUR1
PFDN6
CLSPN
PTPN14
SMCO4
CDC45
DDIAS
TOP1MT
RAD54L
HAUS6
THOC5
TAF4B
PIGQ
CDKN3
ARHGAP19-SLIT1
TMIGD3
TRAIP
WDR34
TM7SF3
BMP1
KPNA2
LMNB2
CNIH2
FASN
SLC7A5
CKS1B
TUBG1
ERI2
EFCAB2
FAM72A
RAD51AP1
C5
CNIH1
GSTP1
CKAP2
NBEA
KIAA0895L
RFC2
WDHD1
NCAPG
TTF2
WWOX
SNORD52
KIF23
MBOAT2
DTL
MRPL15
PARPBP
MTHFD1L
TMEM39B
HILPDA
GAS2L3
KIF2C
ORC1
CCDC14
ACSF3
CHURC1-FNTB
SHMT1
CHEK1
B3GNTL1
EMID1
NCAPG2
PHGDH
TMEM44
CDC20
MELK
POLE
TXNRD1
CDCA7L
FKBP7
NME4
CENPN
CDK4
PSMB2
NEK2
DYRK3
PSMD1
FANCA
NEXN
SPAG16
GLA
CENPI
JUP
ATAD5
BCKDK
STRIP2
NDUFB6
ALG3

## Sheet: both_down
KIF1B
PCSK7
NFRKB
KLF3
MTMR14
PTBP3
AGFG2
SAMD9L
PYGB
NR1D2
PPFIBP2
FCHO2
ARHGAP25
SFXN3
CISH
PIM2
OCEL1
STIM2
FAM184A
IL7R
RORA
VIPR1
ZNFX1
AVL9
JAK3
PLA2G4B
CD8A
FRAT1
SESN1
ANKRD44
RGS14
IRF9
TNFRSF14
RCAN3
CXCR6
ERRFI1
MGAT1
MAST3
RAPGEF6
GPR68
STK10
KAT6A
JAKMIP1
NR1D1
EPB41
SYNE3
THEMIS
PARP8
SAMHD1
MLLT3
RALGAPA2
CTSW
PRKX
CFLAR
ARPC4-TTLL3
OTUD5
BCL2
VOPP1
LIME1
KHNYN
MTMR3
PPP1R3B
FAS
CCDC88C
SEC22C
RASGRF2
ZNF169
ZBTB40
LEMD2
CARD11
TMEM43
RASA3
HBP1
DDX60
TMEM87B
NDFIP1
HIVEP2
TSPAN32
DENND1C
U2AF1L4
LFNG
SPECC1L-ADORA2A
ETS1
DNAJC5
DOCK11
STAT4
RSRP1
SARAF
GLCCI1
CCM2
INPP5K
ATRN
NMB
ZC3H12D
MGAT5
LAPTM5
SNRK
IGFLR1
DHRS3
MYO1F
CCNL2
CHIC1
KLF2
LTB
AMIGO2
PTCH1
YTHDC1
EML5
AKAP13
LEPROTL1
STAT1
FBXL14
DGCR6L
CERK
BACH2
CCL5
ME1
RALGAPB
SERINC1
UBE2B
CREBRF
KLHL28
IL18BP
GZMB
TMEM64
TMEM129
TGFBR2
ANTXR2
SNAP23
ZNF467
NABP1
ARHGAP30
SUN2
SAFB2
PRKCD
GBP6
ZC3H12A
LIMD2
RGS2
IPCEF1
GBP2
FBXO9
ZNF274
SUSD6
SMAP2
NLRC5
GIMAP4
IL6R
CYB561D1
CAP1
MTSS1
ASB13
NFKBIZ
S1PR1
CBX7
SLC9A9
TMC4
PARP10
IL18R1
ZBP1
PSTPIP1
TIPARP
CD52
SLCO3A1
ARNTL
TCP11L2
TBXA2R
FOXP3
NCOA3
CDC14A
TMTC2
LONP2
YPEL2
XYLT2
ARHGEF1
SH3BGRL3
MINK1
HOOK1
CDKN2AIP
AIM2
DGKA
SERPINB9
PLCL2
SHISA5
ZBTB4
ADGRE5
TPRG1L
BIN1
ZNF740
ATP10A
MDFIC
RASGRP3
CD247
TLE2
VPS54
STX4
GLG1
PHACTR2
LIPA
GALT
SLFN12
SLFN12L
EIF4E3
STK38
LLGL2
KLRC4-KLRK1
KLRC3
KLRC2
KLRC1
FAM102A
GLIS3
SEMA4D
ZCCHC18
SNX25
CDKN1B
MAP3K3
CREBL2
RASSF2
S1PR4
HEATR5A
ATP8B2
FGD3
PPTC7
TSC22D4
OTUD1
GIMAP8
ITGB2
CD6
INPP4B
BCL11B
PPP1R13B
PIP4K2A
ENTPD5
PNRC1
GPR183
EXOC8
DCAF5
CCR7
CAST
CAMK4
NPFF
IL21R
ATP2B1
GIMAP7
LSP1
ISG15
IL16
TP53I13
C16orf72
SFT2D2
BBS9
TNIK
IL23R
AGTRAP
MSS51
STXBP3
TMC6
SLC25A45
C16orf54
SFI1
TGFBR3
LNPEP
XKRX
LONRF3
CCSER2
OAS2
TMEM71
SGMS1
SDF2
VASP
BIRC3
CSGALNACT1
PREX1
TGFBR1
SLC25A27
TXK
HERPUD2
RAMP1
FOXP1
PDE4B
DNAJB1
SH3GL1
RBL2
PTGIR
PPT1
KIFC2
GBP3
TTC13
DAPP1
CD27
TECPR1
OAS1
SYNRG
RNPEPL1
MYH9
LMBR1L
ANKRD12
MCL1
SCML4
ZBTB49
RAB22A
AKR1E2
LAG3
SLC44A2
STK4
TMC8
KIAA1109
STX2
JAK1
IL11RA
PTPRC
KLRB1
RASSF5
KIAA0040
MIR103A2
TNFAIP8L2
RABGAP1L
ZBTB37
TNFRSF25
IFNGR1
CMTM4
TPCN1
CD46
FAM13A
MYCBP2
GADD45B
PLAG1
ZNF276
FYN
HS3ST3B1
CYTIP
DGCR2
DSTYK
PCNX1
ABTB1
GIMAP6
ZBTB7B
CLEC2D
ITK
TNIP1
TMEM229B
TBC1D10C
SNX27
AKAP10
GON4L
RSBN1
YPEL3
MIR32
NKG7
FBXL3
RASA1
ANKRD6
ZBTB2
ST8SIA1
CD53
KLRD1
GPR52
KCNA3
MON2
HECA
DCUN1D3
GPRIN3
ST6GAL1
ITGA6
TRAF3IP3
MAML2
RASAL3
MADD
PCGF5
RHOF
DGKD
PHF1
ITPKB
DYRK2
S100A10
PDPK1
ARHGEF11
IRF3
PCF11
ZBTB9
PIK3R5
CORO1A
FAM78A
CRLF3
ELK3
CTDSP2
ITGAL
FOXO4
RNF145
GIMAP1-GIMAP5
TRAF1
KIDINS220
ORAI1
MIR140
TMOD4
