# Supplementary material for: New Drug Repositioning Candidates for T-ALL Identified Via Human/Murine Gene Signature Comparison
Source: Front Oncol. 2020 Nov 9;10:557643. doi: 10.3389/fonc.2020.557643 (PMC7680901; doi:10.3389/fonc.2020.557643)
Supplement: Supplementary file 9 [file Table_3.xlsx]

## Sheet: GO
ONTOLOGY	ID	Description	GeneRatio	BgRatio	pvalue	p.adjust	qvalue	geneID	Count
BP	GO:0000280	nuclear division	51/404	357/17913	2.28414839197469e-26	6.90210880383723e-23	6.05701239342885e-23	GEN1/TRIP13/CCNB1/LIF/KNSTRN/SPAG5/NCAPH/KIF18A/BRCA2/FANCD2/UBE2C/CKS2/CDCA5/PSMG2/INCENP/ASPM/MTBP/MAD2L1/AURKA/PRMT5/NUSAP1/AURKB/CDCA8/TOP2A/RACGAP1/IL1A/SMPD3/CDC25C/TTK/DSCC1/SYCE2/ZWINT/FIGNL1/NDC1/KIF11/MASTL/TPX2/RCC1/BUB1B/SMC2/KNTC1/BCCIP/KIF4A/ESPL1/NCAPG/KIF23/KIF2C/CHEK1/CDC20/NEK2/FANCA	51
BP	GO:0048285	organelle fission	53/404	395/17913	4.88086651297196e-26	6.90210880383723e-23	6.05701239342885e-23	GEN1/TRIP13/MYO19/CCNB1/LIF/KNSTRN/SPAG5/NCAPH/KIF18A/BRCA2/MTFR2/FANCD2/UBE2C/CKS2/CDCA5/PSMG2/INCENP/ASPM/MTBP/MAD2L1/AURKA/PRMT5/NUSAP1/AURKB/CDCA8/TOP2A/RACGAP1/IL1A/SMPD3/CDC25C/TTK/DSCC1/SYCE2/ZWINT/FIGNL1/NDC1/KIF11/MASTL/TPX2/RCC1/BUB1B/SMC2/KNTC1/BCCIP/KIF4A/ESPL1/NCAPG/KIF23/KIF2C/CHEK1/CDC20/NEK2/FANCA	53
BP	GO:0006260	DNA replication	44/404	260/17913	6.18283858211756e-26	6.90210880383723e-23	6.05701239342885e-23	TIPIN/MCM10/GEN1/RBBP8/GINS1/RRM1/MCM4/MCM8/CDK1/RBBP7/MCM7/BRCA2/PRIM2/FEN1/MCM6/TIMELESS/ORC6/TOPBP1/ESCO2/CHAF1B/CDK2AP1/NASP/DSCC1/GINS3/RNASEH2A/TICRR/BLM/RAD51/SSRP1/RFWD3/POLD2/EXO1/THOC1/CHTF18/CDC7/GMNN/CLSPN/CDC45/RFC2/DTL/ORC1/CHEK1/POLE/ATAD5	44
BP	GO:0140014	mitotic nuclear division	40/404	237/17913	1.3129493380069e-23	1.09926683324628e-20	9.64672250451386e-21	GEN1/TRIP13/CCNB1/KNSTRN/SPAG5/NCAPH/KIF18A/UBE2C/CDCA5/PSMG2/INCENP/MTBP/MAD2L1/AURKA/PRMT5/NUSAP1/AURKB/CDCA8/RACGAP1/IL1A/SMPD3/CDC25C/TTK/DSCC1/ZWINT/KIF11/TPX2/RCC1/BUB1B/SMC2/KNTC1/BCCIP/KIF4A/ESPL1/NCAPG/KIF23/KIF2C/CHEK1/CDC20/NEK2	40
BP	GO:0007059	chromosome segregation	42/404	275/17913	5.43208581920258e-23	3.63841108170189e-20	3.19292286467655e-20	GEN1/TRIP13/SKA3/CCNB1/KNSTRN/SPAG5/CENPW/NCAPH/KIF18A/FANCD2/FAM83D/CDCA5/FEN1/PSMG2/INCENP/MAD2L1/NUSAP1/NUF2/AURKB/CDCA8/BIRC5/TOP2A/RACGAP1/TTK/DSCC1/SYCE2/ZWINT/NDC1/RCC1/BUB1B/SMC2/RAD18/BUB1/CDCA2/KIF4A/ESPL1/NCAPG/KIF23/KIF2C/CDC20/CENPN/NEK2	42
BP	GO:1901987	regulation of cell cycle phase transition	50/404	464/17913	2.55396637861341e-20	1.42553890032939e-17	1.25099546124362e-17	GEN1/TRIP13/PSMA6/APEX1/CCNB1/BID/WEE1/CDK1/HAUS5/PSMD14/NEK10/UBE2C/HMMR/FAM83D/PSMF1/PSMA3/CDCA5/PSMG2/MTBP/MAD2L1/AURKA/CARM1/GTSE1/AURKB/HAUS1/CDC25C/TTK/PLK4/TICRR/BLM/RFWD3/RNASEH2B/TPX2/BUB1B/PIDD1/KNTC1/CDC7/ESPL1/CLSPN/HAUS6/TUBG1/DTL/CHEK1/CDC20/CDK4/PSMB2/NEK2/DYRK3/PSMD1/ATAD5	50
BP	GO:1901990	regulation of mitotic cell cycle phase transition	46/404	428/17913	1.04257709754855e-18	4.84758663890092e-16	4.25404657975244e-16	GEN1/TRIP13/PSMA6/APEX1/CCNB1/BID/WEE1/CDK1/HAUS5/PSMD14/UBE2C/HMMR/PSMF1/PSMA3/CDCA5/PSMG2/MTBP/MAD2L1/AURKA/CARM1/GTSE1/AURKB/HAUS1/CDC25C/TTK/PLK4/TICRR/BLM/RFWD3/RNASEH2B/TPX2/BUB1B/PIDD1/KNTC1/CDC7/ESPL1/CLSPN/HAUS6/TUBG1/DTL/CDC20/CDK4/PSMB2/NEK2/PSMD1/ATAD5	46
BP	GO:0000075	cell cycle checkpoint	32/404	197/17913	1.40788088429185e-18	4.84758663890092e-16	4.25404657975244e-16	TIPIN/GEN1/TRIP13/CCNB1/CDK1/PSMG2/MAD2L1/ZWILCH/AURKA/CARM1/GTSE1/AURKB/PRPF19/CDC25C/TTK/TICRR/ZWINT/BLM/RFWD3/RNASEH2B/BUB1B/THOC1/PIDD1/BUB1/KNTC1/EIF2AK4/CLSPN/CDC45/THOC5/DTL/CHEK1/CDC20	32
BP	GO:0044839	cell cycle G2/M phase transition	36/404	257/17913	1.42089627161922e-18	4.84758663890092e-16	4.25404657975244e-16	ARPP19/PSMA6/CDC25A/CCNB1/WEE1/CDK1/HAUS5/PSMD14/NEK10/HMMR/PSMF1/PSMA3/AURKA/GTSE1/AURKB/HAUS1/CDC25C/PLK4/TICRR/BLM/RNASEH2B/MASTL/TPX2/CDC7/CLSPN/HAUS6/TUBG1/DTL/CHEK1/MELK/CDK4/PSMB2/NEK2/DYRK3/PSMD1/ATAD5	36
BP	GO:0000070	mitotic sister chromatid segregation	27/404	132/17913	1.58236990110296e-18	4.84758663890092e-16	4.25404657975244e-16	GEN1/TRIP13/CCNB1/KNSTRN/SPAG5/NCAPH/KIF18A/CDCA5/PSMG2/INCENP/MAD2L1/NUSAP1/AURKB/CDCA8/RACGAP1/TTK/DSCC1/ZWINT/BUB1B/SMC2/KIF4A/ESPL1/NCAPG/KIF23/KIF2C/CDC20/NEK2	27
BP	GO:0000819	sister chromatid segregation	29/404	157/17913	1.59222015610362e-18	4.84758663890092e-16	4.25404657975244e-16	GEN1/TRIP13/CCNB1/KNSTRN/SPAG5/NCAPH/KIF18A/CDCA5/FEN1/PSMG2/INCENP/MAD2L1/NUSAP1/AURKB/CDCA8/RACGAP1/TTK/DSCC1/ZWINT/BUB1B/SMC2/BUB1/KIF4A/ESPL1/NCAPG/KIF23/KIF2C/CDC20/NEK2	29
BP	GO:0098813	nuclear chromosome segregation	33/404	220/17913	4.91059301657766e-18	1.37046466770988e-15	1.20266453528814e-15	GEN1/TRIP13/CCNB1/KNSTRN/SPAG5/NCAPH/KIF18A/FANCD2/FAM83D/CDCA5/FEN1/PSMG2/INCENP/MAD2L1/NUSAP1/AURKB/CDCA8/RACGAP1/TTK/DSCC1/SYCE2/ZWINT/NDC1/BUB1B/SMC2/BUB1/KIF4A/ESPL1/NCAPG/KIF23/KIF2C/CDC20/NEK2	33
BP	GO:1902749	regulation of cell cycle G2/M phase transition	30/404	202/17913	2.23129098136694e-16	5.74814884353684e-14	5.0443436599e-14	PSMA6/CCNB1/CDK1/HAUS5/PSMD14/NEK10/HMMR/PSMF1/PSMA3/AURKA/GTSE1/AURKB/HAUS1/PLK4/TICRR/BLM/RNASEH2B/TPX2/CDC7/CLSPN/HAUS6/TUBG1/DTL/CHEK1/CDK4/PSMB2/NEK2/DYRK3/PSMD1/ATAD5	30
BP	GO:0010948	negative regulation of cell cycle process	38/404	344/17913	5.16936441388544e-16	1.23658581586445e-13	1.08517785289986e-13	GEN1/TRIP13/RBBP8/PCGF6/PSMA6/CCNB1/LIF/WEE1/CDK1/RBBP7/PSMD14/PSMF1/PSMA3/PSMG2/MTBP/MAD2L1/AURKA/CARM1/GTSE1/AURKB/CDC25C/TTK/TICRR/BLM/RAD51/RFWD3/PIDD1/CDC7/HMGN5/ESPL1/CLSPN/DTL/CHEK1/CDC20/CDK4/PSMB2/NEK2/PSMD1	38
BP	GO:0006261	DNA-dependent DNA replication	24/404	130/17913	1.55054703161139e-15	3.46185467257769e-13	3.03798407877824e-13	TIPIN/GEN1/GINS1/MCM4/MCM7/BRCA2/PRIM2/FEN1/MCM6/CDK2AP1/DSCC1/GINS3/TICRR/BLM/RAD51/RFWD3/POLD2/THOC1/CHTF18/CDC7/GMNN/RFC2/POLE/ATAD5	24
BP	GO:0000082	G1/S transition of mitotic cell cycle	33/404	269/17913	2.21669204640635e-15	4.63981353963429e-13	4.07171328524114e-13	MCM10/RBBP8/CDC25A/APEX1/DHFR/MCM4/MCM8/CCNB1/BID/CACUL1/WEE1/CDK1/MCM7/PRIM2/MCM6/ORC6/MTBP/AURKA/CARM1/GTSE1/NASP/CDC25C/RFWD3/BCAT1/RCC1/PIDD1/CDC7/GMNN/CDC45/CDKN3/ORC1/POLE/CDK4	33
BP	GO:0000226	microtubule cytoskeleton organization	43/404	460/17913	2.49417384096836e-15	4.89667629417346e-13	4.2971256819262e-13	GEN1/SKA3/POC1A/TTC26/KIF20A/CCNB1/KNSTRN/SPAG5/WEE1/CDK1/HAUS5/KIF18A/KIF24/XRCC2/BRCA2/ASPM/MAD2L1/AURKA/NUSAP1/AURKB/RACGAP1/HAUS1/TTK/PLK4/FIGNL1/KIF11/TPX2/RCC1/KIF18B/BCCIP/KIF4A/STIL/ESPL1/HAUS6/TUBG1/CKAP2/KIF23/GAS2L3/KIF2C/CHEK1/CDC20/NEK2/SPAG16	43
BP	GO:0044843	cell cycle G1/S phase transition	34/404	288/17913	2.63183557166683e-15	4.89667629417346e-13	4.2971256819262e-13	MCM10/RBBP8/CDC25A/APEX1/DHFR/MCM4/MCM8/CCNB1/BID/CACUL1/WEE1/CDK1/MCM7/PRIM2/FAM83D/MCM6/ORC6/MTBP/AURKA/CARM1/GTSE1/NASP/CDC25C/RFWD3/BCAT1/RCC1/PIDD1/CDC7/GMNN/CDC45/CDKN3/ORC1/POLE/CDK4	34
BP	GO:0000086	G2/M transition of mitotic cell cycle	31/404	238/17913	3.00729175569249e-15	5.30074741569166e-13	4.65172220603515e-13	ARPP19/PSMA6/CDC25A/CCNB1/WEE1/CDK1/HAUS5/PSMD14/HMMR/PSMF1/PSMA3/AURKA/AURKB/HAUS1/CDC25C/PLK4/TICRR/BLM/RNASEH2B/MASTL/TPX2/CDC7/CLSPN/HAUS6/TUBG1/DTL/MELK/CDK4/PSMB2/NEK2/PSMD1	31
BP	GO:0045787	positive regulation of cell cycle	38/404	373/17913	7.35188158336748e-15	1.23107257113489e-12	1.08033965161905e-12	GEN1/POC1A/APEX1/CENPV/CCNB1/SPAG5/CDK1/BRCA2/UBE2C/CKS2/FAM83D/CDCA5/FEN1/MTBP/MAD2L1/AURKA/CARM1/NUSAP1/GTSE1/AURKB/RACGAP1/IL1A/SMPD3/CDC25C/PLK4/THOC1/PIDD1/CDC7/HMGN5/ESPL1/THOC5/CKS1B/KIF23/DTL/CHEK1/CDK4/DYRK3/ATAD5	38
BP	GO:0045930	negative regulation of mitotic cell cycle	34/404	308/17913	1.96357915614154e-14	3.13144123519906e-12	2.74802656839458e-12	TIPIN/GEN1/TRIP13/PSMA6/CCNB1/WEE1/CDK1/PSMD14/PSMF1/PSMA3/PSMG2/MTBP/MAD2L1/ZWILCH/AURKA/CARM1/GTSE1/AURKB/CDC25C/TTK/TICRR/ZWINT/BLM/RFWD3/BUB1B/PIDD1/BUB1/KNTC1/CLSPN/CHEK1/CDC20/CDK4/PSMB2/PSMD1	34
BP	GO:0007093	mitotic cell cycle checkpoint	24/404	147/17913	2.75157541841261e-14	4.18864821648357e-12	3.67578878861628e-12	TIPIN/GEN1/TRIP13/CCNB1/CDK1/PSMG2/MAD2L1/ZWILCH/AURKA/CARM1/GTSE1/AURKB/CDC25C/TTK/TICRR/ZWINT/BLM/RFWD3/BUB1B/PIDD1/BUB1/KNTC1/CLSPN/CDC20	24
BP	GO:0071103	DNA conformation change	32/404	279/17913	4.05766604554198e-14	5.90831460283482e-12	5.18489867238133e-12	H1F0/HELLS/GINS1/CENPV/MCM4/CCNB1/CENPW/HMGB3/CDK1/RBBP7/MCM7/NCAPH/CENPH/CDCA5/MCM6/CENPP/CHAF1B/NUSAP1/CENPU/TOP2A/NASP/BLM/RAD51/MIS18BP1/OIP5/SMC2/CDC45/RAD54L/NCAPG/NCAPG2/CENPN/CENPI	32
BP	GO:0007088	regulation of mitotic nuclear division	24/404	150/17913	4.38045053917447e-14	6.11255368987303e-12	5.36413066025224e-12	GEN1/TRIP13/CCNB1/UBE2C/CDCA5/PSMG2/MTBP/MAD2L1/AURKA/PRMT5/NUSAP1/AURKB/IL1A/SMPD3/CDC25C/TTK/KIF11/RCC1/BUB1B/KNTC1/ESPL1/CHEK1/CDC20/NEK2	24
BP	GO:0051783	regulation of nuclear division	25/404	172/17913	1.24070928237129e-13	1.66205415466458e-11	1.45855171216027e-11	GEN1/TRIP13/CCNB1/LIF/UBE2C/CDCA5/PSMG2/MTBP/MAD2L1/AURKA/PRMT5/NUSAP1/AURKB/IL1A/SMPD3/CDC25C/TTK/KIF11/RCC1/BUB1B/KNTC1/ESPL1/CHEK1/CDC20/NEK2	25
BP	GO:0051983	regulation of chromosome segregation	19/404	93/17913	2.10595814141502e-13	2.71263608292266e-11	2.38050005296791e-11	GEN1/TRIP13/CCNB1/KNSTRN/SPAG5/CDCA5/FEN1/PSMG2/MAD2L1/AURKB/RACGAP1/TTK/BUB1B/RAD18/BUB1/ESPL1/KIF2C/CDC20/NEK2	19
BP	GO:0007051	spindle organization	23/404	147/17913	2.44556539348159e-13	3.03340685287772e-11	2.66199554721271e-11	POC1A/CCNB1/KNSTRN/SPAG5/HAUS5/ASPM/AURKA/AURKB/RACGAP1/HAUS1/TTK/KIF11/TPX2/RCC1/BCCIP/KIF4A/STIL/ESPL1/HAUS6/TUBG1/KIF23/CDC20/NEK2	23
BP	GO:0090068	positive regulation of cell cycle process	31/404	283/17913	3.58467950967051e-13	4.28753274210234e-11	3.76256586127822e-11	GEN1/POC1A/APEX1/CENPV/CCNB1/SPAG5/CDK1/UBE2C/FAM83D/CDCA5/FEN1/MTBP/MAD2L1/AURKA/CARM1/NUSAP1/GTSE1/AURKB/RACGAP1/IL1A/SMPD3/CDC25C/PLK4/PIDD1/CDC7/ESPL1/KIF23/DTL/CDK4/DYRK3/ATAD5	31
BP	GO:0010389	regulation of G2/M transition of mitotic cell cycle	25/404	185/17913	6.71239295958982e-13	7.75165655919528e-11	6.80254124979121e-11	PSMA6/CCNB1/CDK1/HAUS5/PSMD14/HMMR/PSMF1/PSMA3/AURKA/AURKB/HAUS1/PLK4/TICRR/BLM/RNASEH2B/TPX2/CDC7/CLSPN/HAUS6/TUBG1/DTL/CDK4/PSMB2/NEK2/PSMD1	25
BP	GO:0051321	meiotic cell cycle	26/404	203/17913	8.19848617982132e-13	9.1522434054072e-11	8.03163979440741e-11	TRIP13/RBBP8/LIF/NCAPH/KIF18A/XRCC2/BRCA2/FANCD2/CKS2/ASPM/AURKA/TOP2A/TTK/SYCE2/RAD51/FIGNL1/NDC1/EXO1/MASTL/SMC2/ESPL1/RAD54L/TUBG1/CDC20/NEK2/FANCA	26
BP	GO:1901988	negative regulation of cell cycle phase transition	28/404	254/17913	4.41184760793721e-12	4.76621859321991e-10	4.18264126361993e-10	GEN1/TRIP13/PSMA6/CCNB1/WEE1/CDK1/PSMD14/PSMF1/PSMA3/PSMG2/MAD2L1/AURKA/CARM1/GTSE1/AURKB/CDC25C/TTK/TICRR/BLM/RFWD3/PIDD1/CLSPN/DTL/CHEK1/CDC20/CDK4/PSMB2/PSMD1	28
BP	GO:1901991	negative regulation of mitotic cell cycle phase transition	26/404	235/17913	2.41276281411846e-11	2.52510708265085e-09	2.21593216349301e-09	GEN1/TRIP13/PSMA6/CCNB1/WEE1/CDK1/PSMD14/PSMF1/PSMA3/PSMG2/MAD2L1/AURKA/CARM1/GTSE1/AURKB/CDC25C/TTK/TICRR/BLM/RFWD3/PIDD1/CLSPN/CDC20/CDK4/PSMB2/PSMD1	26
BP	GO:0006310	DNA recombination	26/404	244/17913	5.62397665547694e-11	5.6675784331608e-09	4.9736383163505e-09	GEN1/TRIP13/RBBP8/APEX1/MCM8/HMGB3/PSMD14/XRCC2/BRCA2/FEN1/TIMELESS/UNG/POLQ/BLM/RAD51/FIGNL1/RFWD3/EXO1/THOC1/TFRC/RAD54L/KPNA2/RAD51AP1/PARPBP/CHEK1/ATAD5	26
BP	GO:0031570	DNA integrity checkpoint	20/404	141/17913	5.7538867341734e-11	5.6675784331608e-09	4.9736383163505e-09	TIPIN/CCNB1/CDK1/AURKA/CARM1/GTSE1/PRPF19/CDC25C/TICRR/BLM/RFWD3/RNASEH2B/THOC1/PIDD1/EIF2AK4/CLSPN/CDC45/THOC5/DTL/CHEK1	20
BP	GO:0006323	DNA packaging	23/404	194/17913	8.65017872263736e-11	8.27698529774643e-09	7.26354856950481e-09	H1F0/HELLS/CENPV/CCNB1/CENPW/CDK1/RBBP7/NCAPH/CENPH/CDCA5/CENPP/CHAF1B/NUSAP1/CENPU/TOP2A/NASP/MIS18BP1/OIP5/SMC2/NCAPG/NCAPG2/CENPN/CENPI	23
BP	GO:0051225	spindle assembly	16/404	90/17913	1.56117856889989e-10	1.45232972979048e-08	1.27450601297325e-08	SPAG5/HAUS5/ASPM/AURKA/AURKB/RACGAP1/HAUS1/KIF11/TPX2/RCC1/BCCIP/KIF4A/HAUS6/KIF23/CDC20/NEK2	16
BP	GO:1903046	meiotic cell cycle process	20/404	151/17913	2.03253288982525e-10	1.83971693189858e-08	1.61446140210301e-08	TRIP13/LIF/NCAPH/KIF18A/BRCA2/FANCD2/CKS2/ASPM/AURKA/TOP2A/TTK/SYCE2/FIGNL1/NDC1/MASTL/SMC2/ESPL1/TUBG1/CDC20/FANCA	20
BP	GO:0000724	double-strand break repair via homologous recombination	17/404	108/17913	3.05371723178453e-10	2.69128921295958e-08	2.36176690059347e-08	GEN1/RBBP8/MCM8/PSMD14/XRCC2/BRCA2/FEN1/TIMELESS/POLQ/BLM/RAD51/FIGNL1/RFWD3/RAD54L/RAD51AP1/PARPBP/CHEK1	17
BP	GO:0000725	recombinational repair	17/404	109/17913	3.54422379886497e-10	3.04348859035866e-08	2.67084287353063e-08	GEN1/RBBP8/MCM8/PSMD14/XRCC2/BRCA2/FEN1/TIMELESS/POLQ/BLM/RAD51/FIGNL1/RFWD3/RAD54L/RAD51AP1/PARPBP/CHEK1	17
BP	GO:0140013	meiotic nuclear division	19/404	142/17913	4.86026467186079e-10	4.06925659651545e-08	3.57101551679877e-08	TRIP13/LIF/NCAPH/KIF18A/BRCA2/FANCD2/CKS2/ASPM/AURKA/TOP2A/TTK/SYCE2/FIGNL1/NDC1/MASTL/SMC2/ESPL1/CDC20/FANCA	19
BP	GO:0000077	DNA damage checkpoint	18/404	133/17913	1.15868242985366e-09	9.46445721360951e-08	8.30562604403443e-08	TIPIN/CCNB1/CDK1/AURKA/CARM1/GTSE1/PRPF19/CDC25C/BLM/RFWD3/RNASEH2B/THOC1/PIDD1/EIF2AK4/CLSPN/THOC5/DTL/CHEK1	18
BP	GO:0031145	anaphase-promoting complex-dependent catabolic process	14/404	81/17913	3.25223706696731e-09	2.59327188982703e-07	2.27575084986785e-07	PSMA6/CCNB1/CDK1/PSMD14/UBE2C/PSMF1/PSMA3/MAD2L1/AURKA/AURKB/BUB1B/CDC20/PSMB2/PSMD1	14
BP	GO:0031055	chromatin remodeling at centromere	11/404	46/17913	4.40278155634684e-09	3.42905010051292e-07	3.00919610901355e-07	HELLS/CENPV/CENPW/RBBP7/CENPH/CENPP/CENPU/MIS18BP1/OIP5/CENPN/CENPI	11
BP	GO:0033045	regulation of sister chromatid segregation	13/404	70/17913	4.77415772461769e-09	3.63378504994196e-07	3.1888632457255e-07	GEN1/TRIP13/CCNB1/CDCA5/FEN1/PSMG2/MAD2L1/AURKB/TTK/BUB1B/BUB1/ESPL1/CDC20	13
BP	GO:0033260	nuclear DNA replication	11/404	47/17913	5.63280780420466e-09	4.19206074139587e-07	3.67878348288641e-07	TIPIN/BRCA2/PRIM2/FEN1/RAD51/POLD2/CDC7/GMNN/RFC2/POLE/ATAD5	11
BP	GO:1902850	microtubule cytoskeleton organization involved in mitosis	16/404	116/17913	7.40348823302724e-09	5.39006132443657e-07	4.73010049121558e-07	POC1A/CCNB1/MAD2L1/NUSAP1/AURKB/RACGAP1/TTK/KIF11/TPX2/RCC1/BCCIP/KIF4A/STIL/ESPL1/KIF23/CDC20	16
BP	GO:0006302	double-strand break repair	21/404	211/17913	1.39077817244445e-08	9.91003425429032e-07	8.69664648928308e-07	GEN1/TRIP13/RBBP8/MCM8/PSMD14/XRCC2/BRCA2/CDCA5/FEN1/TIMELESS/ESCO2/PRPF19/POLQ/BLM/RAD51/FIGNL1/RFWD3/RAD54L/RAD51AP1/PARPBP/CHEK1	21
BP	GO:0051784	negative regulation of nuclear division	11/404	52/17913	1.76538193557026e-08	1.2317216879635e-06	1.08090929037547e-06	GEN1/TRIP13/CCNB1/LIF/PSMG2/MTBP/MAD2L1/AURKB/TTK/CHEK1/CDC20	11
BP	GO:0030261	chromosome condensation	9/404	32/17913	2.44766767352673e-08	1.67290592625327e-06	1.4680747893634e-06	CCNB1/CDK1/NCAPH/CDCA5/NUSAP1/TOP2A/SMC2/NCAPG/NCAPG2	9
BP	GO:0034508	centromere complex assembly	11/404	54/17913	2.68663133831949e-08	1.79950567040639e-06	1.57917362033432e-06	HELLS/CENPV/CENPW/RBBP7/CENPH/CENPP/CENPU/MIS18BP1/OIP5/CENPN/CENPI	11
BP	GO:0072331	signal transduction by p53 class mediator	23/404	264/17913	3.52697069988941e-08	2.31543921929363e-06	2.03193610041263e-06	RBBP8/CCNB1/CDK1/RBBP7/BRCA2/TOPBP1/AURKA/CARM1/PRMT5/GTSE1/AURKB/CDC25C/BLM/SSRP1/EXO1/TPX2/PIDD1/TAF4B/RFC2/WWOX/CHEK1/DYRK3/ATAD5	23
BP	GO:1902750	negative regulation of cell cycle G2/M phase transition	14/404	97/17913	3.59518779944069e-08	2.31543921929363e-06	2.03193610041263e-06	PSMA6/CDK1/PSMD14/PSMF1/PSMA3/AURKA/AURKB/TICRR/BLM/CLSPN/DTL/CHEK1/PSMB2/PSMD1	14
BP	GO:0045839	negative regulation of mitotic nuclear division	10/404	45/17913	4.80558185756102e-08	3.02249593048474e-06	2.65242056164869e-06	GEN1/TRIP13/CCNB1/PSMG2/MTBP/MAD2L1/AURKB/TTK/CHEK1/CDC20	10
BP	GO:0044786	cell cycle DNA replication	11/404	57/17913	4.87353777982012e-08	3.02249593048474e-06	2.65242056164869e-06	TIPIN/BRCA2/PRIM2/FEN1/RAD51/POLD2/CDC7/GMNN/RFC2/POLE/ATAD5	11
BP	GO:0045931	positive regulation of mitotic cell cycle	17/404	154/17913	7.45222552981436e-08	4.40214862051017e-06	3.86314813486018e-06	GEN1/APEX1/CCNB1/CDK1/BRCA2/UBE2C/CDCA5/MTBP/MAD2L1/AURKA/NUSAP1/IL1A/SMPD3/CDC7/ESPL1/DTL/CDK4	17
BP	GO:0007091	metaphase/anaphase transition of mitotic cell cycle	10/404	47/17913	7.4924595810415e-08	4.40214862051017e-06	3.86314813486018e-06	GEN1/TRIP13/CCNB1/PSMG2/MAD2L1/AURKB/TTK/BUB1B/ESPL1/CDC20	10
BP	GO:0010965	regulation of mitotic sister chromatid separation	10/404	47/17913	7.4924595810415e-08	4.40214862051017e-06	3.86314813486018e-06	GEN1/TRIP13/CCNB1/PSMG2/MAD2L1/AURKB/TTK/BUB1B/ESPL1/CDC20	10
BP	GO:0033046	negative regulation of sister chromatid segregation	9/404	37/17913	9.82424572354929e-08	5.67265498761493e-06	4.97809329585293e-06	GEN1/TRIP13/CCNB1/PSMG2/MAD2L1/AURKB/TTK/ESPL1/CDC20	9
BP	GO:0044784	metaphase/anaphase transition of cell cycle	10/404	49/17913	1.14220858514263e-07	6.3754275860711e-06	5.5948181924881e-06	GEN1/TRIP13/CCNB1/PSMG2/MAD2L1/AURKB/TTK/BUB1B/ESPL1/CDC20	10
BP	GO:0051306	mitotic sister chromatid separation	10/404	49/17913	1.14220858514263e-07	6.3754275860711e-06	5.5948181924881e-06	GEN1/TRIP13/CCNB1/PSMG2/MAD2L1/AURKB/TTK/BUB1B/ESPL1/CDC20	10
BP	GO:0051985	negative regulation of chromosome segregation	9/404	38/17913	1.26187099168483e-07	6.92787860844672e-06	6.0796269349164e-06	GEN1/TRIP13/CCNB1/PSMG2/MAD2L1/AURKB/TTK/ESPL1/CDC20	9
BP	GO:0036297	interstrand cross-link repair	10/404	50/17913	1.39933998839513e-07	7.55869293731496e-06	6.63320415551646e-06	FANCB/MCM8/FANCD2/FANCL/FANCI/EME1/RAD51/RFWD3/RAD51AP1/FANCA	10
BP	GO:1905818	regulation of chromosome separation	10/404	52/17913	2.0701556202492e-07	1.10046844003406e-05	9.65726732119595e-06	GEN1/TRIP13/CCNB1/PSMG2/MAD2L1/AURKB/TTK/BUB1B/ESPL1/CDC20	10
BP	GO:0007052	mitotic spindle organization	13/404	95/17913	2.10775754448792e-07	1.10295000257657e-05	9.67904451350374e-06	POC1A/CCNB1/AURKB/RACGAP1/TTK/KIF11/TPX2/RCC1/BCCIP/KIF4A/STIL/KIF23/CDC20	13
BP	GO:0007098	centrosome cycle	14/404	112/17913	2.27278907247951e-07	1.14880003280282e-05	1.00814058920509e-05	GEN1/POC1A/CDK1/HAUS5/XRCC2/BRCA2/AURKA/HAUS1/PLK4/KIF11/STIL/HAUS6/CHEK1/NEK2	14
BP	GO:0007094	mitotic spindle assembly checkpoint	8/404	30/17913	2.36689167701983e-07	1.14880003280282e-05	1.00814058920509e-05	GEN1/TRIP13/CCNB1/PSMG2/MAD2L1/AURKB/TTK/CDC20	8
BP	GO:0031577	spindle checkpoint	8/404	30/17913	2.36689167701983e-07	1.14880003280282e-05	1.00814058920509e-05	GEN1/TRIP13/CCNB1/PSMG2/MAD2L1/AURKB/TTK/CDC20	8
BP	GO:0071173	spindle assembly checkpoint	8/404	30/17913	2.36689167701983e-07	1.14880003280282e-05	1.00814058920509e-05	GEN1/TRIP13/CCNB1/PSMG2/MAD2L1/AURKB/TTK/CDC20	8
BP	GO:0071174	mitotic spindle checkpoint	8/404	30/17913	2.36689167701983e-07	1.14880003280282e-05	1.00814058920509e-05	GEN1/TRIP13/CCNB1/PSMG2/MAD2L1/AURKB/TTK/CDC20	8
BP	GO:0006336	DNA replication-independent nucleosome assembly	10/404	53/17913	2.50081740501387e-07	1.1796109139988e-05	1.03517897624889e-05	CENPW/RBBP7/CENPH/CENPP/CENPU/NASP/MIS18BP1/OIP5/CENPN/CENPI	10
BP	GO:0034724	DNA replication-independent nucleosome organization	10/404	53/17913	2.50081740501387e-07	1.1796109139988e-05	1.03517897624889e-05	CENPW/RBBP7/CENPH/CENPP/CENPU/NASP/MIS18BP1/OIP5/CENPN/CENPI	10
BP	GO:1901989	positive regulation of cell cycle phase transition	13/404	97/17913	2.702750745658e-07	1.25715447877898e-05	1.10322808214578e-05	APEX1/CCNB1/CDK1/UBE2C/FAM83D/CDCA5/MTBP/CDC7/ESPL1/DTL/CDK4/DYRK3/ATAD5	13
BP	GO:0034080	CENP-A containing nucleosome assembly	9/404	42/17913	3.18685081823401e-07	1.44226532300888e-05	1.26567389537829e-05	CENPW/RBBP7/CENPH/CENPP/CENPU/MIS18BP1/OIP5/CENPN/CENPI	9
BP	GO:0061641	CENP-A containing chromatin organization	9/404	42/17913	3.18685081823401e-07	1.44226532300888e-05	1.26567389537829e-05	CENPW/RBBP7/CENPH/CENPP/CENPU/MIS18BP1/OIP5/CENPN/CENPI	9
BP	GO:0051304	chromosome separation	11/404	68/17913	3.24180225045174e-07	1.44757276490172e-05	1.27033149238754e-05	GEN1/TRIP13/CCNB1/NCAPH/PSMG2/MAD2L1/AURKB/TTK/BUB1B/ESPL1/CDC20	11
BP	GO:0043486	histone exchange	10/404	55/17913	3.60346405051052e-07	1.58789488225786e-05	1.39347252479576e-05	CENPW/RBBP7/CENPH/CENPP/CENPU/NASP/MIS18BP1/OIP5/CENPN/CENPI	10
BP	GO:0000018	regulation of DNA recombination	12/404	84/17913	3.84460668877772e-07	1.67215425983332e-05	1.46741515722042e-05	TIMELESS/POLQ/BLM/RAD51/FIGNL1/THOC1/TFRC/KPNA2/RAD51AP1/PARPBP/CHEK1/ATAD5	12
BP	GO:0045841	negative regulation of mitotic metaphase/anaphase transition	8/404	32/17913	4.08871975527656e-07	1.73330664055965e-05	1.5210800208837e-05	GEN1/TRIP13/CCNB1/PSMG2/MAD2L1/AURKB/TTK/CDC20	8
BP	GO:2000816	negative regulation of mitotic sister chromatid separation	8/404	32/17913	4.08871975527656e-07	1.73330664055965e-05	1.5210800208837e-05	GEN1/TRIP13/CCNB1/PSMG2/MAD2L1/AURKB/TTK/CDC20	8
BP	GO:0010972	negative regulation of G2/M transition of mitotic cell cycle	12/404	85/17913	4.38665595805341e-07	1.83636385044011e-05	1.6115188730112e-05	PSMA6/CDK1/PSMD14/PSMF1/PSMA3/AURKA/AURKB/TICRR/BLM/CLSPN/PSMB2/PSMD1	12
BP	GO:0030071	regulation of mitotic metaphase/anaphase transition	9/404	44/17913	4.86870145135493e-07	2.01299767414662e-05	1.7665255948256e-05	GEN1/TRIP13/CCNB1/PSMG2/MAD2L1/AURKB/TTK/ESPL1/CDC20	9
BP	GO:0033047	regulation of mitotic sister chromatid segregation	10/404	57/17913	5.11068886438396e-07	2.08728012278316e-05	1.83171287668293e-05	GEN1/TRIP13/CCNB1/PSMG2/MAD2L1/AURKB/TTK/BUB1B/ESPL1/CDC20	10
BP	GO:1902100	negative regulation of metaphase/anaphase transition of cell cycle	8/404	33/17913	5.29154318562342e-07	2.10968787245867e-05	1.85137701431837e-05	GEN1/TRIP13/CCNB1/PSMG2/MAD2L1/AURKB/TTK/CDC20	8
BP	GO:1905819	negative regulation of chromosome separation	8/404	33/17913	5.29154318562342e-07	2.10968787245867e-05	1.85137701431837e-05	GEN1/TRIP13/CCNB1/PSMG2/MAD2L1/AURKB/TTK/CDC20	8
BP	GO:0031023	microtubule organizing center organization	14/404	122/17913	6.59438320315609e-07	2.5981869820435e-05	2.28006413662066e-05	GEN1/POC1A/CDK1/HAUS5/XRCC2/BRCA2/AURKA/HAUS1/PLK4/KIF11/STIL/HAUS6/CHEK1/NEK2	14
BP	GO:1902099	regulation of metaphase/anaphase transition of cell cycle	9/404	46/17913	7.27047472214675e-07	2.83125812144994e-05	2.48459797114244e-05	GEN1/TRIP13/CCNB1/PSMG2/MAD2L1/AURKB/TTK/ESPL1/CDC20	9
BP	GO:0044774	mitotic DNA integrity checkpoint	12/404	90/17913	8.25117618130825e-07	3.17622862427601e-05	2.78733017522234e-05	TIPIN/CCNB1/CDK1/AURKA/CARM1/GTSE1/CDC25C/TICRR/BLM/RFWD3/PIDD1/CLSPN	12
BP	GO:0033048	negative regulation of mitotic sister chromatid segregation	8/404	35/17913	8.62263779598234e-07	3.28150158849373e-05	2.87971348401707e-05	GEN1/TRIP13/CCNB1/PSMG2/MAD2L1/AURKB/TTK/CDC20	8
BP	GO:0090329	regulation of DNA-dependent DNA replication	9/404	48/17913	1.0635146611911e-06	4.00192202284158e-05	3.51192540987056e-05	TIPIN/BRCA2/DSCC1/TICRR/BLM/CHTF18/CDC7/GMNN/RFC2	9
BP	GO:0042770	signal transduction in response to DNA damage	14/404	131/17913	1.57074765618673e-06	5.84492655618819e-05	5.12927187844837e-05	CCNB1/BID/CDK1/BRCA2/AURKA/CARM1/GTSE1/PRPF19/CDC25C/PIDD1/DTL/CHEK1/DYRK3/ATAD5	14
BP	GO:1902751	positive regulation of cell cycle G2/M phase transition	7/404	27/17913	1.69438849795605e-06	6.19310845022008e-05	5.4348222699673e-05	CCNB1/CDK1/CDC7/DTL/CDK4/DYRK3/ATAD5	7
BP	GO:0051052	regulation of DNA metabolic process	26/404	403/17913	1.70130181373618e-06	6.19310845022008e-05	5.4348222699673e-05	TIPIN/TCP1/CDK1/BRCA2/TIMELESS/ESCO2/PRMT5/AURKB/POLQ/DSCC1/TICRR/BLM/RAD51/FIGNL1/THOC1/CHTF18/CDC7/GMNN/TFRC/KPNA2/RAD51AP1/RFC2/PARPBP/CHEK1/NEK2/ATAD5	26
BP	GO:0034502	protein localization to chromosome	11/404	82/17913	2.23191268900379e-06	7.95178254837628e-05	6.97816374882261e-05	MCM8/TCP1/CDK1/BRCA2/CDCA5/MTBP/ESCO2/CARM1/AURKB/TTK/BUB1B	11
BP	GO:0061640	cytoskeleton-dependent cytokinesis	11/404	82/17913	2.23191268900379e-06	7.95178254837628e-05	6.97816374882261e-05	KIF20A/BRCA2/INCENP/NUSAP1/AURKB/RACGAP1/CEP55/KIF4A/ESPL1/CKAP2/KIF23	11
BP	GO:0008608	attachment of spindle microtubules to kinetochore	7/404	29/17913	2.86423131851815e-06	0.000100971691428603	8.86086852221902e-05	CCNB1/KNSTRN/SPAG5/AURKB/RACGAP1/KIF2C/NEK2	7
BP	GO:0000281	mitotic cytokinesis	10/404	69/17913	3.16306976050497e-06	0.000110173152178399	9.66835161735918e-05	KIF20A/BRCA2/INCENP/NUSAP1/RACGAP1/CEP55/KIF4A/ESPL1/CKAP2/KIF23	10
BP	GO:0006275	regulation of DNA replication	12/404	102/17913	3.19104083646006e-06	0.000110173152178399	9.66835161735918e-05	TIPIN/CDK1/BRCA2/ESCO2/DSCC1/TICRR/BLM/CHTF18/CDC7/GMNN/RFC2/ATAD5	12
BP	GO:0044773	mitotic DNA damage checkpoint	11/404	86/17913	3.59724071655468e-06	0.000122930195507567	0.000107878583035668	TIPIN/CCNB1/CDK1/AURKA/CARM1/GTSE1/CDC25C/BLM/RFWD3/PIDD1/CLSPN	11
BP	GO:0051988	regulation of attachment of spindle microtubules to kinetochore	5/404	12/17913	3.95687861544358e-06	0.00013385440892041	0.000117465232262823	CCNB1/KNSTRN/SPAG5/RACGAP1/NEK2	5
BP	GO:1901976	regulation of cell cycle checkpoint	7/404	31/17913	4.64133532526628e-06	0.000155438320043168	0.00013640640240151	GEN1/CCNB1/MAD2L1/RFWD3/RNASEH2B/THOC1/THOC5	7
BP	GO:0072401	signal transduction involved in DNA integrity checkpoint	10/404	73/17913	5.33446279624635e-06	0.000175148195143422	0.000153702994087924	CCNB1/CDK1/AURKA/CARM1/GTSE1/PRPF19/CDC25C/PIDD1/DTL/CHEK1	10
BP	GO:0072422	signal transduction involved in DNA damage checkpoint	10/404	73/17913	5.33446279624635e-06	0.000175148195143422	0.000153702994087924	CCNB1/CDK1/AURKA/CARM1/GTSE1/PRPF19/CDC25C/PIDD1/DTL/CHEK1	10
BP	GO:0065004	protein-DNA complex assembly	17/404	210/17913	5.90902124887857e-06	0.000192129244296062	0.000168604878148891	H1F0/HELLS/CENPV/CENPW/RBBP7/CENPH/CENPP/CHAF1B/CENPU/NASP/RAD51/MIS18BP1/OIP5/GTF3C5/GMNN/CENPN/CENPI	17
BP	GO:0072395	signal transduction involved in cell cycle checkpoint	10/404	74/17913	6.04563242754282e-06	0.000194680990383086	0.000170844187628538	CCNB1/CDK1/AURKA/CARM1/GTSE1/PRPF19/CDC25C/PIDD1/DTL/CHEK1	10
BP	GO:0043044	ATP-dependent chromatin remodeling	10/404	77/17913	8.69323560551627e-06	0.000277272819455943	0.000243323446722821	CENPW/RBBP7/CENPH/CENPP/CENPU/NASP/MIS18BP1/OIP5/CENPN/CENPI	10
BP	GO:0031497	chromatin assembly	14/404	153/17913	9.80599221020744e-06	0.000309813848226271	0.000271880141518363	H1F0/HELLS/CENPV/CENPW/RBBP7/CENPH/CENPP/CHAF1B/CENPU/NASP/MIS18BP1/OIP5/CENPN/CENPI	14
BP	GO:2001020	regulation of response to DNA damage stimulus	16/404	201/17913	1.36903991973842e-05	0.000427623602080292	0.000375265231414931	BID/NEK4/TIMELESS/POLQ/RAD51/FIGNL1/RFWD3/RNASEH2B/THOC1/DDIAS/THOC5/RAD51AP1/PARPBP/CHEK1/DYRK3/ATAD5	16
BP	GO:1901796	regulation of signal transduction by p53 class mediator	15/404	179/17913	1.37901908105917e-05	0.000427623602080292	0.000375265231414931	RBBP8/RBBP7/TOPBP1/AURKA/PRMT5/AURKB/BLM/SSRP1/EXO1/TPX2/TAF4B/RFC2/CHEK1/DYRK3/ATAD5	15
BP	GO:0007076	mitotic chromosome condensation	5/404	15/17913	1.41861121854534e-05	0.000435865043202601	0.000382497587849212	NCAPH/CDCA5/NUSAP1/SMC2/NCAPG	5
BP	GO:1901992	positive regulation of mitotic cell cycle phase transition	10/404	82/17913	1.53385239498716e-05	0.000466988333710182	0.000409810132708532	APEX1/CCNB1/CDK1/UBE2C/CDCA5/MTBP/CDC7/ESPL1/DTL/CDK4	10
BP	GO:0000079	regulation of cyclin-dependent protein serine/threonine kinase activity	10/404	83/17913	1.70942777859701e-05	0.000515754381128054	0.000452605249676896	CDC25A/CCNB1/CKS2/IPO5/CDC25C/BLM/BCCIP/CDKN3/CKS1B/CDK4	10
BP	GO:0051302	regulation of cell division	14/404	162/17913	1.8820638587023e-05	0.00056277070203518	0.000493864877208349	MYO19/KIF20A/CENPV/VEGFA/BRCA2/INCENP/ASPM/ORC6/AURKB/RACGAP1/IL1A/BLM/KIF18B/KIF23	14
BP	GO:0090307	mitotic spindle assembly	8/404	52/17913	1.97228065405928e-05	0.000584528133667657	0.000512958321950024	AURKB/RACGAP1/KIF11/TPX2/BCCIP/KIF4A/KIF23/CDC20	8
BP	GO:0032392	DNA geometric change	10/404	86/17913	2.34361004159488e-05	0.000688486844675549	0.000604188295118459	GINS1/MCM4/HMGB3/MCM7/MCM6/TOP2A/BLM/RAD51/CDC45/RAD54L	10
BP	GO:1904029	regulation of cyclin-dependent protein kinase activity	10/404	87/17913	2.59556322303026e-05	0.000755873150776378	0.000663323800338718	CDC25A/CCNB1/CKS2/IPO5/CDC25C/BLM/BCCIP/CDKN3/CKS1B/CDK4	10
BP	GO:0046605	regulation of centrosome cycle	8/404	54/17913	2.62175920007796e-05	0.000756919962160439	0.000664242439801966	GEN1/POC1A/AURKA/PLK4/KIF11/STIL/CHEK1/NEK2	8
BP	GO:0033044	regulation of chromosome organization	20/404	311/17913	2.82696796121834e-05	0.000809189376249593	0.000710111970105409	GEN1/TRIP13/CENPV/CCNB1/LIF/TCP1/VEGFA/CDCA5/FEN1/PSMG2/MAD2L1/AURKB/TOP2A/TTK/BUB1B/BUB1/ESPL1/CHEK1/CDC20/NEK2	20
BP	GO:0000910	cytokinesis	13/404	147/17913	2.92022110827852e-05	0.000828798346747862	0.000727320011981591	MYO19/KIF20A/CENPV/BRCA2/INCENP/NUSAP1/AURKB/RACGAP1/CEP55/KIF4A/ESPL1/CKAP2/KIF23	13
BP	GO:0010569	regulation of double-strand break repair via homologous recombination	7/404	41/17913	3.26736968304704e-05	0.000919531182228953	0.000806943490054607	TIMELESS/POLQ/RAD51/FIGNL1/RAD51AP1/PARPBP/CHEK1	7
BP	GO:0071824	protein-DNA complex subunit organization	17/404	240/17913	3.36655681985008e-05	0.000939549899139826	0.000824511108861528	H1F0/HELLS/CENPV/CENPW/RBBP7/CENPH/CENPP/CHAF1B/CENPU/NASP/RAD51/MIS18BP1/OIP5/GTF3C5/GMNN/CENPN/CENPI	17
CC	GO:0098687	chromosomal region	49/413	337/18678	4.65128756291061e-26	2.01865880230321e-23	1.63039869310446e-23	SKA3/HELLS/APEX1/DSN1/CENPV/MCM4/CCNB1/KNSTRN/SPAG5/CENPW/CDK1/ERCC6L/MCM7/KIF18A/BRCA2/CENPH/SUMO3/CDCA5/FEN1/MCM6/INCENP/MTBP/MAD2L1/ZWILCH/ESCO2/CENPP/NUF2/AURKB/CDCA8/CENPU/BIRC5/TTK/DSCC1/ZWINT/BLM/RAD51/OIP5/BUB1B/THOC1/BUB1/KNTC1/THOC5/NCAPG/KIF2C/ORC1/CHEK1/CENPN/NEK2/CENPI	49
CC	GO:0000775	chromosome, centromeric region	35/413	185/18678	9.44552737539123e-23	1.62678626368726e-20	1.31389722485534e-20	SKA3/HELLS/DSN1/CENPV/CCNB1/KNSTRN/SPAG5/CENPW/ERCC6L/KIF18A/CENPH/SUMO3/CDCA5/INCENP/MTBP/MAD2L1/ZWILCH/ESCO2/CENPP/NUF2/AURKB/CDCA8/CENPU/BIRC5/TTK/DSCC1/ZWINT/BUB1B/BUB1/KNTC1/NCAPG/KIF2C/CENPN/NEK2/CENPI	35
CC	GO:0000793	condensed chromosome	36/413	199/18678	1.1245066338852e-22	1.62678626368726e-20	1.31389722485534e-20	SKA3/DSN1/CENPV/CCNB1/KNSTRN/SPAG5/CENPW/ERCC6L/NCAPH/BRCA2/CENPH/CDCA5/INCENP/MAD2L1/ZWILCH/TOPBP1/AURKB/CENPU/BIRC5/TOP2A/SYCE2/ZWINT/BLM/RAD51/RCC1/BUB1B/SMC2/BUB1/KNTC1/TUBG1/NCAPG/KIF2C/CHEK1/NCAPG2/CENPN/NEK2	36
CC	GO:0000776	kinetochore	28/413	131/18678	6.27725680537809e-20	6.81082363383523e-18	5.50085925313396e-18	SKA3/DSN1/CENPV/CCNB1/KNSTRN/SPAG5/CENPW/ERCC6L/KIF18A/CENPH/SUMO3/INCENP/MTBP/MAD2L1/ZWILCH/NUF2/AURKB/CENPU/BIRC5/TTK/ZWINT/BUB1B/BUB1/KNTC1/KIF2C/CENPN/NEK2/CENPI	28
CC	GO:0005819	spindle	39/413	326/18678	7.14142472799875e-18	6.19875666390291e-16	5.00651459878649e-16	SKA3/POC1A/KIF20A/CENPV/CCNB1/KNSTRN/SPAG5/CDK1/HAUS5/KIF18A/FAM83D/INCENP/ASPM/SHCBP1/MAD2L1/TOPBP1/AURKA/AURKB/PRPF19/RACGAP1/HAUS1/TTK/KIF11/TPX2/BUB1B/CKAP2L/TTC28/KIF18B/KNTC1/CDC7/BCCIP/KIF4A/KIF15/HAUS6/TUBG1/CKAP2/KIF23/CDC20/NEK2	39
CC	GO:0000779	condensed chromosome, centromeric region	23/413	110/18678	2.29395466470392e-16	1.65929387413584e-14	1.34015246201124e-14	SKA3/DSN1/CENPV/CCNB1/KNSTRN/SPAG5/CENPW/ERCC6L/CENPH/INCENP/MAD2L1/ZWILCH/AURKB/CENPU/BIRC5/ZWINT/BUB1B/BUB1/KNTC1/NCAPG/KIF2C/CENPN/NEK2	23
CC	GO:0000777	condensed chromosome kinetochore	21/413	100/18678	4.28611670770746e-15	2.65739235877863e-13	2.14628099799486e-13	SKA3/DSN1/CENPV/CCNB1/KNSTRN/SPAG5/CENPW/ERCC6L/CENPH/INCENP/MAD2L1/ZWILCH/CENPU/BIRC5/ZWINT/BUB1B/BUB1/KNTC1/KIF2C/CENPN/NEK2	21
CC	GO:0005813	centrosome	38/413	473/18678	6.94715127117474e-12	3.76882956461229e-10	3.0439491753963e-10	GEN1/POC1A/TTC26/APEX1/CCNB1/TCP1/SPAG5/CDK1/HAUS5/XRCC2/BRCA2/HMMR/ASPM/AURKA/SCLT1/HAUS1/PLK4/DYNC2LI1/CEP55/MASTL/SLC1A4/CKAP2L/RAD18/BCCIP/STIL/ESPL1/KIF15/CDC45/HAUS6/TUBG1/CKAP2/KIF23/DTL/CCDC14/CHEK1/CDC20/NEK2/DYRK3	38
CC	GO:0000922	spindle pole	20/413	152/18678	1.64105636582098e-10	7.91353847518119e-09	6.39148268793436e-09	POC1A/CCNB1/KNSTRN/SPAG5/FAM83D/ASPM/MAD2L1/TOPBP1/AURKA/HAUS1/KIF11/TPX2/CKAP2L/TTC28/KNTC1/BCCIP/TUBG1/CKAP2/CDC20/NEK2	20
CC	GO:0072686	mitotic spindle	15/413	97/18678	3.3998000391391e-09	1.47551321698637e-07	1.19171938214034e-07	KNSTRN/SPAG5/CDK1/FAM83D/ASPM/MAD2L1/AURKA/AURKB/RACGAP1/KIF11/TPX2/CKAP2L/CDC7/BCCIP/KIF23	15
CC	GO:0000794	condensed nuclear chromosome	13/413	75/18678	9.14559160696327e-09	3.60835159765642e-07	2.91433684700361e-07	CCNB1/BRCA2/INCENP/TOPBP1/AURKB/SYCE2/BLM/RAD51/RCC1/BUB1/TUBG1/CHEK1/NEK2	13
CC	GO:0044454	nuclear chromosome part	32/413	469/18678	1.85583903329732e-08	6.71195117042532e-07	5.42100349200008e-07	TIPIN/H1F0/APEX1/MCM4/CCNB1/TCP1/CDK1/RBBP7/MCM7/BRCA2/CDCA5/FEN1/MCM6/TIMELESS/INCENP/HMGXB4/ESCO2/CHAF1B/AURKB/PRPF19/NASP/SYCE2/EME1/BLM/RAD51/RCC1/THOC1/BUB1/THOC5/RAD51AP1/ORC1/POLE	32
CC	GO:0030496	midbody	17/413	171/18678	2.61582580756677e-07	8.73283384987675e-06	7.05319833133387e-06	KIF20A/SPAG5/CDK1/INCENP/ASPM/SHCBP1/AURKA/AURKB/CDCA8/BIRC5/RACGAP1/CEP55/TTC28/KIF4A/ERH/KIF23/NEK2	17
CC	GO:0005874	microtubule	25/413	357/18678	4.29141603391058e-07	1.33033897051228e-05	1.07446732277611e-05	SKA3/KNSTRN/TCP1/SPAG5/CDK1/HAUS5/KIF18A/INCENP/ASPM/AURKA/GTSE1/RACGAP1/HAUS1/DYNC2LI1/KIF11/TPX2/KIF18B/KNTC1/KIF4A/HAUS6/TUBG1/CKAP2/GAS2L3/KIF2C/NEK2	25
CC	GO:0005876	spindle microtubule	9/413	53/18678	2.16936902575257e-06	6.27670771451077e-05	5.06947288123233e-05	SKA3/CDK1/KIF18A/AURKA/KIF11/KIF18B/KNTC1/KIF4A/TUBG1	9
CC	GO:0045171	intercellular bridge	9/413	59/18678	5.47153430441477e-06	0.000148415368007251	0.000119869797590139	KIF20A/SNRNP25/CDCA8/CEP55/TPX2/THOC1/CDC7/KIF4A/KIF23	9
CC	GO:0044450	microtubule organizing center part	15/413	170/18678	5.87275658685324e-06	0.000149928021099665	0.00012109151352459	POC1A/TCP1/SPAG5/KIF24/AURKA/SCLT1/TOP2A/PLK4/CEP55/BCCIP/STIL/WDR34/TUBG1/CCDC14/DYRK3	15
CC	GO:0010369	chromocenter	5/413	14/18678	8.76108249293751e-06	0.000211239433440827	0.000170610553809836	INCENP/ESCO2/AURKB/CDCA8/OIP5	5
CC	GO:0005759	mitochondrial matrix	25/413	448/18678	2.36535680410865e-05	0.000540297291043765	0.000436378845300931	HADH/CCNB1/NDUFB8/CDK1/GSR/MRPL19/VDAC1/PDSS1/MRPL48/MRPL16/ALDH5A1/LRRC59/MRPL45/GOT2/RAD51/CS/MRPL37/ACSF2/FPGS/TOP1MT/MRPL15/MTHFD1L/ACSF3/NME4/BCKDK	25
CC	GO:0000781	chromosome, telomeric region	13/413	156/18678	4.46640935880173e-05	0.000969210830859975	0.000782797008674198	APEX1/MCM4/CDK1/MCM7/BRCA2/FEN1/MCM6/BLM/RAD51/THOC1/THOC5/ORC1/CHEK1	13
MF	GO:0008094	DNA-dependent ATPase activity	13/396	72/16969	1.01989183127606e-08	5.1504537479441e-06	4.74518094130546e-06	MCM4/ERCC6L/MCM7/XRCC2/MCM6/POLQ/TOP2A/DSCC1/BLM/RAD51/CHTF18/RFC2/TTF2	13
MF	GO:0140097	catalytic activity, acting on DNA	15/396	152/16969	2.78190680677429e-06	0.000702431468710507	0.000647159372944334	GEN1/RBBP8/APEX1/MCM4/ERCC6L/MCM7/FEN1/MCM6/UNG/POLQ/TOP2A/BLM/EXO1/RAD54L/POLE	15
MF	GO:0043142	single-stranded DNA-dependent ATPase activity	5/396	12/16969	4.66980874347306e-06	0.000786084471817965	0.000724229987584243	POLQ/DSCC1/RAD51/CHTF18/RFC2	5
BP	GO:0042110	T cell activation	37/348	443/17913	7.83957558493633e-14	2.82459908325256e-10	2.40633709533414e-10	IL7R/RORA/JAK3/CD8A/TNFRSF14/THEMIS/BCL2/CARD11/LFNG/CCL5/TGFBR2/ZC3H12A/NFKBIZ/IL18R1/FOXP3/KLRC4-KLRK1/CD6/BCL11B/GPR183/CCR7/CAMK4/IL23R/PREX1/FOXP1/CD27/MYH9/LAG3/PTPRC/CD46/FYN/ZBTB7B/ITK/RASAL3/ITPKB/PDPK1/CORO1A/ITGAL	37
BP	GO:0030217	T cell differentiation	25/348	234/17913	5.0414248009757e-12	9.08212677895772e-09	7.7372603787606e-09	IL7R/RORA/JAK3/THEMIS/BCL2/CARD11/LFNG/TGFBR2/ZC3H12A/NFKBIZ/IL18R1/FOXP3/BCL11B/GPR183/CCR7/CAMK4/IL23R/PREX1/FOXP1/CD27/LAG3/PTPRC/CD46/ZBTB7B/ITPKB	25
BP	GO:0007159	leukocyte cell-cell adhesion	29/348	328/17913	1.10447416080827e-11	1.32647346713073e-08	1.13005145716383e-08	IL7R/JAK3/TNFRSF14/STK10/CARD11/ETS1/CCL5/TGFBR2/ZC3H12A/NFKBIZ/FOXP3/KLRC4-KLRK1/SEMA4D/ITGB2/CD6/CCR7/IL23R/CD27/LAG3/PTPRC/CD46/FYN/ZBTB7B/TNIP1/RASAL3/ITPKB/PDPK1/CORO1A/ITGAL	29
BP	GO:0030098	lymphocyte differentiation	28/348	325/17913	4.68487467594673e-11	4.21990086435902e-08	3.59502488291071e-08	IL7R/RORA/JAK3/THEMIS/BCL2/CARD11/LFNG/DOCK11/TGFBR2/ZC3H12A/NFKBIZ/IL18R1/FOXP3/PLCL2/BCL11B/GPR183/CCR7/CAMK4/IL23R/PREX1/FOXP1/CD27/LAG3/PTPRC/CD46/ZBTB7B/GON4L/ITPKB	28
BP	GO:1903039	positive regulation of leukocyte cell-cell adhesion	22/348	214/17913	2.09306619187144e-10	1.50826349786256e-07	1.28492231905202e-07	IL7R/TNFRSF14/CARD11/ETS1/CCL5/TGFBR2/NFKBIZ/FOXP3/KLRC4-KLRK1/ITGB2/CD6/CCR7/IL23R/CD27/PTPRC/CD46/FYN/ZBTB7B/RASAL3/ITPKB/PDPK1/CORO1A	22
BP	GO:1903037	regulation of leukocyte cell-cell adhesion	25/348	295/17913	7.48261226751967e-10	4.11217201897885e-07	3.50324834782194e-07	IL7R/JAK3/TNFRSF14/CARD11/ETS1/CCL5/TGFBR2/ZC3H12A/NFKBIZ/FOXP3/KLRC4-KLRK1/ITGB2/CD6/CCR7/IL23R/CD27/LAG3/PTPRC/CD46/FYN/ZBTB7B/RASAL3/ITPKB/PDPK1/CORO1A	25
BP	GO:0022409	positive regulation of cell-cell adhesion	23/348	251/17913	7.98923234328391e-10	4.11217201897885e-07	3.50324834782194e-07	IL7R/TNFRSF14/CARD11/ETS1/CCL5/TGFBR2/NFKBIZ/FOXP3/KLRC4-KLRK1/ITGB2/CD6/CCR7/IL23R/CD27/PTPRC/CD46/FYN/ZBTB7B/ITGA6/RASAL3/ITPKB/PDPK1/CORO1A	23
BP	GO:0050870	positive regulation of T cell activation	20/348	198/17913	1.92584558216043e-09	8.67352704065504e-07	7.38916541786818e-07	IL7R/TNFRSF14/CARD11/CCL5/TGFBR2/NFKBIZ/FOXP3/KLRC4-KLRK1/CD6/CCR7/IL23R/CD27/PTPRC/CD46/FYN/ZBTB7B/RASAL3/ITPKB/PDPK1/CORO1A	20
BP	GO:0022407	regulation of cell-cell adhesion	28/348	389/17913	2.85337955147205e-09	1.14230294710598e-06	9.731526049231e-07	IL7R/JAK3/TNFRSF14/CARD11/ETS1/CCL5/TGFBR2/PRKCD/ZC3H12A/NFKBIZ/FOXP3/MINK1/KLRC4-KLRK1/ITGB2/CD6/CCR7/IL23R/CD27/LAG3/PTPRC/CD46/FYN/ZBTB7B/ITGA6/RASAL3/ITPKB/PDPK1/CORO1A	28
BP	GO:0046631	alpha-beta T cell activation	16/348	133/17913	6.67089099352304e-09	1.85145990366393e-06	1.5772987653809e-06	RORA/JAK3/BCL2/TGFBR2/ZC3H12A/NFKBIZ/IL18R1/FOXP3/BCL11B/GPR183/IL23R/FOXP1/PTPRC/ZBTB7B/RASAL3/ITPKB	16
BP	GO:0002521	leukocyte differentiation	31/348	485/17913	6.75485519506051e-09	1.85145990366393e-06	1.5772987653809e-06	IL7R/RORA/JAK3/THEMIS/BCL2/CARD11/LFNG/DOCK11/TMEM64/TGFBR2/ZC3H12A/NFKBIZ/IL18R1/FOXP3/PLCL2/RASSF2/BCL11B/GPR183/CCR7/CAMK4/IL23R/PREX1/FOXP1/CD27/MYH9/LAG3/PTPRC/CD46/ZBTB7B/GON4L/ITPKB	31
BP	GO:0051251	positive regulation of lymphocyte activation	22/348	258/17913	7.17055359634737e-09	1.85145990366393e-06	1.5772987653809e-06	IL7R/TNFRSF14/BCL2/CARD11/CCL5/TGFBR2/NFKBIZ/FOXP3/KLRC4-KLRK1/CD6/GPR183/CCR7/IL23R/CD27/PTPRC/CD46/FYN/ZBTB7B/RASAL3/ITPKB/PDPK1/CORO1A	22
BP	GO:0002696	positive regulation of leukocyte activation	24/348	305/17913	7.1803978654263e-09	1.85145990366393e-06	1.5772987653809e-06	IL7R/TNFRSF14/BCL2/CARD11/CCL5/TGFBR2/NFKBIZ/FOXP3/STX4/KLRC4-KLRK1/ITGB2/CD6/GPR183/CCR7/IL23R/CD27/PTPRC/CD46/FYN/ZBTB7B/RASAL3/ITPKB/PDPK1/CORO1A	24
BP	GO:0046632	alpha-beta T cell differentiation	14/348	99/17913	7.19412674196365e-09	1.85145990366393e-06	1.5772987653809e-06	RORA/JAK3/BCL2/TGFBR2/ZC3H12A/NFKBIZ/IL18R1/FOXP3/BCL11B/GPR183/IL23R/FOXP1/ZBTB7B/ITPKB	14
BP	GO:0050863	regulation of T cell activation	24/348	307/17913	8.15937871963411e-09	1.95988276845611e-06	1.66966655062829e-06	IL7R/JAK3/TNFRSF14/CARD11/CCL5/TGFBR2/ZC3H12A/NFKBIZ/FOXP3/KLRC4-KLRK1/CD6/CCR7/CAMK4/IL23R/CD27/LAG3/PTPRC/CD46/FYN/ZBTB7B/RASAL3/ITPKB/PDPK1/CORO1A	24
BP	GO:0002694	regulation of leukocyte activation	31/348	492/17913	9.44691631005899e-09	2.12732746657141e-06	1.81231631316658e-06	IL7R/RORA/JAK3/TNFRSF14/NR1D1/BCL2/CARD11/TSPAN32/CCL5/TGFBR2/ZC3H12A/NFKBIZ/FOXP3/STX4/KLRC4-KLRK1/ITGB2/CD6/GPR183/CCR7/CAMK4/IL23R/CD27/LAG3/PTPRC/CD46/FYN/ZBTB7B/RASAL3/ITPKB/PDPK1/CORO1A	31
BP	GO:0002285	lymphocyte activation involved in immune response	17/348	158/17913	1.24104816175741e-08	2.56192905944482e-06	2.18256281675829e-06	RORA/JAK3/LFNG/DOCK11/ZC3H12A/NFKBIZ/IL18R1/FOXP3/PLCL2/GPR183/IL23R/FOXP1/PTPRC/CD46/ZBTB7B/CORO1A/ITGAL	17
BP	GO:0043547	positive regulation of GTPase activity	25/348	339/17913	1.279897948099e-08	2.56192905944482e-06	2.18256281675829e-06	AGFG2/ARHGAP25/RGS14/ERRFI1/RAPGEF6/RALGAPA2/RASA3/DOCK11/RALGAPB/ARHGAP30/RGS2/SMAP2/S1PR1/ARHGEF1/RASGRP3/LLGL2/SEMA4D/CCR7/PREX1/FAM13A/RASA1/ITGA6/RASAL3/S100A10/ARHGEF11	25
BP	GO:0050867	positive regulation of cell activation	24/348	319/17913	1.71742951517571e-08	3.25678870693584e-06	2.77452879016753e-06	IL7R/TNFRSF14/BCL2/CARD11/CCL5/TGFBR2/NFKBIZ/FOXP3/STX4/KLRC4-KLRK1/ITGB2/CD6/GPR183/CCR7/IL23R/CD27/PTPRC/CD46/FYN/ZBTB7B/RASAL3/ITPKB/PDPK1/CORO1A	24
BP	GO:0043087	regulation of GTPase activity	27/348	410/17913	3.58981124939369e-08	6.46704496578272e-06	5.50941558064841e-06	AGFG2/ARHGAP25/RGS14/ERRFI1/RAPGEF6/RALGAPA2/RASA3/DOCK11/RALGAPB/ARHGAP30/RGS2/SMAP2/S1PR1/ARHGEF1/RASGRP3/LLGL2/KLRC4-KLRK1/SEMA4D/FGD3/CCR7/PREX1/FAM13A/RASA1/ITGA6/RASAL3/S100A10/ARHGEF11	27
BP	GO:0045785	positive regulation of cell adhesion	26/348	388/17913	4.57955235974432e-08	7.85720340578991e-06	6.69372164461877e-06	IL7R/TNFRSF14/CARD11/ETS1/CCL5/TGFBR2/NFKBIZ/FOXP3/STX4/KLRC4-KLRK1/ITGB2/CD6/CCR7/IL23R/PREX1/CD27/PTPRC/CD46/FYN/ZBTB7B/ITGA6/RASAL3/ITPKB/S100A10/PDPK1/CORO1A	26
BP	GO:0002292	T cell differentiation involved in immune response	11/348	66/17913	5.25589333339708e-08	8.60771985464986e-06	7.33310285176359e-06	RORA/JAK3/ZC3H12A/NFKBIZ/IL18R1/FOXP3/GPR183/IL23R/FOXP1/CD46/ZBTB7B	11
BP	GO:0048872	homeostasis of number of cells	20/348	241/17913	5.51488317626103e-08	8.6391843843776e-06	7.3599081656646e-06	PTBP3/IL7R/JAK3/BCL2/CARD11/ETS1/DOCK11/KLF2/STAT1/FOXP3/VPS54/LIPA/RASSF2/GPR183/CCR7/ISG15/TGFBR3/PDE4B/ITPKB/CORO1A	20
BP	GO:0045580	regulation of T cell differentiation	15/348	139/17913	8.673458010033e-08	1.27191140346219e-05	1.08356885416999e-05	IL7R/JAK3/CARD11/TGFBR2/ZC3H12A/NFKBIZ/FOXP3/CAMK4/IL23R/CD27/LAG3/PTPRC/CD46/ZBTB7B/ITPKB	15
BP	GO:0051249	regulation of lymphocyte activation	26/348	401/17913	8.8253636099236e-08	1.27191140346219e-05	1.08356885416999e-05	IL7R/JAK3/TNFRSF14/BCL2/CARD11/CCL5/TGFBR2/ZC3H12A/NFKBIZ/FOXP3/KLRC4-KLRK1/CD6/GPR183/CCR7/CAMK4/IL23R/CD27/LAG3/PTPRC/CD46/FYN/ZBTB7B/RASAL3/ITPKB/PDPK1/CORO1A	26
BP	GO:0002286	T cell activation involved in immune response	12/348	88/17913	1.30678379643194e-07	1.81090077636319e-05	1.54274556696176e-05	RORA/JAK3/ZC3H12A/NFKBIZ/IL18R1/FOXP3/GPR183/IL23R/FOXP1/CD46/ZBTB7B/ITGAL	12
BP	GO:0042093	T-helper cell differentiation	10/348	58/17913	1.53458620262606e-07	2.04782003261545e-05	1.74458220930121e-05	RORA/JAK3/ZC3H12A/NFKBIZ/IL18R1/FOXP3/GPR183/IL23R/FOXP1/ZBTB7B	10
BP	GO:0045058	T cell selection	9/348	45/17913	1.70091006934838e-07	2.18870677852222e-05	1.86460667752627e-05	THEMIS/BCL2/CARD11/FOXP3/BCL11B/CCR7/IL23R/PTPRC/ITPKB	9
BP	GO:0002294	CD4-positive, alpha-beta T cell differentiation involved in immune response	10/348	60/17913	2.14223864557258e-07	2.66154684137862e-05	2.26742936133925e-05	RORA/JAK3/ZC3H12A/NFKBIZ/IL18R1/FOXP3/GPR183/IL23R/FOXP1/ZBTB7B	10
BP	GO:0002287	alpha-beta T cell activation involved in immune response	10/348	61/17913	2.51853798432776e-07	2.92719108307513e-05	2.49373744050925e-05	RORA/JAK3/ZC3H12A/NFKBIZ/IL18R1/FOXP3/GPR183/IL23R/FOXP1/ZBTB7B	10
BP	GO:0002293	alpha-beta T cell differentiation involved in immune response	10/348	61/17913	2.51853798432776e-07	2.92719108307513e-05	2.49373744050925e-05	RORA/JAK3/ZC3H12A/NFKBIZ/IL18R1/FOXP3/GPR183/IL23R/FOXP1/ZBTB7B	10
BP	GO:0034341	response to interferon-gamma	16/348	173/17913	2.7761397948884e-07	3.12575990030716e-05	2.66290251378111e-05	IRF9/STAT1/CCL5/PRKCD/GBP6/GBP2/NLRC5/STX4/IL23R/STXBP3/OAS2/TXK/OAS1/JAK1/IFNGR1/IRF3	16
BP	GO:0071346	cellular response to interferon-gamma	15/348	153/17913	3.08257572709356e-07	3.36561222567215e-05	2.86723790118176e-05	IRF9/STAT1/CCL5/PRKCD/GBP6/GBP2/NLRC5/STX4/STXBP3/OAS2/TXK/OAS1/JAK1/IFNGR1/IRF3	15
BP	GO:0043122	regulation of I-kappaB kinase/NF-kappaB signaling	18/348	224/17913	4.15010948259077e-07	4.39789543111016e-05	3.7466623068838e-05	PIM2/RORA/NR1D1/CFLAR/CARD11/NDFIP1/AKAP13/STAT1/ZC3H12A/SHISA5/MAP3K3/CCR7/BIRC3/SLC44A2/FYN/TNIP1/PDPK1/IRF3	18
BP	GO:0045619	regulation of lymphocyte differentiation	15/348	164/17913	7.56462500734195e-07	7.78724111470087e-05	6.63411925455913e-05	IL7R/JAK3/CARD11/TGFBR2/ZC3H12A/NFKBIZ/FOXP3/CAMK4/IL23R/CD27/LAG3/PTPRC/CD46/ZBTB7B/ITPKB	15
BP	GO:0035710	CD4-positive, alpha-beta T cell activation	11/348	90/17913	1.34376190965163e-06	0.0001344881711243	0.00011457338387556	RORA/JAK3/TGFBR2/ZC3H12A/NFKBIZ/IL18R1/FOXP3/GPR183/IL23R/FOXP1/ZBTB7B	11
BP	GO:0060333	interferon-gamma-mediated signaling pathway	11/348	91/17913	1.50232873994019e-06	0.000143181371302424	0.000121979309265048	IRF9/STAT1/PRKCD/GBP2/NLRC5/OAS2/TXK/OAS1/JAK1/IFNGR1/IRF3	11
BP	GO:0009615	response to virus	21/348	323/17913	1.51010050221818e-06	0.000143181371302424	0.000121979309265048	PIM2/IRF9/SAMHD1/BCL2/DDX60/TSPAN32/STAT1/CCL5/ZC3H12A/NLRC5/FOXP3/AIM2/ISG15/IL23R/OAS2/BIRC3/GBP3/OAS1/PTPRC/IFNGR1/IRF3	21
BP	GO:0043367	CD4-positive, alpha-beta T cell differentiation	10/348	74/17913	1.60426552862602e-06	0.000148209453836912	0.000126262841605222	RORA/JAK3/ZC3H12A/NFKBIZ/IL18R1/FOXP3/GPR183/IL23R/FOXP1/ZBTB7B	10
BP	GO:0050851	antigen receptor-mediated signaling pathway	17/348	224/17913	1.9230497222625e-06	0.000173218703732795	0.000147568762897828	THEMIS/BCL2/LIME1/CARD11/ZC3H12A/NFKBIZ/FOXP3/PLCL2/CD247/CCR7/TXK/FOXP1/PDE4B/PTPRC/FYN/ITK/PDPK1	17
BP	GO:0043368	positive T cell selection	7/348	32/17913	2.17852795079525e-06	0.000191444785529641	0.00016309595647032	THEMIS/BCL2/FOXP3/BCL11B/IL23R/PTPRC/ITPKB	7
BP	GO:0007249	I-kappaB kinase/NF-kappaB signaling	18/348	253/17913	2.42079108475407e-06	0.000207669292342117	0.00017691796499105	PIM2/RORA/NR1D1/CFLAR/CARD11/NDFIP1/AKAP13/STAT1/ZC3H12A/SHISA5/MAP3K3/CCR7/BIRC3/SLC44A2/FYN/TNIP1/PDPK1/IRF3	18
BP	GO:0051607	defense response to virus	17/348	231/17913	2.9253313784168e-06	0.000245115557126413	0.000208819248456876	IRF9/SAMHD1/BCL2/DDX60/TSPAN32/STAT1/ZC3H12A/NLRC5/AIM2/ISG15/IL23R/OAS2/BIRC3/GBP3/OAS1/PTPRC/IRF3	17
BP	GO:0097191	extrinsic apoptotic signaling pathway	16/348	213/17913	4.40356380172488e-06	0.000360591826763971	0.000307195981957649	CFLAR/BCL2/FAS/IL6R/STX4/TGFBR1/CD27/MCL1/STK4/TMC8/PTPRC/FYN/ITGA6/MADD/PDPK1/TRAF1	16
BP	GO:0045582	positive regulation of T cell differentiation	10/348	83/17913	4.65333401831198e-06	0.000372576943732846	0.000317406362512228	IL7R/TGFBR2/NFKBIZ/FOXP3/IL23R/CD27/PTPRC/CD46/ZBTB7B/ITPKB	10
BP	GO:0071356	cellular response to tumor necrosis factor	18/348	266/17913	4.89579973993195e-06	0.000383468836151627	0.000326685401410562	RORA/TNFRSF14/NR1D1/INPP5K/KLF2/LTB/STAT1/CCL5/ZC3H12A/GBP2/AIM2/SGMS1/BIRC3/GBP3/CD27/TNFRSF25/MADD/TRAF1	18
BP	GO:1902105	regulation of leukocyte differentiation	18/348	267/17913	5.15822423774583e-06	0.000395427275076558	0.00033687305436208	IL7R/JAK3/CARD11/TMEM64/TGFBR2/ZC3H12A/NFKBIZ/FOXP3/RASSF2/CAMK4/IL23R/FOXP1/CD27/LAG3/PTPRC/CD46/ZBTB7B/ITPKB	18
BP	GO:0050671	positive regulation of lymphocyte proliferation	12/348	125/17913	5.89489102376987e-06	0.000442485257471726	0.000376962768098968	BCL2/CARD11/CCL5/TGFBR2/FOXP3/CD6/GPR183/IL23R/PTPRC/CD46/RASAL3/CORO1A	12
BP	GO:0046651	lymphocyte proliferation	17/348	244/17913	6.10301722863146e-06	0.000448758593362431	0.000382307158725872	IL7R/BCL2/CARD11/CCL5/TGFBR2/PRKCD/FOXP3/PLCL2/CD6/GPR183/IL23R/PTPRC/CD46/FYN/ZBTB7B/RASAL3/CORO1A	17
BP	GO:0032946	positive regulation of mononuclear cell proliferation	12/348	126/17913	6.40339830899035e-06	0.000461428882145845	0.000393101251979281	BCL2/CARD11/CCL5/TGFBR2/FOXP3/CD6/GPR183/IL23R/PTPRC/CD46/RASAL3/CORO1A	12
BP	GO:0032943	mononuclear cell proliferation	17/348	246/17913	6.80184201727596e-06	0.000480530133102848	0.000409374021101686	IL7R/BCL2/CARD11/CCL5/TGFBR2/PRKCD/FOXP3/PLCL2/CD6/GPR183/IL23R/PTPRC/CD46/FYN/ZBTB7B/RASAL3/CORO1A	17
BP	GO:0033077	T cell differentiation in thymus	9/348	69/17913	7.2204032915027e-06	0.000500290635755466	0.000426208421012589	IL7R/BCL2/CARD11/FOXP3/BCL11B/CCR7/CAMK4/PTPRC/ITPKB	9
BP	GO:2001236	regulation of extrinsic apoptotic signaling pathway	13/348	151/17913	8.07604123732819e-06	0.000549018426001764	0.000467720680199583	CFLAR/BCL2/FAS/STX4/TGFBR1/MCL1/STK4/TMC8/PTPRC/FYN/ITGA6/MADD/TRAF1	13
BP	GO:0072539	T-helper 17 cell differentiation	6/348	26/17913	8.53539636012845e-06	0.000569500612695237	0.000485169898365196	RORA/ZC3H12A/NFKBIZ/FOXP3/IL23R/ZBTB7B	6
BP	GO:0042102	positive regulation of T cell proliferation	10/348	90/17913	9.70511284525221e-06	0.000624420028240066	0.000531956937157057	CARD11/CCL5/TGFBR2/FOXP3/CD6/IL23R/PTPRC/CD46/RASAL3/CORO1A	10
BP	GO:0046634	regulation of alpha-beta T cell activation	10/348	90/17913	9.70511284525221e-06	0.000624420028240066	0.000531956937157057	JAK3/TGFBR2/ZC3H12A/NFKBIZ/FOXP3/IL23R/PTPRC/ZBTB7B/RASAL3/ITPKB	10
BP	GO:0060337	type I interferon signaling pathway	10/348	91/17913	1.07178022409698e-05	0.000665797266796797	0.000567207102262577	IRF9/SAMHD1/STAT1/GBP2/NLRC5/ISG15/OAS2/OAS1/JAK1/IRF3	10
BP	GO:0071357	cellular response to type I interferon	10/348	91/17913	1.07178022409698e-05	0.000665797266796797	0.000567207102262577	IRF9/SAMHD1/STAT1/GBP2/NLRC5/ISG15/OAS2/OAS1/JAK1/IRF3	10
BP	GO:0050852	T cell receptor signaling pathway	14/348	180/17913	1.17577856216542e-05	0.000712480108230021	0.000606977225294343	THEMIS/LIME1/CARD11/ZC3H12A/NFKBIZ/FOXP3/CD247/CCR7/TXK/PDE4B/PTPRC/FYN/ITK/PDPK1	14
BP	GO:0034612	response to tumor necrosis factor	18/348	284/17913	1.20453531908283e-05	0.000712480108230021	0.000606977225294343	RORA/TNFRSF14/NR1D1/INPP5K/KLF2/LTB/STAT1/CCL5/ZC3H12A/GBP2/AIM2/SGMS1/BIRC3/GBP3/CD27/TNFRSF25/MADD/TRAF1	18
BP	GO:0070665	positive regulation of leukocyte proliferation	12/348	134/17913	1.20625275054208e-05	0.000712480108230021	0.000606977225294343	BCL2/CARD11/CCL5/TGFBR2/FOXP3/CD6/GPR183/IL23R/PTPRC/CD46/RASAL3/CORO1A	12
BP	GO:0045621	positive regulation of lymphocyte differentiation	10/348	93/17913	1.30192232674066e-05	0.000756584861813966	0.000644551019486546	IL7R/TGFBR2/NFKBIZ/FOXP3/IL23R/CD27/PTPRC/CD46/ZBTB7B/ITPKB	10
BP	GO:1903708	positive regulation of hemopoiesis	14/348	182/17913	1.33321502457274e-05	0.000762472021196122	0.000649566417987318	IL7R/ETS1/STAT1/TMEM64/TGFBR2/NFKBIZ/FOXP3/ISG15/IL23R/CD27/PTPRC/CD46/ZBTB7B/ITPKB	14
BP	GO:0034340	response to type I interferon	10/348	95/17913	1.57341318910119e-05	0.000885782456301813	0.00075461724661498	IRF9/SAMHD1/STAT1/GBP2/NLRC5/ISG15/OAS2/OAS1/JAK1/IRF3	10
BP	GO:0072538	T-helper 17 type immune response	6/348	29/17913	1.67652342395261e-05	0.000929309830230961	0.000791699158582317	RORA/ZC3H12A/NFKBIZ/FOXP3/IL23R/ZBTB7B	6
CC	GO:0001772	immunological synapse	8/361	36/18678	3.39931128022171e-07	0.000115576583527538	0.000110924894407235	CARD11/GZMB/CD6/ATP2B1/MYH9/SNX27/CD53/CORO1A	8
MF	GO:0005096	GTPase activator activity	17/358	203/16969	1.50444452168293e-06	0.000722133370407806	0.000657204712103596	AGFG2/ARHGAP25/RGS14/ERRFI1/RALGAPA2/RASA3/RALGAPB/RGS2/SMAP2/ARHGEF1/RASGRP3/PREX1/RABGAP1L/FAM13A/RASA1/RASAL3/ARHGEF11	17
MF	GO:0008047	enzyme activator activity	25/358	419/16969	3.23580198951586e-06	0.000776592477483807	0.000706767276657413	AGFG2/ARHGAP25/RGS14/ERRFI1/RALGAPA2/CFLAR/RASA3/CCL5/RALGAPB/PRKCD/RGS2/SMAP2/ARHGEF1/RASGRP3/STX4/PREX1/DNAJB1/STK4/RABGAP1L/FAM13A/RASA1/RASAL3/MADD/PDPK1/ARHGEF11	25

## Sheet: fGSEA_reactome
pathway	pval	padj	ES	NES	nMoreExtreme	size	leadingEdge
Activation of APC/C and APC/C:Cdc20 mediated degradation of mitotic proteins	0.00878477306002928	0.12591312106173	0.682738113464329	1.83147158343527	5	13	983, 701, 891, 4751, 991, 11065
Activation of ATR in response to replication stress	0.00434153400868307	0.0900318979266348	0.699567092918497	1.91951693009938	2	14	8318, 55388, 993, 1111, 63967, 4173, 995, 23594, 4998, 84515, 5982, 4176, 8317, 4175
Activation of kainate receptors upon glutamate binding	0.0292397660818713	0.232476731735442	0.991696322657177	1.32073177881248	14	1	59345
Activation of NIMA Kinases NEK9, NEK6, NEK7	0.0171102661596958	0.193174904942966	0.92874109263658	1.42553042010264	8	2	983.891
Activation of the pre-replicative complex	0.00881057268722467	0.12591312106173	0.692307692307692	1.83639762594824	5	12	8318, 55388, 4173, 51053, 23594, 4998, 5426, 84515, 4176, 5558, 8317, 4175
ADP signalling through P2Y purinoceptor 1	0.0292397660818713	0.232476731735442	0.991696322657177	1.32073177881248	14	1	59345
ADP signalling through P2Y purinoceptor 12	0.0292397660818713	0.232476731735442	0.991696322657177	1.32073177881248	14	1	59345
Adrenaline,noradrenaline inhibits insulin secretion	0.0292397660818713	0.232476731735442	0.991696322657177	1.32073177881248	14	1	59345
Amplification of signal from the kinetochores	0.00139470013947001	0.0552510521679554	0.735748376465173	2.21408659947246	0	21	701, 79682, 2491, 699, 81930, 83540, 11004, 991, 64946, 55839, 55143, 9212, 11130, 401541, 9735, 4085, 332, 55055, 54821, 79980
Amplification of signal from unattached kinetochores via a MAD2 inhibitory signal	0.00139470013947001	0.0552510521679554	0.735748376465173	2.21408659947246	0	21	701, 79682, 2491, 699, 81930, 83540, 11004, 991, 64946, 55839, 55143, 9212, 11130, 401541, 9735, 4085, 332, 55055, 54821, 79980
Anchoring of the basal body to the plasma membrane	0.0121212121212121	0.159126145172657	0.673623191649692	1.67433478771675	7	10	983, 10733, 4751, 347240, 7283, 115106
APC/C:Cdc20 mediated degradation of Cyclin B	0.00690846286701209	0.118176584497828	0.879761904761905	1.66248556649913	3	4	983, 891, 991, 11065
APC/C:Cdc20 mediated degradation of mitotic proteins	0.00878477306002928	0.12591312106173	0.682738113464329	1.83147158343527	5	13	983, 701, 891, 4751, 991, 11065
APC:Cdc20 mediated degradation of cell cycle proteins prior to satisfation of the cell cycle checkpoint	0.0146842878120411	0.172693343122859	0.654465980073136	1.73601967076806	9	12	983, 701, 4751, 991, 11065, 4085
APC-Cdc20 mediated degradation of Nek2A	0.0116472545757072	0.156033514727477	0.778307508939213	1.56398806542174	6	5	701, 4751, 991, 11065, 4085
APC/C-mediated degradation of cell cycle proteins	0.00282485875706215	0.065892377728493	0.666373647518839	1.9065110997165	1	16	983, 701, 891, 6790, 4751, 991, 11065, 9212
Aquaporin-mediated transport	0.0292397660818713	0.232476731735442	0.991696322657177	1.32073177881248	14	1	59345
AURKA Activation by TPX2	0.00300751879699248	0.065892377728493	0.743401080687684	1.90639159590457	1	11	983, 22974, 3161, 10733, 6790, 4751, 7283, 115106
Ca2+ pathway	0.0292397660818713	0.232476731735442	0.991696322657177	1.32073177881248	14	1	59345
Cdc20:Phospho-APC/C mediated degradation of Cyclin A	0.0285714285714286	0.232476731735442	0.621679789254185	1.5942472460244	18	11	983, 701, 991, 11065, 4085
CDC6 association with the ORC:origin complex	0.0310880829015544	0.238327066429184	0.791666666666667	1.49601204563183	17	4	23594, 4998, 1871, 84515
Cell Cycle	0.00112359550561798	0.0552510521679554	0.70564541301608	2.8449641785453	0	98	157570, 10112, 983, 701, 64151, 22974, 5932, 79682, 7153, 2491, 9493, 9156, 699, 387103, 9837, 8318, 55388, 81930, 3161, 10733, 83540, 993, 675, 1111, 5888, 23397, 891, 63967, 11004, 6790, 51512, 9700, 4751, 7465, 113130, 4173, 51053, 991, 64946, 995, 11339, 55839, 23594, 55143, 11065, 4998, 64785, 9212, 11130, 10592, 54892, 641, 55320, 401541, 9735, 84930, 7283
Cell Cycle Checkpoints	0.00122850122850123	0.0552510521679554	0.710541443535774	2.59948651878874	0	51	983, 701, 5932, 79682, 2491, 9156, 699, 8318, 55388, 81930, 83540, 993, 1111, 891, 63967, 11004, 51512, 7465, 4173, 991, 64946, 995, 55839, 23594, 55143, 11065, 4998, 9212, 11130, 641, 401541, 9735
Cell Cycle, Mitotic	0.00114942528735632	0.0552510521679554	0.678990191831597	2.68315009242366	0	84	157570, 10112, 983, 701, 64151, 22974, 79682, 7153, 2491, 9493, 699, 9837, 8318, 55388, 81930, 3161, 10733, 83540, 993, 23397, 891, 11004, 6790, 51512, 9700, 4751, 7465, 113130, 4173, 51053, 991, 64946, 995, 55839, 23594, 55143, 11065, 4998, 64785, 9212, 11130, 10592, 54892, 401541, 9735, 84930, 7283, 5426, 115106, 1871, 84515, 4085, 332, 1719, 55055
Cell death signalling via NRAGE, NRIF and NADE	0.00789473684210526	0.125537435137139	-0.716926648206775	-1.7189316019287	2	6	5924, 57580, 9826
Centrosome maturation	0.0231481481481481	0.228311425682508	0.697313598127269	1.6385205549973	14	8	983, 10733, 4751, 7283, 115106
Chemokine receptors bind chemokines	0.00224215246636771	0.065892377728493	-0.942925089179548	-1.74404810088939	0	3	6352, 1236, 10663
Chk1/Chk2(Cds1) mediated inactivation of Cyclin B:Cdk1 complex	0.00166389351081531	0.0552510521679554	0.895113230035757	1.7987060292982	0	5	983, 1111, 891, 7465, 995
Chromosome Maintenance	0.00723589001447178	0.121930146661771	0.658201438975292	1.80601520328522	4	14	79682, 2491, 387103, 64946, 11339, 55839, 55320, 401541, 5426, 5982, 5558
Cilium Assembly	0.019471488178025	0.215522648558728	0.565209646673547	1.64907922782806	13	17	983, 10733, 4751, 347240, 28981, 7283, 89891, 115106
Circadian Clock	0.0473815461346633	0.307435434402499	-0.693989827657002	-1.56668350073241	18	5	6095, 406, 9572
Class A/1 (Rhodopsin-like receptors)	0.0128617363344051	0.159570333203774	-0.537515755502766	-1.73998048716641	3	14	6352, 1236, 1880, 10663, 1901, 8698, 8111
Condensation of Prometaphase Chromosomes	0.00499168053244592	0.0955187681547703	0.862932061978546	1.73403883516897	2	5	983, 64151, 23397, 891, 10592
Condensation of Prophase Chromosomes	0.00690846286701209	0.118176584497828	0.860714285714286	1.62649129171701	3	4	983, 891, 10592, 54892
Constitutive Signaling by NOTCH1 HD+PEST Domain Mutants	0.032719836400818	0.238327066429184	-0.983392645314354	-1.29643326390002	15	1	84441
Constitutive Signaling by NOTCH1 PEST Domain Mutants	0.032719836400818	0.238327066429184	-0.983392645314354	-1.29643326390002	15	1	84441
Cooperation of PDCL (PhLP1) and TRiC/CCT in G-protein beta folding	0.0342205323193916	0.244525196130336	0.895745501398007	1.3748852840009	17	2	59345.7
COPI-dependent Golgi-to-ER retrograde traffic	0.00150375939849624	0.0552510521679554	0.796426810360016	2.04237176601749	0	11	56992, 10112, 9493, 24137, 3832, 81930, 11004, 146909
CREB1 phosphorylation through NMDA receptor-mediated activation of RAS signaling	0.0210084033613445	0.226365914786967	-0.922806238968995	-1.50303662912661	9	2	5924
Cyclin A/B1/B2 associated events during G2/M transition	0.00166389351081531	0.0552510521679554	0.895113230035757	1.7987060292982	0	5	983, 993, 891, 7465, 995
Cytokine Signaling in Immune system	0.00584795321637427	0.106489341633654	-0.473617707354739	-2.26122013989693	0	58	2634, 25939, 6352, 3570, 8809, 6095, 149233, 1154, 6775, 50615, 939, 8718, 596, 330, 4938, 3575, 1901, 3689, 10379, 4050, 2534, 6772, 317649, 3459, 4939, 6810, 3718
DAP12 interactions	0.00236406619385343	0.065892377728493	-0.841666666666667	-1.73365111261263	0	4	3824, 100528032, 3822, 2534
DAP12 signaling	0.00236406619385343	0.065892377728493	-0.841666666666667	-1.73365111261263	0	4	3824, 100528032, 3822, 2534
Death Receptor Signalling	0.0124610591900312	0.159570333203774	-0.604325713549565	-1.85334631719681	3	12	5924, 7185, 330, 57580, 9826, 355, 8837
Depolymerisation of the Nuclear Lamina	0.0107913669064748	0.148578698017196	0.889189019170547	1.53707963098361	5	3	983.891
Deposition of new CENPA-containing nucleosomes at the centromere	0.00151745068285281	0.0552510521679554	0.837982808151597	2.02107601275971	0	9	79682, 2491, 387103, 64946, 11339, 55839, 55320, 401541
DNA Double-Strand Break Repair	0.00139470013947001	0.0552510521679554	0.691390961840172	2.08060189131679	0	21	10635, 5932, 9156, 10721, 7516, 675, 1111, 5888, 63967, 641, 8914, 348654, 3838, 5426, 146956
DNA Repair	0.00126903553299492	0.0552510521679554	0.6139719434335	2.1160322237805	0	38	51514, 10635, 5932, 9156, 10721, 7516, 675, 1111, 5888, 63967, 55215, 2175, 641, 2187, 8914, 55120, 348654, 3838, 5426, 146956
DNA Replication	0.00399467376830892	0.0850940883852976	0.57599899659386	1.82809709996869	2	25	9837, 8318, 55388, 4173, 51053, 23594, 11065, 4998, 64785, 5426, 1871, 84515, 5982, 4176, 5558, 8317, 4175, 5425
DNA Replication Pre-Initiation	0.013986013986014	0.167980955214998	0.569494798890538	1.6837726048839	9	19	8318, 55388, 4173, 51053, 23594, 4998, 5426, 1871, 84515, 4176, 5558, 8317, 4175
DNA strand elongation	0.0210526315789474	0.226365914786967	0.651860744297719	1.6716438500193	13	11	9837, 8318, 4173, 64785, 84515, 5982, 4176, 5558, 4175, 5425, 2237
E2F-enabled inhibition of pre-replication complex formation	0.00831946755407654	0.12591312106173	0.792610250297974	1.59272904059028	4	5	983, 891, 23594, 4998, 84515
E2F mediated regulation of DNA replication	0.0369774919614148	0.259301791456132	0.720880908787863	1.54791811772821	22	6	983, 891, 23594, 4998, 84515, 5558
Establishment of Sister Chromatid Cohesion	0.0285171102661597	0.232476731735442	0.902612826603325	1.38542598373147	14	2	157570
Factors involved in megakaryocyte development and platelet production	0.00144717800289436	0.0552510521679554	0.775056685448825	2.12665010199252	0	14	56992, 10112, 9493, 24137, 3832, 81930, 11004, 7465, 146909
Fanconi Anemia Pathway	0.0353697749196141	0.251147647070719	0.728564961133135	1.56441776933199	21	6	55215, 2175, 2187, 55120, 146956
FCERI mediated Ca+2 mobilization	0.023109243697479	0.228311425682508	-0.916864608076009	-1.49335909500104	10	2	3702.73
G0 and Early G1	0.00863557858376511	0.12591312106173	0.853820413981476	1.61346394626018	4	4	983, 7153, 993
G1/S Transition	0.00785340314136126	0.125537435137139	0.556080031005206	1.80020447558765	5	27	983, 8318, 55388, 993, 891, 7465, 4173, 51053, 23594, 4998, 5426, 84515, 1719, 4176, 5558, 1163, 8317, 4175
G2/M Checkpoints	0.00130548302872063	0.0552510521679554	0.697845645508553	2.27468880602856	0	28	983, 5932, 9156, 8318, 55388, 993, 1111, 891, 63967, 51512, 7465, 4173, 995, 23594, 4998, 641
G2/M DNA damage checkpoint	0.00303030303030303	0.065892377728493	0.789046551954487	1.96122714811811	1	10	983, 5932, 9156, 1111, 891, 7465, 995, 641
G2/M DNA replication checkpoint	0.00539568345323741	0.0998643707984432	0.907253269916766	1.56830605334417	2	3	983, 891, 7465
G2/M Transition	0.00134589502018843	0.0552510521679554	0.710619865295505	2.18866346351963	0	22	983, 22974, 3161, 10733, 993, 891, 6790, 51512, 4751, 7465, 995, 7283, 115106
G alpha (i) signalling events	0.0459363957597173	0.30432178262302	-0.452378696841868	-1.54243855455255	12	17	6352, 1236, 1880, 10663, 9249, 5142, 1901, 8698
G beta:gamma signalling through BTK	0.0292397660818713	0.232476731735442	0.991696322657177	1.32073177881248	14	1	59345
G beta:gamma signalling through CDC42	0.0292397660818713	0.232476731735442	0.991696322657177	1.32073177881248	14	1	59345
G beta:gamma signalling through PLC beta	0.0292397660818713	0.232476731735442	0.991696322657177	1.32073177881248	14	1	59345
Glucagon-like Peptide-1 (GLP1) regulates insulin secretion	0.0292397660818713	0.232476731735442	0.991696322657177	1.32073177881248	14	1	59345
Glucagon signaling in metabolic regulation	0.0292397660818713	0.232476731735442	0.991696322657177	1.32073177881248	14	1	59345
Golgi Cisternae Pericentriolar Stack Reorganization	0.0171102661596958	0.193174904942966	0.92874109263658	1.42553042010264	8	2	983.891
Golgi-to-ER retrograde transport	0.00150375939849624	0.0552510521679554	0.796426810360016	2.04237176601749	0	11	56992, 10112, 9493, 24137, 3832, 81930, 11004, 146909
GPCR downstream signalling	0.0045045045045045	0.0900318979266348	-0.410500776673698	-1.81047092584115	0	37	5924, 6352, 1236, 7433, 1880, 10663, 9249, 5142, 57580, 9826, 1901, 5997, 8698
G-protein activation	0.0292397660818713	0.232476731735442	0.991696322657177	1.32073177881248	14	1	59345
HDR through Homologous Recombination (HRR)	0.00144717800289436	0.0552510521679554	0.722986349596215	1.98377618434143	0	14	10635, 5932, 9156, 7516, 675, 1111, 5888, 641, 348654, 5426, 146956, 5982
HDR through Homologous Recombination (HRR) or Single Strand Annealing (SSA)	0.00139082058414465	0.0552510521679554	0.716893812897174	2.09163927467432	0	17	10635, 5932, 9156, 7516, 675, 1111, 5888, 63967, 641, 8914, 348654, 5426, 146956
HDR through Single Strand Annealing (SSA)	0.0369774919614148	0.259301791456132	0.726292173922855	1.55953750622938	22	6	5932, 9156, 5888, 641, 5982
Hemostasis	0.00252844500632111	0.065892377728493	0.521516675902644	1.81592952300715	1	40	56992, 10112, 59345, 9493, 24137, 3832, 81930, 11004, 7465, 146909, 8140, 10846, 7422, 5329
Homologous DNA Pairing and Strand Exchange	0.00151515151515152	0.0552510521679554	0.809269329304934	2.01149219249579	0	10	10635, 5932, 9156, 7516, 675, 1111, 5888, 641
Homology Directed Repair	0.00138888888888889	0.0552510521679554	0.686602496407933	2.04568160668931	0	20	10635, 5932, 9156, 10721, 7516, 675, 1111, 5888, 63967, 641, 8914, 348654, 5426, 146956
Immune System	0.0114942528735632	0.156033514727477	-0.302774157976694	-1.69266246658463	0	125	2634, 25939, 3824, 6352, 3570, 3821, 8809, 6095, 3820, 149233, 9447, 100528032, 29121, 3822, 1154, 6775, 50615, 939, 81030, 3702, 8718, 7294, 596, 330, 84166, 4938, 3575, 1901, 79754, 3689, 9051, 10379, 4050, 2534, 6772, 317649, 26268, 3459, 25780, 27071, 4939, 6810, 925, 6793, 919, 3718, 374403
Immunoregulatory interactions between a Lymphoid and a non-Lymphoid cell	0.00291545189504373	0.065892377728493	-0.759355501628159	-2.11798081297194	0	9	3824, 3821, 3820, 100528032, 29121, 3689, 925, 919
Inactivation of APC/C via direct inhibition of the APC/C complex	0.0466321243523316	0.30432178262302	0.777380952380952	1.46901633954524	26	4	701, 991, 11065, 4085
Inflammasomes	0.0201793721973094	0.221189429230702	-0.859690844233056	-1.59009681833926	8	3	9447, 596, 9051
Inhibition of the proteolytic activity of APC/C required for the onset of anaphase by mitotic spindle checkpoint components	0.0466321243523316	0.30432178262302	0.777380952380952	1.46901633954524	26	4	701, 991, 11065, 4085
Innate Immune System	0.0268817204301075	0.232476731735442	-0.323709001460892	-1.50056487654484	4	50	3824, 9447, 100528032, 3822, 81030, 3702, 7294, 596, 330, 84166, 3689, 9051, 2534
Interferon alpha/beta signaling	0.00291545189504373	0.065892377728493	-0.668303317665592	-1.86401968646608	0	9	2634, 25939, 4938, 10379, 6772, 4939
Interferon gamma signaling	0.0029673590504451	0.065892377728493	-0.668667466986795	-1.98529599779964	0	11	2634, 4938, 10379, 6772, 3459, 4939, 163351, 5580, 3661, 2635, 3716
Interferon Signaling	0.0139372822299652	0.167980955214998	-0.474755057753332	-1.69387922878979	3	19	2634, 25939, 4938, 10379, 6772, 317649, 3459, 4939, 163351, 5580, 3661, 2635, 3716
Interleukin-21 signaling	0.0423940149625935	0.288330378872097	-0.697956241645375	-1.57563768868303	16	5	6775, 50615, 6772, 3718
Interleukin-23 signaling	0.00840336134453781	0.12591312106173	-0.945368171021378	-1.53978476634823	3	2	149234
Interleukin-4 and Interleukin-13 signaling	0.0304054054054054	0.238327066429184	-0.500064390001097	-1.63833877091437	8	15	3570, 6095, 149233, 596, 1901, 3689, 6772, 3718, 4170
Intra-Golgi and retrograde Golgi-to-ER traffic	0.00146842878120411	0.0552510521679554	0.779230006498126	2.06696552689003	0	12	56992, 10112, 9493, 24137, 3832, 81930, 11004, 146909
Intrinsic Pathway for Apoptosis	0.00945626477541371	0.131803986807927	-0.816896997107286	-1.68263095595045	3	4	23368, 3002, 596
Kinesins	0.00150375939849624	0.0552510521679554	0.796426810360016	2.04237176601749	0	11	56992, 10112, 9493, 24137, 3832, 81930, 11004, 146909
Loss of Nlp from mitotic centrosomes	0.0231481481481481	0.228311425682508	0.697313598127269	1.6385205549973	14	8	983, 10733, 4751, 7283, 115106
Loss of proteins required for interphase microtubule organization from the centrosome	0.0231481481481481	0.228311425682508	0.697313598127269	1.6385205549973	14	8	983, 10733, 4751, 7283, 115106
MASTL Facilitates Mitotic Progression	0.0449050086355786	0.301772349699811	0.779551564257923	1.47311814356335	25	4	983, 891, 84930
Meiosis	0.0390243902439024	0.270297770462367	0.684171505998472	1.52819220003319	23	7	5932, 675, 5888, 641
Meiotic recombination	0.00831946755407654	0.12591312106173	0.79498300828102	1.59749703412111	4	5	5932, 675, 5888, 641
Membrane Trafficking	0.0218790218790219	0.228311425682508	0.453782183018788	1.554394001042	16	36	56992, 10112, 9493, 24137, 3832, 81930, 11004
MHC class II antigen presentation	0.00151745068285281	0.0552510521679554	0.859828365076584	2.07376388494155	0	9	56992, 10112, 9493, 24137, 3832, 81930, 11004
Mitotic Anaphase	0.00130378096479791	0.0552510521679554	0.679539971103022	2.25098681186274	0	31	701, 79682, 2491, 699, 81930, 83540, 11004, 9700, 113130, 991, 64946, 55839, 55143, 11065, 9212, 11130, 401541, 9735, 4085, 332, 55055, 54821, 79980
Mitotic G1-G1/S phases	0.00263504611330698	0.065892377728493	0.573405463303555	1.87572209216891	1	29	983, 7153, 8318, 55388, 993, 891, 7465, 4173, 51053, 23594, 4998, 5426, 1871, 84515, 1719, 4176, 5558, 1163, 8317, 4175
Mitotic G2-G2/M phases	0.00134408602150538	0.0552510521679554	0.694206914209474	2.15169578084077	0	23	983, 22974, 3161, 10733, 993, 891, 6790, 51512, 4751, 7465, 995, 7283, 115106, 1871
Mitotic Metaphase and Anaphase	0.00130378096479791	0.0552510521679554	0.679539971103022	2.25098681186274	0	31	701, 79682, 2491, 699, 81930, 83540, 11004, 9700, 113130, 991, 64946, 55839, 55143, 11065, 9212, 11130, 401541, 9735, 4085, 332, 55055, 54821, 79980
Mitotic Prometaphase	0.00129198966408269	0.0552510521679554	0.730039994408432	2.47079911972672	0	34	983, 701, 64151, 79682, 2491, 699, 81930, 10733, 83540, 23397, 891, 11004, 4751, 113130, 991, 64946, 55839, 55143, 9212, 11130, 10592, 401541, 9735, 7283, 115106, 4085, 332, 55055, 54821, 79980
Mitotic Prophase	0.0136363636363636	0.167341897233202	0.672770755185838	1.67221600076962	8	10	983, 891, 10592, 54892, 84930
Mitotic Spindle Checkpoint	0.00134589502018843	0.0552510521679554	0.737347843197332	2.27098391576756	0	22	701, 79682, 2491, 699, 81930, 83540, 11004, 991, 64946, 55839, 55143, 11065, 9212, 11130, 401541, 9735, 4085, 332, 55055, 54821, 79980
Mitotic Telophase/Cytokinesis	0.00190114068441065	0.0613253666485606	0.977434679334917	1.5002705060671	0	2	10112.9
M Phase	0.00122850122850123	0.0552510521679554	0.700746663842179	2.56365272190096	0	51	10112, 983, 701, 64151, 79682, 2491, 9493, 699, 81930, 10733, 83540, 23397, 891, 11004, 9700, 4751, 113130, 991, 64946, 55839, 55143, 11065, 9212, 11130, 10592, 54892, 401541, 9735, 84930, 7283
NOTCH2 intracellular domain regulates transcription	0.023109243697479	0.228311425682508	-0.921615201900237	-1.50109670689224	10	2	84441.3
NOTCH4 Intracellular Domain Regulates Transcription	0.032719836400818	0.238327066429184	-0.983392645314354	-1.29643326390002	15	1	84441
Notch-HLH transcription pathway	0.032719836400818	0.238327066429184	-0.983392645314354	-1.29643326390002	15	1	84441
NRAGE signals death through JNK	0.00789473684210526	0.125537435137139	-0.716926648206775	-1.7189316019287	2	6	5924, 57580, 9826
Nuclear Envelope Breakdown	0.0434083601286174	0.293461308893467	0.715365267313402	1.53607460617847	26	6	983, 891, 9631, 55706, 9688
Nuclear Pore Complex (NPC) Disassembly	0.0465890183028286	0.30432178262302	0.741747899481526	1.49052251072571	27	5	983, 891, 9631, 55706, 9688
Nuclear Receptor transcription pathway	0.0246636771300448	0.232476731735442	-0.828775267538645	-1.53291491339206	10	3	6095, 9975, 9572
Nucleosome assembly	0.00151745068285281	0.0552510521679554	0.837982808151597	2.02107601275971	0	9	79682, 2491, 387103, 64946, 11339, 55839, 55320, 401541
Nucleotide-binding domain, leucine rich repeat containing receptor (NLR) signaling pathways	0.00236406619385343	0.065892377728493	-0.860714285714286	-1.77288508404375	0	4	9447, 596, 330, 9051
Ovarian tumor domain proteases	0.0341726618705036	0.244525196130336	0.836815106231261	1.44654446575071	18	3	983, 10318, 55593
p75 NTR receptor-mediated signalling	0.00789473684210526	0.125537435137139	-0.716926648206775	-1.7189316019287	2	6	5924, 57580, 9826
Peptide ligand-binding receptors	0.0232558139534884	0.228311425682508	-0.63872651899181	-1.64734838778463	8	7	6352, 1236, 10663
Phosphorylation of Emi1	0.00899280575539568	0.126910971223022	0.896551724137931	1.54980703043447	4	3	983, 891, 991
Phosphorylation of proteins involved in the G2/M transition by Cyclin A:Cdc2 complexes	0.0331384015594542	0.239828560003999	0.990510083036773	1.31915195611055	16	1	983
Phosphorylation of the APC/C	0.012589928057554	0.159570333203774	0.87871581450654	1.51897532558498	6	3	983, 891, 11065
Polo-like kinase mediated events	0.00518134715025907	0.0974956822107081	0.894047619047619	1.68948127258572	2	4	993, 891, 7465, 995
Presynaptic function of Kainate receptors	0.0292397660818713	0.232476731735442	0.991696322657177	1.32073177881248	14	1	59345
Presynaptic phase of homologous DNA pairing and strand exchange	0.00303490136570561	0.065892377728493	0.785801971124894	1.8952244594647	1	9	5932, 9156, 7516, 675, 1111, 5888, 641
Processing of DNA double-strand break ends	0.0151745068285281	0.176618744426889	0.691259919702824	1.66720465945507	9	9	5932, 9156, 1111, 63967, 641, 8914, 5982
Prostacyclin signalling through prostacyclin receptor	0.0456273764258555	0.30432178262302	0.885165226182398	1.35864555444388	23	2	59345.6
Ras activation upon Ca2+ influx through NMDA receptor	0.00613496932515337	0.109942545525368	-0.998813760379597	-1.31676333920846	2	1	5924
Recruitment of mitotic centrosome proteins and complexes	0.0231481481481481	0.228311425682508	0.697313598127269	1.6385205549973	14	8	983, 10733, 4751, 7283, 115106
Recruitment of NuMA to mitotic centrosomes	0.0231481481481481	0.228311425682508	0.697313598127269	1.6385205549973	14	8	983, 10733, 4751, 7283, 115106
Regulation of APC/C activators between G1/S and early anaphase	0.0117474302496329	0.156033514727477	0.657560507953847	1.74422813604544	7	12	983, 701, 891, 991, 11065, 4085
Regulation of beta-cell development	0.032719836400818	0.238327066429184	-0.983392645314354	-1.29643326390002	15	1	84441
Regulation of gene expression in late stage (branching morphogenesis) pancreatic bud precursor cells	0.032719836400818	0.238327066429184	-0.983392645314354	-1.29643326390002	15	1	84441
Regulation of insulin secretion	0.0292397660818713	0.232476731735442	0.991696322657177	1.32073177881248	14	1	59345
Regulation of mitotic cell cycle	0.00282485875706215	0.065892377728493	0.666373647518839	1.9065110997165	1	16	983, 701, 891, 6790, 4751, 991, 11065, 9212
Regulation of PLK1 Activity at G2/M Transition	0.00454545454545455	0.0900318979266348	0.727617536680611	1.80854128675941	2	10	983, 10733, 891, 6790, 4751, 7283, 115106
Regulation of TNFR1 signaling	0.0246636771300448	0.232476731735442	-0.853037407678481	-1.57779052431807	10	3	7185.33
Regulation of TP53 Activity	0.0125874125874126	0.159570333203774	0.588777527819351	1.740784066237	8	19	983, 22974, 5932, 9156, 1111, 6790, 9212, 641
Regulation of TP53 Activity through Phosphorylation	0.00881057268722467	0.12591312106173	0.669985260027834	1.77718571468451	5	12	22974, 5932, 9156, 1111, 6790, 9212, 641, 6875, 5982
Regulation of TP53 Degradation	0.026615969581749	0.232476731735442	0.912200377692636	1.40014197491616	13	2	983.517
Regulation of TP53 Expression and Degradation	0.026615969581749	0.232476731735442	0.912200377692636	1.40014197491616	13	2	983.517
Reproduction	0.0390243902439024	0.270297770462367	0.684171505998472	1.52819220003319	23	7	5932, 675, 5888, 641
Resolution of D-Loop Structures	0.00303490136570561	0.065892377728493	0.802395209580838	1.93524460771964	1	9	10635, 5932, 9156, 7516, 675, 5888, 641, 348654, 146956
Resolution of D-loop Structures through Holliday Junction Intermediates	0.00303490136570561	0.065892377728493	0.802395209580838	1.93524460771964	1	9	10635, 5932, 9156, 7516, 675, 5888, 641, 348654, 146956
Resolution of D-loop Structures through Synthesis-Dependent Strand Annealing (SDSA)	0.0016260162601626	0.0552510521679554	0.86076700989102	1.92264281547598	0	7	10635, 5932, 9156, 7516, 675, 5888, 641
Resolution of Sister Chromatid Cohesion	0.00132978723404255	0.0552510521679554	0.741233344325908	2.33099975074202	0	24	983, 701, 79682, 2491, 699, 81930, 83540, 891, 11004, 113130, 991, 64946, 55839, 55143, 9212, 11130, 401541, 9735, 4085, 332, 55055, 54821, 79980
RHO GTPase Effectors	0.00131578947368421	0.0552510521679554	0.691827959380049	2.22311628556591	0	26	701, 79682, 2491, 699, 81930, 83540, 11004, 991, 64946, 995, 55839, 55143, 9212, 11130, 401541, 9735, 4085, 332, 55055, 54821, 79980
RHO GTPases Activate Formins	0.00139470013947001	0.0552510521679554	0.735748376465173	2.21408659947246	0	21	701, 79682, 2491, 699, 81930, 83540, 11004, 991, 64946, 55839, 55143, 9212, 11130, 401541, 9735, 4085, 332, 55055, 54821, 79980
RUNX3 regulates NOTCH signaling	0.032719836400818	0.238327066429184	-0.983392645314354	-1.29643326390002	15	1	84441
Separation of Sister Chromatids	0.00130890052356021	0.0552510521679554	0.683901912802919	2.25223746217107	0	30	701, 79682, 2491, 699, 81930, 83540, 11004, 9700, 113130, 991, 64946, 55839, 55143, 11065, 9212, 11130, 401541, 9735, 4085, 332, 55055, 54821, 79980
Signaling by GPCR	0.004739336492891	0.0922536362150678	-0.402432342780949	-1.78840950252887	0	40	5924, 6352, 1236, 7433, 1880, 10663, 9249, 5142, 57580, 9826, 1901, 5727, 5997, 8698
Signaling by Interleukins	0.00444444444444444	0.0900318979266348	-0.440371861142269	-1.91780808606498	0	36	6352, 3570, 8809, 6095, 149233, 1154, 6775, 50615, 596, 3575, 1901, 3689, 2534, 6772, 6810, 3718, 4170
Signaling by NOTCH1 HD+PEST Domain Mutants in Cancer	0.032719836400818	0.238327066429184	-0.983392645314354	-1.29643326390002	15	1	84441
Signaling by NOTCH1 in Cancer	0.032719836400818	0.238327066429184	-0.983392645314354	-1.29643326390002	15	1	84441
Signaling by NOTCH1 PEST Domain Mutants in Cancer	0.032719836400818	0.238327066429184	-0.983392645314354	-1.29643326390002	15	1	84441
Signaling by NOTCH2	0.023109243697479	0.228311425682508	-0.921615201900237	-1.50109670689224	10	2	84441.3
Signaling by Rho GTPases	0.00255427841634738	0.065892377728493	0.528677865947567	1.82056679451106	1	39	701, 79682, 2491, 699, 81930, 9824, 83540, 11004, 991, 64946, 995, 55839, 55143, 9212, 11130, 401541, 9735, 29127, 4085, 332, 55055, 4952, 54821, 79980
S Phase	0.00658761528326746	0.11620965085639	0.542671814262805	1.77518627908723	4	29	157570, 9837, 8318, 993, 7465, 113130, 4173, 23594, 11065, 4998, 64785, 5426, 84515, 5982, 4176, 5558, 1163, 4175, 5425, 1019, 2237
Synthesis of DNA	0.0167364016736402	0.192810178464691	0.558973608194536	1.68211852713599	11	21	9837, 8318, 4173, 23594, 11065, 4998, 64785, 5426, 84515, 5982, 4176, 5558, 4175, 5425, 2237, 5687, 5684, 10213, 5707
Synthesis of PIPs at the early endosome membrane	0.0408997955010225	0.27985375224639	-0.97508896797153	-1.28548630027239	19	1	8821
The AIM2 inflammasome	0.0408997955010225	0.27985375224639	-0.973902728351127	-1.28392244832559	19	1	9447
The role of GTSE1 in G2/M progression after G2 checkpoint	0.0257966616084977	0.232476731735442	0.669592524077013	1.61494648287637	16	9	983, 891, 51512, 5687, 5684, 10213, 5707, 5690
Thrombin signalling through proteinase activated receptors (PARs)	0.0292397660818713	0.232476731735442	0.991696322657177	1.32073177881248	14	1	59345
TNFR1-induced NFkappaB signaling pathway	0.0273109243697479	0.232476731735442	-0.909738717339667	-1.48175267716425	12	2	7185.33
TP53 Regulates Transcription of Cell Cycle Genes	0.0178861788617886	0.199935603316429	0.729730137864318	1.62995373972193	10	7	983, 891, 6790, 995
TP53 Regulates Transcription of Genes Involved in G2 Cell Cycle Arrest	0.0128617363344051	0.159570333203774	0.776480611940311	1.66730508830938	7	6	983, 891, 6790, 995
Transcriptional Regulation by E2F6	0.0260162601626016	0.232476731735442	0.711048943550355	1.58822669440127	15	7	5932, 1111, 5888, 8317, 84108, 100532731
Transcriptional Regulation by TP53	0.0141570141570142	0.168244936665989	0.481274744706667	1.6485675375097	10	36	983, 22974, 5932, 9156, 1111, 891, 6790, 55215, 995, 9212, 641
Unwinding of DNA	0.032520325203252	0.238327066429184	0.694690825152776	1.55168856218847	19	7	9837, 8318, 4173, 64785, 84515, 4176, 4175
Vasopressin regulates renal water homeostasis via Aquaporins	0.0292397660818713	0.232476731735442	0.991696322657177	1.32073177881248	14	1	59345
Vesicle-mediated transport	0.0282051282051282	0.232476731735442	0.438354936678994	1.50071347591151	21	37	56992, 10112, 9493, 24137, 3832, 81930, 11004, 146909, 4481, 1839, 29127, 7037, 4952

## Sheet: fGSEA_hallmark
pathway	pval	padj	ES	NES	nMoreExtreme	size	leadingEdge
HALLMARK_G2M_CHECKPOINT	0.00128369704749679	0.00538793103448276	0.745235229508215	2.78640735408951	0	53	TTK, KIF15, CDK1, TPX2, NUSAP1, TOP2A, KIF23, EXO1, BUB1, KIF4A, POLQ, STIL, KIF11, CDC45, CDKN3, HMMR, PLK4, CDC25A, BRCA2, CHEK1, CKS2, KIF2C, AURKA, ESPL1, HMGB3, NEK2, RAD54L, TROAP, CDC20, ORC6, UBE2C, AURKB, SLC7A5, SMC2, SQLE, KPNA2, POLE, E2F3, RACGAP1, TRAIP, MAD2L1, BIRC5
HALLMARK_E2F_TARGETS	0.00125156445556946	0.00538793103448276	0.685219588805109	2.6037002142421	0	56	CDK1, BUB1B, RAD51AP1, TOP2A, KIF4A, GINS1, DSCC1, CDKN3, HMMR, PLK4, MELK, HELLS, CDC25A, BRCA2, CHEK1, CKS2, TRIP13, SPAG5, KIF2C, AURKA, ESPL1, HMGB3, WEE1, MCM4, CDC20, ORC6, CDCA8, KIF18B, GINS3, AURKB, CDCA3, TUBG1, TIMELESS, KPNA2, POLE, RACGAP1, MAD2L1, BIRC5, TFRC, RFC2, MCM7
HALLMARK_MITOTIC_SPINDLE	0.0013550135501355	0.00538793103448276	0.70965813825233	2.42359080990398	0	33	TTK, KIF15, CDK1, TPX2, NUSAP1, TOP2A, KIF23, BUB1, KIF4A, KIF11, BRCA2, EPB41L2, KIF2C, AURKA, ESPL1, NEK2
HALLMARK_ESTROGEN_RESPONSE_LATE	0.0014367816091954	0.00538793103448276	0.614491617959581	1.8763609924027	0	19	KIF20A, RBBP8, TOP2A, STIL, PLK4, SLC1A4, CDC20, SLC29A1, SLC7A5
HALLMARK_MYC_TARGETS_V1	0.0140646976090014	0.0263713080168776	0.519811333600431	1.66230207236202	9	24	CDC45, MCM4, CDC20, KPNA2, MAD2L1, MCM7, LSM2, MCM6, HDGF, POLD2, RRM1, HPRT1, CDK4, ERH, SNRPB2, COX5A, PSMA6, PSMD14, PSMD1, GOT2, PSMB2, TCP1, VDAC1
HALLMARK_MTORC1_SIGNALING	0.032033426183844	0.048050139275766	0.465954790768826	1.54914800304834	22	30	BUB1, CDC25A, AURKA, SLC1A4, BCAT1, MCM4, SCD, SLC7A5, TUBG1, SQLE, HMGCS1, PHGDH, DHFR, TFRC, GLA, UNG, TMEM97, HPRT1
HALLMARK_APICAL_JUNCTION	0.723122238586156	0.774773827056596	0.278972415092881	0.806582737448576	490	16	EPB41L2, MPZL1, JUP, TUBG1
HALLMARK_ESTROGEN_RESPONSE_EARLY	0.789312977099237	0.789312977099237	0.261778987260133	0.740584008437496	516	15	RBBP8, SLC1A4, SLC7A5
HALLMARK_APOPTOSIS	0.65015479876161	0.750178613955704	-0.246151607517576	-0.836326348628611	209	16	TGFBR3, BIRC3, FAS, IFNGR1, CFLAR, MCL1, CDKN1B
HALLMARK_COMPLEMENT	0.360230547550432	0.45028818443804	-0.310707538603685	-1.05096013422373	124	15	CCL5, ME1, GZMB, FYN, DYRK2, STX4, PIK3R5, PRKCD, LIPA
HALLMARK_TNFA_SIGNALING_VIA_NFKB	0.0404040404040404	0.0550964187327824	-0.412800684697694	-1.52325428868969	11	22	CCL5, TRAF1, GPR183, PDE4B, BIRC3, IL7R, KLF2, CFLAR, TIPARP, ZC3H12A, MCL1
HALLMARK_INFLAMMATORY_RESPONSE	0.0201342281879195	0.0335570469798658	-0.467451415650389	-1.6776148555285	5	20	CCL5, CCR7, IL18R1, GPR183, CXCR6, PDE4B, IL7R
HALLMARK_ALLOGRAFT_REJECTION	0.00335570469798658	0.00721500721500721	-0.52379245954378	-1.87981463297495	0	20	GBP2, KLRD1, CCL5, STAT4, GZMB, ITK, ITGB2, LTB, FAS, STAT1, IFNGR1, CD8A, CD247
HALLMARK_IL2_STAT5_SIGNALING	0.00327868852459016	0.00721500721500721	-0.605935123412399	-2.06881567089711	0	17	IL18R1, RORA, TRAF1, CISH, DHRS3, BCL2, NFKBIZ, PTCH1, LTB, IFNGR1
HALLMARK_INTERFERON_GAMMA_RESPONSE	0.00336700336700337	0.00721500721500721	-0.630768732788461	-2.32756682100714	0	22	SAMHD1, CCL5, STAT4, ZBP1, PDE4B, NLRC5, IRF9, FAS, RAPGEF6, STAT1, EIF4E3, OAS2, DDX60, GBP6, NCOA3, ZNFX1, SAMD9L
