# Supplementary material for: New Drug Repositioning Candidates for T-ALL Identified Via Human/Murine Gene Signature Comparison
Source: Front Oncol. 2020 Nov 9;10:557643. doi: 10.3389/fonc.2020.557643 (PMC7680901; doi:10.3389/fonc.2020.557643)
Supplement: Supplementary file 10 [file Table_4.xlsx]

## Sheet: by cmap name
rank	cmap name	mean	n	enrichment	p	specificity	percent non-null
462	celastrol	-0.725	1	-0.98	---	---	100
16	0297417-0002B	-0.717	3	-0.967	0.0001	0.0082	100
465	HC toxin	-0.675	1	-0.959	---	---	100
44	quinostatin	-0.702	2	-0.95	0.00545	0.1069	100
49	spiperone	-0.647	2	-0.939	0.00789	0.0088	100
466	5109870	-0.61	1	-0.924	---	---	100
63	MS-275	-0.639	2	-0.915	0.01481	0.1482	100
17	puromycin	-0.786	4	-0.913	0.0001	0.0373	100
27	etacrynic acid	-0.728	3	-0.903	0.00174	0	100
29	terfenadine	-0.615	3	-0.892	0.0024	0.0551	100
469	pararosaniline	-0.559	1	-0.881	---	---	100
471	5114445	-0.552	1	-0.875	---	---	100
92	5224221	-0.578	2	-0.87	0.03332	0.2105	100
22	withaferin A	-0.618	4	-0.867	0.00062	0.0492	100
41	scriptaid	-0.642	3	-0.863	0.00519	0.0729	100
42	rifabutin	-0.593	3	-0.862	0.00533	0.075	100
473	gefitinib	-0.531	1	-0.852	---	---	100
474	oxamic acid	-0.524	1	-0.842	---	---	100
125	Y-27632	-0.535	2	-0.829	0.05762	0.0984	100
55	rottlerin	-0.636	3	-0.826	0.01062	0.042	100
19	mefloquine	-0.608	5	-0.822	0.00044	0.0278	100
59	benzethonium chloride	-0.533	3	-0.815	0.0126	0.0246	100
479	HNMPA-(AM)3	-0.496	1	-0.813	---	---	100
30	prenylamine	-0.621	4	-0.811	0.00251	0.0551	100
32	bepridil	-0.589	4	-0.808	0.00265	0.0227	100
151	5248896	-0.502	2	-0.801	0.078	0.0724	100
34	suloctidil	-0.537	4	-0.799	0.00322	0.0217	100
154	calmidazolium	-0.551	2	-0.799	0.07887	0.1967	100
35	tonzonium bromide	-0.55	4	-0.798	0.00324	0.0172	100
481	MG-132	-0.481	1	-0.797	---	---	100
24	niclosamide	-0.574	5	-0.792	0.00074	0.0331	100
163	butein	-0.497	2	-0.792	0.08448	0.0709	100
38	nortriptyline	-0.606	4	-0.79	0.00396	0.0219	100
483	tyrphostin AG-1478	-0.475	1	-0.79	---	---	100
40	deptropine	-0.55	4	-0.781	0.00475	0	100
484	phenanthridinone	-0.459	1	-0.774	---	---	100
486	cytochalasin B	-0.457	1	-0.771	---	---	100
487	dimethyloxalylglycine	-0.454	1	-0.768	---	---	100
47	metergoline	-0.532	4	-0.764	0.00633	0.0348	100
488	1,5-isoquinolinediol	-0.45	1	-0.763	---	---	100
489	tioguanine	-0.448	1	-0.761	---	---	100
48	clomifene	-0.564	4	-0.759	0.00692	0.0145	100
83	CP-645525-01	-0.535	3	-0.755	0.03009	0.0821	100
20	methylbenzethonium chloride	-0.581	6	-0.75	0.0005	0.0165	100
496	5151277	-0.428	1	-0.745	---	---	100
204	alcuronium chloride	-0.437	2	-0.741	0.13291	0.0848	100
206	blebbistatin	-0.498	2	-0.74	0.13412	0.1892	100
52	desipramine	-0.53	4	-0.738	0.00935	0.0246	100
498	5286656	-0.424	1	-0.738	---	---	100
23	loperamide	-0.529	6	-0.737	0.00068	0.0263	100
98	fenoterol	-0.569	3	-0.737	0.03738	0.0392	100
3	vorinostat	-0.578	12	-0.736	0	0.0708	83
108	doxepin	-0.505	3	-0.72	0.04513	0.0065	100
503	5140203	-0.408	1	-0.72	---	---	100
37	cephaeline	-0.55	5	-0.719	0.0038	0.1988	100
60	proadifen	-0.483	4	-0.718	0.01281	0.0261	100
505	5213008	-0.401	1	-0.714	---	---	100
64	monobenzone	-0.45	4	-0.704	0.01581	0.0338	100
65	antazoline	-0.434	4	-0.704	0.01585	0.0189	100
67	anisomycin	-0.51	4	-0.7	0.01693	0.1356	100
68	econazole	-0.479	4	-0.697	0.01774	0.1111	100
234	depudecin	-0.419	2	-0.691	0.1911	0.1711	100
71	clomipramine	-0.491	4	-0.69	0.02003	0.0916	75
72	quinisocaine	-0.581	4	-0.689	0.02019	0.04	100
4	thioridazine	-0.592	20	-0.685	0	0.043	90
31	pyrvinium	-0.564	6	-0.684	0.00254	0.0928	83
243	W-13	-0.347	2	-0.679	0.2053	0.1745	100
77	zoxazolamine	-0.485	4	-0.677	0.02399	0.0556	100
51	astemizole	-0.489	5	-0.675	0.00843	0.1188	80
80	emetine	-0.556	4	-0.675	0.02487	0.2824	75
145	imidurea	-0.415	3	-0.672	0.07087	0.1243	100
521	oligomycin	-0.33	1	-0.671	---	---	100
81	etoposide	-0.528	4	-0.67	0.02638	0.1111	75
523	(-)-catechin	-0.328	1	-0.669	---	---	100
5	trichostatin A	-0.562	182	-0.666	0	0.0594	84
82	pyrazinamide	-0.479	4	-0.665	0.02853	0.0378	100
525	2-deoxy-D-glucose	-0.301	1	-0.661	---	---	100
56	salbutamol	-0.487	5	-0.66	0.01081	0.0075	100
6	trifluoperazine	-0.539	16	-0.657	0	0.0385	81
528	N-phenylanthranilic acid	-0.266	1	-0.657	---	---	100
88	5707885	-0.41	4	-0.656	0.03195	0.0924	100
159	dexpropranolol	-0.316	3	-0.656	0.08114	0.1174	66
89	perhexiline	-0.539	4	-0.655	0.03251	0.1008	75
90	S-propranolol	-0.473	4	-0.655	0.03264	0.0183	75
94	pimozide	-0.457	4	-0.653	0.03416	0.1681	75
95	protriptyline	-0.453	4	-0.65	0.03529	0.0752	75
62	pentamidine	-0.344	5	-0.645	0.0141	0.0442	80
540	cantharidin	0	1	-0.642	---	---	0
172	ronidazole	-0.354	3	-0.638	0.09669	0.2749	66
101	daunorubicin	-0.461	4	-0.637	0.04187	0.193	75
102	fluspirilene	-0.45	4	-0.637	0.04201	0.115	75
173	proscillaridin	-0.297	3	-0.637	0.09789	0.2182	66
7	prochlorperazine	-0.574	16	-0.636	0	0.0189	93
104	homochlorcyclizine	-0.459	4	-0.636	0.04229	0.0781	75
107	(-)-MK-801	-0.352	4	-0.632	0.0448	0.0378	75
176	piperidolate	-0.362	3	-0.632	0.10224	0.2784	66
179	latamoxef	-0.378	3	-0.631	0.10374	0.1322	66
50	cloperastine	-0.469	6	-0.629	0.0081	0.042	83
271	menadione	-0.446	2	-0.628	0.27906	0.4023	50
550	apigenin	0	4	-0.626	---	---	0
111	cycloserine	-0.387	4	-0.624	0.04979	0.1813	75
112	trimipramine	-0.469	4	-0.624	0.04979	0.0158	75
188	cortisone	-0.373	3	-0.624	0.11095	0.1833	66
278	DL-thiorphan	-0.301	2	-0.621	0.28997	0.5682	50
116	dequalinium chloride	-0.264	4	-0.619	0.05276	0.1207	50
118	capsaicin	-0.336	4	-0.616	0.05488	0.0765	75
556	dexverapamil	0	1	-0.616	---	---	0
119	proxyphylline	-0.323	4	-0.615	0.05562	0.1386	75
198	bromperidol	-0.366	3	-0.613	0.12427	0.1024	66
124	bisacodyl	-0.393	4	-0.612	0.05737	0.0807	75
562	piperlongumine	0	2	-0.611	---	---	0
127	oxybutynin	-0.321	4	-0.61	0.05862	0.0621	75
130	norcyclobenzaprine	-0.422	4	-0.609	0.05978	0.1783	75
132	hydrastine hydrochloride	-0.29	4	-0.607	0.06119	0.0686	75
135	fluorometholone	-0.202	4	-0.604	0.06392	0.0633	50
137	xylometazoline	-0.269	4	-0.601	0.06595	0.0884	75
138	tracazolate	-0.219	4	-0.6	0.06676	0.0881	50
139	methylprednisolone	-0.434	4	-0.6	0.0671	0.1173	75
569	chrysin	0	3	-0.6	---	---	0
140	phenazopyridine	-0.479	4	-0.599	0.06756	0.076	75
141	piperacetazine	-0.455	4	-0.598	0.06825	0.1022	75
142	methazolamide	-0.393	4	-0.598	0.06879	0.0922	75
570	triflusal	-0.175	3	-0.598	---	---	33
85	cinchocaine	-0.373	5	-0.596	0.03098	0.0524	80
8	15-delta prostaglandin J2	-0.521	15	-0.594	0	0.0451	93
87	amiodarone	-0.443	5	-0.594	0.03186	0.0898	80
147	ouabain	-0.442	4	-0.593	0.0735	0.1579	75
148	dextromethorphan	-0.411	4	-0.592	0.0741	0.1675	75
579	phenoxybenzamine	-0.138	4	-0.591	---	---	25
149	bufexamac	-0.447	4	-0.59	0.07649	0.1588	75
153	methylergometrine	-0.415	4	-0.587	0.0786	0.131	75
296	1,4-chrysenequinone	-0.338	2	-0.587	0.34256	0.3984	50
156	chlorphenesin	-0.41	4	-0.586	0.07947	0.1456	75
157	skimmianine	-0.278	4	-0.586	0.07977	0.2	50
158	Prestwick-1084	-0.302	4	-0.586	0.07997	0.3954	50
160	remoxipride	-0.369	4	-0.583	0.08268	0.2011	75
161	thiostrepton	-0.411	4	-0.582	0.08319	0.2315	75
588	omeprazole	-0.129	4	-0.582	---	---	25
162	thiethylperazine	-0.398	4	-0.581	0.08413	0.0539	75
166	sulconazole	-0.275	4	-0.579	0.08645	0.2697	50
222	trazodone	-0.377	3	-0.579	0.17312	0.5506	66
168	ethaverine	-0.368	4	-0.575	0.09002	0.121	75
103	diltiazem	-0.257	5	-0.574	0.04227	0.1354	60
315	4,5-dianilinophthalimide	-0.234	2	-0.573	0.36663	0.5873	50
598	ipratropium bromide	-0.139	3	-0.572	---	---	33
601	luteolin	0	4	-0.569	---	---	0
236	reserpine	-0.324	3	-0.566	0.19536	0.2886	66
110	cefalexin	-0.405	5	-0.564	0.04784	0.2381	80
178	alexidine	-0.505	4	-0.562	0.10338	0.1197	75
606	etomidate	-0.145	3	-0.562	---	---	33
181	lysergol	-0.361	4	-0.558	0.1069	0.0839	75
182	imipramine	-0.23	4	-0.558	0.1076	0.1095	50
183	mifepristone	-0.41	4	-0.558	0.1076	0.0823	75
186	oxedrine	-0.371	4	-0.556	0.10937	0.0853	75
612	thioguanosine	0	4	-0.556	---	---	0
614	pentoxyverine	-0.094	4	-0.555	---	---	25
615	medrysone	-0.07	6	-0.554	---	---	16
189	acepromazine	-0.283	4	-0.553	0.11289	0.2655	50
120	guanfacine	-0.257	5	-0.552	0.05589	0.1105	80
192	amodiaquine	-0.38	4	-0.552	0.11486	0.1513	75
195	propafenone	-0.288	4	-0.55	0.11767	0.2099	50
128	procaine	-0.321	5	-0.549	0.05892	0.2538	60
196	repaglinide	-0.292	4	-0.548	0.12019	0.4412	50
133	amoxapine	-0.415	5	-0.546	0.06124	0.0833	80
625	sanguinarine	0	2	-0.546	---	---	0
197	practolol	-0.313	4	-0.545	0.12365	0.1225	75
200	oxymetazoline	-0.336	4	-0.544	0.12449	0.1265	75
201	oxybuprocaine	-0.21	4	-0.543	0.12537	0.1573	50
628	milrinone	-0.141	3	-0.542	---	---	33
12	fluphenazine	-0.457	18	-0.541	2e-05	0.0168	83
202	betahistine	-0.345	4	-0.541	0.12861	0.24	75
330	5255229	-0.205	2	-0.541	0.42155	0.2951	50
203	Prestwick-860	-0.208	4	-0.539	0.13076	0.3757	50
100	chlorcyclizine	-0.279	6	-0.538	0.03921	0.0089	66
143	minaprine	-0.382	5	-0.538	0.06893	0.0849	80
146	antimycin A	-0.297	5	-0.535	0.07141	0.194	60
646	PHA-00665752	0	1	-0.529	---	---	0
647	tyrphostin AG-825	0	1	-0.529	---	---	0
648	tranylcypromine	-0.212	5	-0.529	---	---	40
9	LY-294002	-0.487	61	-0.525	0	0.0368	77
79	raloxifene	-0.386	7	-0.524	0.02475	0.052	85
211	liothyronine	-0.235	4	-0.519	0.15735	0.3316	50
212	berberine	-0.23	4	-0.517	0.16042	0.2558	50
215	trimethylcolchicinic acid	-0.211	4	-0.513	0.16509	0.129	50
218	flunarizine	-0.269	4	-0.513	0.16585	0.2849	50
121	oxaprozin	-0.372	6	-0.511	0.05659	0.0563	83
663	verteporfin	0	3	-0.511	---	---	0
665	pargyline	-0.13	4	-0.51	---	---	25
174	clemizole	-0.32	5	-0.509	0.09807	0.1497	60
667	ellipticine	0	4	-0.507	---	---	0
225	promethazine	-0.291	4	-0.505	0.1783	0.3393	50
226	ricinine	-0.403	4	-0.504	0.17894	0.1566	75
672	imipenem	-0.098	4	-0.504	---	---	25
289	atovaquone	-0.345	3	-0.503	0.32355	0.4649	66
96	felodipine	-0.354	7	-0.502	0.03619	0.1182	71
674	phthalylsulfathiazole	-0.095	5	-0.501	---	---	20
675	hexamethonium bromide	-0.194	5	-0.501	---	---	40
187	pyrimethamine	-0.339	5	-0.5	0.11046	0.1733	80
230	riboflavin	-0.258	4	-0.5	0.18526	0.4346	50
231	progesterone	-0.167	4	-0.5	0.1855	0.1812	75
232	cisapride	-0.226	4	-0.5	0.18574	0.1225	75
233	tetrandrine	-0.378	4	-0.499	0.18662	0.2222	75
677	Prestwick-559	-0.214	3	-0.499	---	---	33
678	clotrimazole	-0.113	5	-0.499	---	---	20
237	butoconazole	-0.419	4	-0.493	0.19784	0.2137	75
687	tiabendazole	-0.089	4	-0.492	---	---	25
688	natamycin	0	4	-0.492	---	---	0
238	strophanthidin	-0.203	4	-0.491	0.19994	0.1461	75
241	ketanserin	-0.292	4	-0.49	0.20253	0.2527	50
305	clofilium tosylate	-0.377	3	-0.49	0.35468	0.291	66
694	gliclazide	0	4	-0.489	---	---	0
696	etamsylate	-0.078	4	-0.489	---	---	25
248	bezafibrate	-0.393	4	-0.482	0.21799	0.3762	75
706	budesonide	-0.127	4	-0.482	---	---	25
711	ebselen	-0.205	3	-0.481	---	---	33
207	oxetacaine	-0.291	5	-0.48	0.13944	0.0952	60
378	5279552	-0.166	2	-0.48	0.57483	0.5536	50
715	alfaxalone	-0.125	3	-0.479	---	---	33
169	dipyridamole	-0.266	6	-0.477	0.0904	0.2761	50
323	thapsigargin	-0.263	3	-0.475	0.39316	0.729	66
720	lisinopril	-0.164	3	-0.475	---	---	33
721	nipecotic acid	-0.09	4	-0.474	---	---	25
253	pizotifen	-0.185	4	-0.473	0.23732	0.2414	75
726	methacholine chloride	-0.218	3	-0.471	---	---	33
175	promazine	-0.331	6	-0.468	0.10037	0.1197	66
256	glafenine	-0.264	4	-0.468	0.24968	0.4386	50
258	chloramphenicol	-0.208	4	-0.467	0.25103	0.3571	50
735	meticrane	-0.079	5	-0.466	---	---	20
739	trioxysalen	-0.141	4	-0.464	---	---	25
740	tyloxapol	0	4	-0.463	---	---	0
741	difenidol	0	3	-0.463	---	---	0
219	mebendazole	-0.361	5	-0.462	0.17026	0.4078	60
261	CP-944629	-0.338	4	-0.462	0.26165	0.3571	75
221	doxylamine	-0.322	5	-0.461	0.17306	0.3423	80
743	estriol	0	4	-0.461	---	---	0
264	digitoxigenin	-0.378	4	-0.458	0.27013	0.4412	75
227	cyproheptadine	-0.358	5	-0.457	0.18011	0.1508	60
267	iobenguane	-0.335	4	-0.457	0.27307	0.2927	75
750	metyrapone	-0.152	4	-0.457	---	---	25
269	semustine	-0.359	4	-0.456	0.27665	0.5037	75
229	prednisolone	-0.083	5	-0.455	0.18358	0.1491	60
752	meclozine	-0.206	5	-0.455	---	---	40
755	cinoxacin	-0.083	4	-0.454	---	---	25
273	corbadrine	-0.303	4	-0.453	0.28244	0.3913	50
274	ifenprodil	-0.27	4	-0.453	0.28322	0.569	50
758	tobramycin	-0.13	4	-0.453	---	---	25
199	beta-escin	-0.253	6	-0.451	0.12433	0.2149	50
276	idazoxan	-0.355	4	-0.451	0.28763	0.3207	75
762	carbachol	-0.134	4	-0.451	---	---	25
764	ursodeoxycholic acid	0	3	-0.45	---	---	0
279	tridihexethyl	-0.147	4	-0.448	0.29515	0.4293	50
768	parthenolide	-0.173	4	-0.447	---	---	25
239	etofylline	-0.275	5	-0.446	0.20124	0.3	60
242	bromocriptine	-0.352	5	-0.445	0.2034	0.3333	60
282	denatonium benzoate	-0.201	4	-0.444	0.30498	0.4922	50
353	clobetasol	-0.337	3	-0.444	0.47578	0.4967	66
772	morantel	-0.113	5	-0.444	---	---	20
354	pimethixene	-0.361	3	-0.443	0.47755	0.4907	66
775	8-azaguanine	0	4	-0.443	---	---	0
779	oxytetracycline	-0.197	3	-0.442	---	---	33
781	fipexide	-0.175	3	-0.442	---	---	33
287	metixene	-0.368	4	-0.44	0.31727	0.4077	75
209	gossypol	-0.357	6	-0.436	0.1489	0.3864	66
290	noretynodrel	-0.234	4	-0.436	0.32704	0.3333	50
251	miconazole	-0.208	5	-0.435	0.22593	0.2326	60
293	amoxicillin	-0.316	4	-0.434	0.33271	0.5333	50
797	etanidazole	-0.129	4	-0.434	---	---	25
252	benzonatate	-0.282	5	-0.433	0.2297	0.1469	60
294	sulfametoxydiazine	-0.268	4	-0.433	0.3354	0.6748	50
295	fluoxetine	-0.328	4	-0.432	0.33792	0.3917	75
802	canavanine	-0.195	3	-0.43	---	---	33
297	rimexolone	-0.263	4	-0.429	0.34514	0.6891	50
299	alimemazine	-0.335	4	-0.429	0.34691	0.3742	75
804	trimetazidine	0	4	-0.429	---	---	0
805	eucatropine	-0.165	6	-0.429	---	---	33
300	ethosuximide	-0.391	4	-0.428	0.35038	0.4081	75
214	0173570-0000	-0.256	6	-0.427	0.16489	0.3942	50
301	simvastatin	-0.246	4	-0.427	0.35161	0.4333	50
302	etamivan	-0.214	4	-0.427	0.35274	0.535	50
304	benperidol	-0.198	4	-0.427	0.35402	0.3313	75
254	Prestwick-685	-0.288	5	-0.426	0.24504	0.4316	60
255	ivermectin	-0.341	5	-0.426	0.24632	0.3968	60
307	valinomycin	-0.347	4	-0.426	0.35658	0.5143	75
809	betaxolol	-0.141	4	-0.426	---	---	25
308	lovastatin	-0.323	4	-0.425	0.35736	0.4186	75
309	tribenoside	-0.321	4	-0.425	0.35801	0.2764	75
367	caffeic acid	-0.308	3	-0.425	0.52532	0.6528	66
311	clorgiline	-0.316	4	-0.424	0.36205	0.336	50
313	nabumetone	-0.37	4	-0.423	0.36346	0.5	75
314	norethisterone	-0.28	4	-0.423	0.36386	0.4817	50
369	guanethidine	-0.303	3	-0.423	0.53077	0.5882	66
372	NS-398	-0.158	3	-0.422	0.53553	0.5909	66
817	cyproterone	-0.125	4	-0.422	---	---	25
316	amphotericin B	-0.327	4	-0.421	0.371	0.3718	75
262	norfloxacin	-0.226	5	-0.419	0.26302	0.3105	60
317	propylthiouracil	-0.312	4	-0.419	0.3761	0.6719	50
318	thiocolchicoside	-0.263	4	-0.418	0.37713	0.5305	50
826	meropenem	-0.102	4	-0.418	---	---	25
319	nitrofural	-0.288	4	-0.417	0.38087	0.3774	75
374	ceftazidime	-0.297	3	-0.417	0.54927	0.434	66
829	ionomycin	-0.219	3	-0.417	---	---	33
830	doxazosin	0	4	-0.416	---	---	0
320	piroxicam	-0.206	4	-0.415	0.38682	0.4912	50
322	calcium pantothenate	-0.192	4	-0.415	0.38821	0.5602	50
844	edrophonium chloride	-0.184	5	-0.411	---	---	40
845	adrenosterone	-0.102	4	-0.411	---	---	25
846	atropine	0	4	-0.411	---	---	0
429	mercaptopurine	-0.128	2	-0.409	0.79667	0.8219	50
324	7-aminocephalosporanic acid	-0.122	4	-0.408	0.40852	0.4783	75
10	sirolimus	-0.372	44	-0.407	0	0.1918	68
245	lanatoside C	-0.323	6	-0.407	0.20822	0.383	66
325	chlorzoxazone	-0.302	4	-0.407	0.40984	0.7186	50
326	chlorprothixene	-0.298	4	-0.407	0.41047	0.3163	50
852	ginkgolide A	0	4	-0.407	---	---	0
380	rescinnamine	-0.322	3	-0.406	0.57812	0.5372	66
329	dioxybenzone	-0.122	4	-0.405	0.41807	0.5054	50
39	wortmannin	-0.44	18	-0.403	0.00413	0.2229	72
860	talampicillin	0	4	-0.403	---	---	0
861	nisoxetine	-0.125	4	-0.403	---	---	25
863	MG-262	-0.243	3	-0.402	---	---	33
281	clioquinol	-0.345	5	-0.401	0.30367	0.3802	60
334	(-)-atenolol	-0.193	4	-0.401	0.43251	0.4205	50
869	methapyrilene	-0.142	4	-0.4	---	---	25
283	zimeldine	-0.312	5	-0.399	0.31002	0.6374	60
337	torasemide	-0.21	4	-0.399	0.43591	0.505	50
338	oxprenolol	-0.152	4	-0.399	0.43767	0.6485	50
339	oxyphenbutazone	-0.301	4	-0.399	0.43767	0.5126	50
284	halcinonide	-0.322	5	-0.398	0.31245	0.3544	60
871	scopoletin	0	2	-0.398	---	---	0
341	alverine	-0.291	4	-0.397	0.44224	0.4238	50
873	aminophenazone	-0.085	5	-0.397	---	---	20
386	albendazole	-0.367	3	-0.396	0.608	0.6929	66
436	5211181	-0.287	2	-0.396	0.82844	0.6963	50
387	proguanil	-0.282	3	-0.395	0.60879	0.5778	66
437	docosahexaenoic acid ethyl ester	-0.286	2	-0.394	0.83335	0.7797	50
291	azacyclonol	-0.356	5	-0.393	0.32841	0.3824	60
875	ranitidine	-0.184	5	-0.393	---	---	40
348	sisomicin	-0.137	4	-0.392	0.45965	0.4091	50
389	0225151-0000	-0.276	3	-0.392	0.6168	0.6279	66
349	trichlormethiazide	-0.087	4	-0.391	0.46223	0.4881	50
351	cetirizine	-0.216	4	-0.391	0.46297	0.7488	50
881	Prestwick-664	-0.149	6	-0.391	---	---	33
438	mepacrine	-0.284	2	-0.389	0.84582	0.8333	50
886	scopolamine N-oxide	-0.226	5	-0.389	---	---	40
888	flunisolide	-0.068	6	-0.389	---	---	16
259	helveticoside	-0.319	6	-0.388	0.25297	0.4416	66
889	sulfamethoxypyridazine	-0.007	5	-0.388	---	---	20
298	perphenazine	-0.306	5	-0.387	0.34515	0.4661	60
898	flupentixol	-0.141	4	-0.385	---	---	25
306	hesperetin	-0.317	5	-0.384	0.35626	0.4497	60
899	metrifonate	-0.08	5	-0.384	---	---	20
185	resveratrol	-0.348	9	-0.383	0.10835	0.5185	55
357	trifluridine	-0.29	4	-0.383	0.48917	0.5164	50
358	hydroxyachillin	-0.151	4	-0.383	0.48992	0.3234	50
312	epirizole	-0.299	5	-0.382	0.36213	0.401	60
360	pipenzolate bromide	-0.192	4	-0.381	0.4945	0.5371	50
906	meclofenoxate	-0.079	6	-0.38	---	---	33
909	napelline	0	4	-0.379	---	---	0
272	benzamil	-0.335	6	-0.378	0.28112	0.4839	66
911	moxonidine	0	3	-0.378	---	---	0
364	propofol	-0.301	4	-0.376	0.51276	0.4817	50
916	0175029-0000	-0.112	6	-0.376	---	---	16
919	thalidomide	-0.106	7	-0.375	---	---	42
365	hycanthone	-0.095	4	-0.374	0.51972	0.5546	50
923	levonorgestrel	0	6	-0.374	---	---	0
926	0179445-0000	-0.131	8	-0.374	---	---	25
928	N-acetyl-L-leucine	-0.116	4	-0.373	---	---	25
11	tanespimycin	-0.357	62	-0.372	0	0.2185	70
929	buflomedil	-0.09	4	-0.372	---	---	25
403	fendiline	-0.351	3	-0.371	0.67581	0.7048	66
370	sulfinpyrazone	-0.254	4	-0.37	0.53311	0.6564	50
371	clonidine	-0.242	4	-0.37	0.53363	0.3333	50
442	5253409	-0.273	2	-0.37	0.88516	0.7778	50
933	Prestwick-674	-0.168	6	-0.369	---	---	33
405	dirithromycin	-0.362	3	-0.368	0.68512	0.6927	66
936	hyoscyamine	-0.192	5	-0.368	---	---	40
941	nitrofurantoin	-0.094	5	-0.367	---	---	20
285	flufenamic acid	-0.22	6	-0.366	0.31437	0.5314	50
327	dilazep	-0.302	5	-0.366	0.4119	0.5586	60
445	STOCK1N-35696	-0.272	2	-0.366	0.89292	0.9384	50
376	ioversol	-0.122	4	-0.364	0.55684	0.5909	50
331	benfotiamine	-0.305	5	-0.363	0.42305	0.42	60
951	epiandrosterone	-0.092	4	-0.363	---	---	25
953	ciclopirox	-0.113	4	-0.362	---	---	25
332	idoxuridine	-0.302	5	-0.361	0.42902	0.4276	60
333	amprolium	-0.27	5	-0.361	0.4316	0.4835	60
377	etidronic acid	-0.203	4	-0.36	0.56757	0.6506	50
957	aminohippuric acid	0	4	-0.36	---	---	0
959	roxithromycin	-0.118	4	-0.359	---	---	25
340	picotamide	-0.269	5	-0.358	0.43881	0.5111	60
379	nifuroxazide	-0.214	4	-0.358	0.57604	0.6667	50
342	fludroxycortide	-0.18	5	-0.357	0.44292	0.629	60
963	lorglumide	-0.107	5	-0.357	---	---	20
343	naphazoline	-0.306	5	-0.356	0.44748	0.4565	60
344	sulfafurazole	-0.302	5	-0.356	0.44814	0.6477	60
381	procainamide	-0.283	4	-0.356	0.58225	0.6166	50
966	fluocinonide	-0.168	5	-0.356	---	---	40
382	metaraminol	-0.272	4	-0.355	0.58461	0.6034	50
383	phenacetin	-0.195	4	-0.355	0.58583	0.6484	50
345	amiloride	-0.287	5	-0.354	0.45425	0.5208	60
97	geldanamycin	-0.333	15	-0.352	0.03668	0.3438	66
416	PF-00539758-00	-0.25	3	-0.352	0.73065	0.6074	66
973	STOCK1N-35215	-0.228	3	-0.352	---	---	33
974	isradipine	-0.09	4	-0.352	---	---	25
975	apramycin	0.01	4	-0.352	---	---	25
384	hesperidin	-0.272	4	-0.351	0.59872	0.56	50
417	procarbazine	-0.302	3	-0.35	0.73432	0.5161	66
385	xylazine	-0.269	4	-0.349	0.60622	0.6263	50
388	palmatine	-0.265	4	-0.348	0.6091	0.6579	50
982	corynanthine	-0.175	3	-0.348	---	---	33
420	lidoflazine	-0.046	3	-0.346	0.74565	0.7007	66
990	citiolone	-0.15	6	-0.346	---	---	33
422	esculetin	-0.049	3	-0.345	0.74856	0.7885	66
423	arachidonic acid	-0.114	3	-0.345	0.74998	0.8462	66
995	famprofazone	-0.174	6	-0.345	---	---	33
998	Prestwick-665	-0.152	5	-0.344	---	---	40
390	flumequine	-0.206	4	-0.343	0.62731	0.614	50
391	azaperone	-0.112	4	-0.342	0.63319	0.6154	50
450	clofibrate	-0.206	2	-0.342	0.93222	0.898	50
1002	naftopidil	-0.134	3	-0.342	---	---	33
392	fenbendazole	-0.273	4	-0.341	0.63562	0.6033	50
393	phenylpropanolamine	-0.138	4	-0.341	0.63604	0.6098	50
1005	piribedil	0	4	-0.341	---	---	25
361	hydrastinine	-0.292	5	-0.34	0.50662	0.5122	60
363	mianserin	-0.289	5	-0.339	0.51249	0.4621	60
395	physostigmine	-0.206	4	-0.339	0.64153	0.5975	50
1011	AH-23848	-0.15	3	-0.336	---	---	33
366	gemfibrozil	-0.283	5	-0.335	0.52492	0.6526	60
397	delsoline	-0.257	4	-0.335	0.65396	0.7232	50
1016	solanine	-0.154	4	-0.334	---	---	25
398	meptazinol	-0.3	4	-0.333	0.6615	0.7135	50
400	digoxin	-0.257	4	-0.331	0.67015	0.7449	50
335	naloxone	-0.126	6	-0.33	0.43381	0.5979	50
402	naftifine	-0.069	4	-0.329	0.67543	0.6928	50
1025	STOCK1N-28457	-0.122	3	-0.329	---	---	33
375	ornidazole	-0.215	5	-0.328	0.55436	0.712	60
1028	pempidine	-0.191	5	-0.327	---	---	40
1029	fluvastatin	-0.086	4	-0.327	---	---	25
1030	AG-028671	-0.119	3	-0.327	---	---	33
404	abamectin	-0.253	4	-0.326	0.68358	0.7161	50
406	isotretinoin	-0.159	4	-0.326	0.68579	0.746	50
1035	alpha-estradiol	-0.055	16	-0.326	---	---	18
1038	fluvoxamine	0.031	4	-0.325	---	---	25
408	cicloheximide	-0.281	4	-0.324	0.69182	0.8815	50
1041	proglumide	-0.158	5	-0.324	---	---	40
1042	diethylcarbamazine	-0.12	4	-0.324	---	---	25
1043	clindamycin	-0.089	5	-0.324	---	---	20
1045	glibenclamide	-0.133	4	-0.323	---	---	25
205	alvespimycin	-0.284	12	-0.321	0.13335	0.3841	58
1050	telenzepine	-0.121	4	-0.32	---	---	25
356	nocodazole	-0.253	6	-0.317	0.4829	0.6129	50
411	pseudopelletierine	-0.284	4	-0.317	0.71551	0.8079	50
1062	nicergoline	-0.115	5	-0.317	---	---	20
456	5230742	-0.249	2	-0.315	0.96646	0.9836	50
1065	drofenine	-0.153	4	-0.315	---	---	25
414	bupivacaine	-0.086	4	-0.313	0.7292	0.642	50
415	vidarabine	-0.123	4	-0.312	0.72983	0.8063	50
419	monocrotaline	-0.068	4	-0.309	0.74048	0.7005	50
1081	anabasine	-0.183	3	-0.309	---	---	33
394	sulfathiazole	-0.27	5	-0.307	0.63627	0.615	60
1090	flurbiprofen	-0.153	5	-0.305	---	---	40
424	syrosingopine	-0.275	4	-0.304	0.75444	0.8041	50
373	phenelzine	-0.229	6	-0.303	0.54591	0.4333	50
1094	flumetasone	-0.038	6	-0.303	---	---	33
1096	isoconazole	-0.143	5	-0.302	---	---	20
1098	0198306-0000	-0.164	4	-0.302	---	---	25
1099	fenspiride	-0.175	5	-0.302	---	---	40
1100	diclofenac	-0.205	5	-0.301	---	---	40
1104	labetalol	-0.17	4	-0.3	---	---	25
399	sulfaguanidine	-0.257	5	-0.299	0.66711	0.7742	60
1108	chlorpromazine	-0.261	19	-0.298	---	---	47
426	kanamycin	-0.218	4	-0.297	0.77748	0.7977	50
1113	crotamiton	-0.099	4	-0.297	---	---	25
1114	oxolinic acid	-0.1	5	-0.297	---	---	20
1116	beclometasone	-0.146	3	-0.296	---	---	33
1119	saquinavir	-0.13	4	-0.295	---	---	25
428	Prestwick-920	-0.094	4	-0.294	0.78599	0.791	50
328	carbamazepine	-0.262	8	-0.293	0.41674	0.5394	50
409	mefenamic acid	-0.107	5	-0.292	0.69643	0.5786	60
1121	levocabastine	0.077	4	-0.292	---	---	25
1123	tremorine	-0.125	4	-0.291	---	---	25
430	mepyramine	-0.24	4	-0.29	0.80167	0.7738	50
336	deferoxamine	-0.229	8	-0.289	0.43461	0.6748	50
410	colforsin	-0.177	5	-0.289	0.70636	0.6991	60
431	salsolidin	-0.239	4	-0.289	0.80292	0.8247	50
1130	levamisole	-0.033	4	-0.289	---	---	25
14	valproic acid	-0.301	57	-0.288	6e-05	0.0813	59
1134	dicycloverine	-0.196	5	-0.288	---	---	40
1135	levodopa	0.035	5	-0.287	---	---	20
433	nimesulide	-0.183	4	-0.286	0.81259	0.8387	50
1138	metamizole sodium	0.015	6	-0.286	---	---	16
412	chlortetracycline	-0.164	5	-0.285	0.72432	0.7215	60
1139	pirlindole	-0.175	3	-0.285	---	---	33
1141	risperidone	-0.219	3	-0.285	---	---	33
413	pirinixic acid	-0.141	5	-0.284	0.72863	0.7308	60
434	chloropyramine	-0.211	4	-0.284	0.81874	0.7829	50
435	SC-19220	-0.044	4	-0.283	0.82174	0.7655	50
1147	kawain	-0.208	5	-0.282	---	---	40
1149	azlocillin	0.021	4	-0.282	---	---	25
396	rofecoxib	-0.197	6	-0.279	0.64644	0.6629	50
1155	gallamine triethiodide	-0.115	5	-0.279	---	---	20
1160	clenbuterol	-0.229	5	-0.275	---	---	40
1163	cefalotin	-0.117	4	-0.274	---	---	25
362	methotrexate	-0.13	8	-0.273	0.50935	0.6918	50
401	orphenadrine	-0.25	6	-0.273	0.67308	0.641	50
1165	moxisylyte	-0.039	5	-0.273	---	---	40
439	mebeverine	-0.093	4	-0.271	0.85669	0.8623	50
368	terguride	-0.144	8	-0.269	0.52778	0.5053	50
1172	midecamycin	-0.188	5	-0.268	---	---	40
1177	sulfacetamide	-0.142	4	-0.266	---	---	25
440	staurosporine	-0.103	4	-0.263	0.8764	0.9247	50
1186	artemisinin	-0.181	3	-0.263	---	---	33
443	benzthiazide	-0.225	4	-0.258	0.88876	0.9235	50
444	diflorasone	-0.237	4	-0.258	0.88945	0.8882	50
1196	acetazolamide	-0.132	4	-0.257	---	---	25
1199	spironolactone	-0.193	5	-0.255	---	---	40
1200	enoxacin	-0.14	4	-0.255	---	---	25
1203	sulpiride	-0.096	5	-0.253	---	---	20
1204	vinpocetine	-0.142	4	-0.253	---	---	25
446	propranolol	-0.219	4	-0.251	0.90443	0.8778	50
1210	6-benzylaminopurine	-0.113	5	-0.251	---	---	20
1212	cotinine	-0.175	6	-0.248	---	---	33
1213	mephentermine	-0.052	5	-0.248	---	---	20
427	quercetin	-0.228	6	-0.247	0.78092	0.746	50
447	10-methoxyharmalan	-0.232	4	-0.247	0.91774	0.9353	50
448	co-dergocrine mesilate	-0.278	4	-0.244	0.92381	0.9399	50
1221	allantoin	-0.058	5	-0.244	---	---	40
449	hemicholinium	-0.238	4	-0.242	0.93022	0.9389	50
1224	kinetin	-0.119	4	-0.242	---	---	25
1225	mephenesin	-0.096	5	-0.24	---	---	20
1226	sodium phenylbutyrate	-0.14	7	-0.24	---	---	42
1227	benserazide	-0.211	5	-0.24	---	---	40
418	tamoxifen	-0.188	7	-0.239	0.73961	0.746	57
451	lomustine	-0.141	4	-0.238	0.93911	0.9437	50
1233	triamterene	-0.208	5	-0.238	---	---	40
425	phenformin	-0.182	7	-0.236	0.75476	0.7571	57
453	5155877	-0.135	4	-0.233	0.94882	0.9276	50
1241	dizocilpine	-0.044	5	-0.233	---	---	40
454	cinchonidine	-0.226	4	-0.23	0.95315	0.9726	50
1250	sulfasalazine	-0.175	5	-0.23	---	---	40
1251	Prestwick-1085	-0.13	4	-0.23	---	---	25
455	quinethazone	-0.112	4	-0.229	0.955	0.9895	50
1255	tretinoin	-0.116	22	-0.227	---	---	31
1262	pyrantel	-0.209	5	-0.221	---	---	40
1263	nomifensine	-0.211	5	-0.22	---	---	40
1273	ethoxyquin	-0.108	5	-0.214	---	---	40
1274	sulfadiazine	-0.077	5	-0.213	---	---	40
1275	tropicamide	-0.058	6	-0.213	---	---	33
1276	thioproperazine	-0.093	5	-0.213	---	---	40
1281	amylocaine	-0.107	5	-0.207	---	---	40
1282	zomepirac	-0.022	4	-0.206	---	---	25
457	metitepine	-0.101	4	-0.203	0.98604	1	50
1284	yohimbine	-0.198	5	-0.203	---	---	40
1288	disulfiram	-0.211	5	-0.201	---	---	40
1292	proxymetacaine	-0.024	4	-0.195	---	---	25
458	danazol	-0.242	4	-0.193	0.99172	1	50
441	PF-00562151-00	-0.142	8	-0.192	0.87731	0.956	50
1297	6-azathymine	-0.037	4	-0.185	---	---	25
1300	acetylsalicylic acid	-0.069	13	-0.179	---	---	30
452	indometacin	-0.108	8	-0.17	0.94675	0.9728	50
1303	desoxycortone	-0.042	4	-0.169	---	---	25
1305	clozapine	-0.209	17	-0.161	---	---	47
1307	scopolamine	-0.041	4	-0.136	---	---	25
1308	fulvestrant	-0.113	40	-0.136	---	---	37
1309	nordihydroguaiaretic acid	-0.155	15	-0.135	---	---	40
1306	haloperidol	-0.186	32	0.155	---	---	0
1304	monorden	-0.164	22	0.162	---	---	9
1302	oleandomycin	-0.099	5	0.175	---	---	20
1301	dexamethasone	-0.127	8	0.176	---	---	12
1299	ticlopidine	-0.048	5	0.18	---	---	20
1298	tubocurarine chloride	0.001	4	0.184	---	---	25
1296	nifedipine	-0.028	7	0.19	---	---	28
1295	spectinomycin	-0.014	4	0.191	---	---	25
1294	protoveratrine A	-0.055	4	0.192	---	---	25
1293	picrotoxinin	0.004	4	0.194	---	---	25
1291	heliotrine	-0.083	6	0.195	---	---	16
1289	cyclopentolate	-0.122	4	0.198	---	---	0
1290	metolazone	-0.084	5	0.198	---	---	20
1286	SB-202190	-0.158	5	0.201	---	---	0
1287	bromopride	-0.047	6	0.201	---	---	16
1283	glimepiride	-0.152	4	0.203	---	---	0
1285	troleandomycin	-0.005	4	0.203	---	---	25
1279	ritodrine	-0.133	4	0.209	---	---	0
1280	chlorpropamide	-0.039	6	0.209	---	---	16
1278	PNU-0230031	-0.077	8	0.211	---	---	12
1277	flecainide	-0.028	6	0.212	---	---	16
1272	nicardipine	-0.118	4	0.214	---	---	0
1271	LM-1685	-0.06	3	0.215	---	---	33
1269	nalbuphine	-0.058	5	0.216	---	---	20
1270	prednicarbate	-0.156	3	0.216	---	---	0
1268	lasalocid	-0.212	4	0.217	---	---	0
1266	cefotaxime	-0.19	5	0.218	---	---	0
1267	loxapine	-0.117	4	0.218	---	---	0
1264	troglitazone	-0.094	16	0.219	---	---	6
1265	verapamil	-0.134	6	0.219	---	---	0
1261	tacrine	-0.119	4	0.222	---	---	0
1259	baclofen	-0.098	5	0.224	---	---	0
1260	PNU-0251126	0.028	6	0.224	---	---	33
1258	riluzole	-0.207	5	0.225	---	---	0
1257	3-hydroxy-DL-kynurenine	-0.181	6	0.226	---	---	0
1256	lynestrenol	-0.067	5	0.227	---	---	20
1254	dihydroergotamine	-0.063	5	0.228	---	---	20
1253	prazosin	0.031	6	0.229	---	---	16
1248	sertaconazole	-0.114	4	0.23	---	---	0
1249	profenamine	-0.114	4	0.23	---	---	0
1252	nalidixic acid	0.012	5	0.23	---	---	20
1246	BCB000038	0.007	4	0.231	---	---	25
1247	pirenzepine	-0.035	5	0.231	---	---	20
1242	F0447-0125	-0.114	4	0.232	---	---	0
1243	florfenicol	0.001	4	0.232	---	---	25
1244	iopanoic acid	-0.124	4	0.232	---	---	0
1245	L-methionine sulfoximine	-0.114	4	0.232	---	---	0
1240	AG-013608	-0.201	8	0.233	---	---	0
1238	letrozole	0.054	4	0.234	---	---	25
1239	colchicine	-0.061	6	0.234	---	---	16
1235	conessine	0.07	4	0.236	---	---	25
1236	chlorambucil	-0.002	4	0.236	---	---	25
1237	sulfabenzamide	-0.129	4	0.236	---	---	0
1232	isoxsuprine	-0.122	5	0.238	---	---	20
1234	atropine methonitrate	-0.15	3	0.238	---	---	0
1230	ketoprofen	0.002	6	0.239	---	---	33
1231	erythromycin	-0.173	5	0.239	---	---	0
1228	enilconazole	-0.028	4	0.24	---	---	25
1229	propantheline bromide	-0.032	4	0.24	---	---	25
1222	lidocaine	-0.078	5	0.243	---	---	20
1223	pepstatin	-0.029	4	0.243	---	---	25
1219	nifurtimox	-0.02	4	0.244	---	---	25
1220	fursultiamine	0.075	4	0.244	---	---	25
1215	carcinine	-0.119	4	0.245	---	---	0
1216	azathioprine	-0.091	7	0.245	---	---	14
1217	indapamide	0.004	6	0.245	---	---	16
1218	buspirone	-0.007	4	0.245	---	---	25
1214	terbutaline	-0.086	4	0.246	---	---	25
1211	ramipril	-0.109	4	0.25	---	---	0
1208	seneciphylline	-0.044	4	0.251	---	---	25
1209	eldeline	0.023	6	0.251	---	---	16
1206	hecogenin	-0.027	4	0.252	---	---	25
1207	probucol	0.012	6	0.252	---	---	33
1205	Prestwick-1100	-0.203	4	0.253	---	---	0
1202	pridinol	0.044	4	0.254	---	---	25
1197	dropropizine	0.012	4	0.255	---	---	25
1198	sulfadimidine	-0.026	6	0.255	---	---	16
1201	griseofulvin	-0.086	5	0.255	---	---	0
1195	amitriptyline	-0.222	6	0.259	---	---	0
1193	pramocaine	-0.19	5	0.26	---	---	0
1194	betazole	-0.065	5	0.26	---	---	20
1190	lomefloxacin	-0.083	6	0.261	---	---	0
1191	parbendazole	-0.201	4	0.261	---	---	0
1192	ofloxacin	-0.014	5	0.261	---	---	20
1187	niridazole	0.011	4	0.262	---	---	25
1188	SR-95639A	-0.128	4	0.262	---	---	0
1189	methanthelinium bromide	-0.129	4	0.262	---	---	0
1184	retrorsine	-0.106	4	0.263	---	---	0
1185	zuclopenthixol	-0.11	4	0.263	---	---	0
1180	orlistat	-0.064	5	0.264	---	---	20
1181	triamcinolone	-0.101	5	0.264	---	---	0
1182	ciclacillin	-0.105	4	0.264	---	---	0
1183	dosulepin	-0.21	4	0.264	---	---	0
1179	sulfachlorpyridazine	0.043	5	0.265	---	---	20
1175	pentolonium	0.008	5	0.266	---	---	20
1176	flavoxate	-0.077	4	0.266	---	---	25
1178	CP-690334-01	-0.102	8	0.266	---	---	0
1174	rolipram	0.033	4	0.267	---	---	25
1170	nimodipine	-0.205	4	0.268	---	---	0
1171	carbinoxamine	-0.105	4	0.268	---	---	0
1173	alpha-ergocryptine	-0.09	6	0.268	---	---	0
1169	metoclopramide	-0.069	6	0.27	---	---	0
1168	mometasone	-0.149	4	0.271	---	---	25
1166	3-acetylcoumarin	-0.002	5	0.273	---	---	20
1167	mexiletine	-0.053	6	0.273	---	---	16
1164	C-75	-0.103	4	0.274	---	---	0
1161	cefmetazole	-0.203	4	0.275	---	---	0
1162	diphemanil metilsulfate	-0.034	5	0.275	---	---	20
1158	gabapentin	-0.113	4	0.277	---	---	0
1159	aminophylline	0.038	4	0.277	---	---	25
1157	hydroflumethiazide	-0.082	5	0.278	---	---	0
1156	rosiglitazone	0.09	14	0.279	---	---	21
1154	isocorydine	-0.103	4	0.28	---	---	0
1150	carmustine	0.049	3	0.281	---	---	33
1151	dipivefrine	0.028	4	0.281	---	---	25
1152	molsidomine	-0.103	4	0.281	---	---	0
1153	cefazolin	-0.081	5	0.281	---	---	0
1148	androsterone	-0.102	4	0.282	---	---	0
1146	dimenhydrinate	-0.118	4	0.283	---	---	0
1143	diflunisal	0.049	5	0.284	---	---	20
1144	digoxigenin	-0.084	5	0.284	---	---	0
1145	bisoprolol	-0.101	4	0.284	---	---	0
1140	procyclidine	-0.101	4	0.285	---	---	0
1142	AG-012559	-0.134	3	0.285	---	---	0
1136	hexylcaine	0.059	4	0.287	---	---	25
1137	aminoglutethimide	-0.133	3	0.287	---	---	0
1132	cimetidine	-0.004	5	0.288	---	---	20
1133	cyclizine	0.023	4	0.288	---	---	25
1129	sulfadoxine	0.041	3	0.289	---	---	33
1131	mestranol	0.03	4	0.289	---	---	25
1128	demeclocycline	0.018	6	0.29	---	---	16
1124	captopril	0.016	5	0.291	---	---	20
1125	alprenolol	-0.01	4	0.291	---	---	25
1126	hydralazine	-0.066	6	0.291	---	---	0
1127	spiramycin	-0.015	6	0.291	---	---	16
1122	butyl hydroxybenzoate	0.103	5	0.292	---	---	40
1120	hydroxyzine	-0.112	5	0.294	---	---	0
1117	mepenzolate bromide	0.039	5	0.296	---	---	20
1118	flutamide	-0.003	5	0.296	---	---	20
1115	solasodine	0.017	6	0.297	---	---	16
1107	tinidazole	0.085	6	0.298	---	---	33
1109	monastrol	-0.125	8	0.298	---	---	12
1110	adenosine phosphate	-0.129	4	0.298	---	---	0
1111	dl-alpha tocopherol	-0.096	4	0.298	---	---	0
1112	piretanide	-0.016	4	0.298	---	---	25
1106	dexpanthenol	-0.146	4	0.299	---	---	0
1105	pentetrazol	0.019	4	0.3	---	---	25
1101	domperidone	-0.03	4	0.301	---	---	25
1102	tolfenamic acid	-0.095	4	0.301	---	---	0
1103	H-89	-0.152	3	0.301	---	---	0
1097	(-)-isoprenaline	-0.225	4	0.302	---	---	0
1093	guaifenesin	0.038	6	0.303	---	---	16
1095	ethambutol	0.007	5	0.303	---	---	20
1091	phentolamine	-0.054	7	0.304	---	---	0
1092	CAY-10397	-0.126	3	0.304	---	---	0
1089	neomycin	-0.111	5	0.305	---	---	0
1088	cefotetan	-0.124	3	0.306	---	---	0
1086	methocarbamol	-0.155	3	0.307	---	---	0
1087	glycocholic acid	-0.182	4	0.307	---	---	0
1083	ascorbic acid	-0.093	4	0.308	---	---	0
1084	valdecoxib	-0.123	3	0.308	---	---	0
1085	furaltadone	0.061	6	0.308	---	---	16
1082	benzydamine	0	4	0.309	---	---	25
1077	flucloxacillin	-0.097	4	0.31	---	---	0
1078	alpha-yohimbine	-0.121	3	0.31	---	---	0
1079	PF-01378883-00	-0.174	4	0.31	---	---	0
1080	isoetarine	-0.159	4	0.31	---	---	0
1076	2,6-dimethylpiperidine	0.011	5	0.311	---	---	20
1073	theophylline	0.038	4	0.312	---	---	25
1074	lithocholic acid	-0.119	6	0.312	---	---	0
1075	tetryzoline	0.012	3	0.312	---	---	33
1070	ursolic acid	0.011	4	0.313	---	---	25
1071	dihydrostreptomycin	0.059	5	0.313	---	---	40
1072	sulfamerazine	0.063	5	0.313	---	---	20
1067	aceclofenac	0.074	4	0.314	---	---	25
1068	5194442	-0.09	4	0.314	---	---	0
1069	pirenperone	-0.011	5	0.314	---	---	20
1066	Prestwick-682	-0.107	4	0.315	---	---	0
1064	cinnarizine	0.057	4	0.316	---	---	25
1058	mecamylamine	0.114	3	0.317	---	---	33
1059	atropine oxide	0.156	5	0.317	---	---	40
1060	acetylsalicylsalicylic acid	-0.088	4	0.317	---	---	0
1061	benzylpenicillin	0.026	4	0.317	---	---	25
1063	CP-319743	-0.117	4	0.317	---	---	0
1056	aztreonam	0.136	5	0.318	---	---	40
1057	debrisoquine	0.048	4	0.318	---	---	25
1051	methoxamine	-0.087	4	0.319	---	---	0
1052	primidone	-0.125	4	0.319	---	---	25
1053	11-deoxy-16,16-dimethylprostaglandin E2	0.031	4	0.319	---	---	25
1054	oxantel	-0.087	4	0.319	---	---	0
1055	famotidine	0.12	5	0.319	---	---	40
1048	testosterone	-0.069	5	0.321	---	---	0
1049	metformin	-0.056	10	0.321	---	---	10
1044	dinoprost	-0.001	4	0.323	---	---	25
1046	serotonin	-0.064	5	0.323	---	---	20
1047	salsolinol	-0.167	3	0.323	---	---	0
1040	tolbutamide	0.108	7	0.324	---	---	28
1037	clebopride	-0.084	4	0.325	---	---	0
1039	etodolac	0.16	5	0.325	---	---	40
1033	velnacrine	-0.084	4	0.326	---	---	0
1034	betonicine	0.081	6	0.326	---	---	16
1036	thiamazole	-0.135	6	0.326	---	---	0
1027	naftidrofuryl	-0.083	4	0.327	---	---	0
1031	selegiline	-0.083	4	0.327	---	---	0
1032	altretamine	0.054	4	0.327	---	---	25
1026	paclitaxel	-0.02	6	0.328	---	---	16
1024	megestrol	-0.165	4	0.329	---	---	0
1023	phenindione	-0.082	4	0.331	---	---	0
1021	AR-A014418	0.125	3	0.332	---	---	33
1022	adipiodone	0.027	4	0.332	---	---	25
1018	moracizine	-0.146	4	0.333	---	---	0
1019	mefexamide	-0.201	4	0.333	---	---	0
1020	cefsulodin	-0.013	4	0.333	---	---	25
1014	pipemidic acid	-0.107	3	0.334	---	---	0
1015	nifenazone	-0.075	5	0.334	---	---	20
1017	metanephrine	-0.126	5	0.334	---	---	0
1013	foliosidine	-0.053	6	0.335	---	---	0
1012	benfluorex	-0.079	4	0.336	---	---	0
1009	esculin	0.055	4	0.337	---	---	25
1010	Chicago Sky Blue 6B	-0.09	4	0.337	---	---	0
1008	novobiocin	-0.023	9	0.338	---	---	22
1007	erastin	0.006	4	0.339	---	---	25
1006	piracetam	-0.075	4	0.34	---	---	0
1003	pralidoxime	0.03	4	0.342	---	---	25
1004	pinacidil	-0.07	4	0.342	---	---	0
1001	monensin	-0.136	6	0.343	---	---	0
997	minocycline	-0.141	5	0.344	---	---	20
999	sulfapyridine	-0.154	4	0.344	---	---	0
1000	exisulind	-0.111	2	0.344	---	---	0
992	ciclosporin	0.02	6	0.345	---	---	16
993	diperodon	-0.162	3	0.345	---	---	0
994	dinoprostone	-0.052	4	0.345	---	---	25
996	pivampicillin	0	4	0.345	---	---	0
988	Prestwick-1083	0	3	0.346	---	---	0
989	zalcitabine	0.088	4	0.346	---	---	25
991	lymecycline	0.112	4	0.346	---	---	25
986	Prestwick-981	-0.143	3	0.347	---	---	0
987	hydrocortisone	-0.062	3	0.347	---	---	33
983	etofenamate	0.098	4	0.348	---	---	25
984	meprylcaine	0.067	4	0.348	---	---	25
985	sotalol	0.167	4	0.348	---	---	25
979	roxarsone	0	4	0.349	---	---	0
980	colecalciferol	0	4	0.349	---	---	0
981	cobalt chloride	0.021	3	0.349	---	---	33
978	carbenoxolone	-0.022	4	0.35	---	---	25
977	pronetalol	0	4	0.351	---	---	0
976	butamben	0.041	4	0.352	---	---	25
969	harmine	0.209	4	0.353	---	---	25
970	fluorocurarine	0.109	4	0.353	---	---	25
971	dicloxacillin	0	4	0.353	---	---	0
972	dicoumarol	0	6	0.353	---	---	0
968	sulfaphenazole	0.171	4	0.354	---	---	25
967	todralazine	0	5	0.355	---	---	0
965	ondansetron	0.093	4	0.356	---	---	25
961	dydrogesterone	-0.061	4	0.357	---	---	25
962	urapidil	0.107	4	0.357	---	---	25
964	dexibuprofen	-0.044	4	0.357	---	---	25
960	gramine	0.022	4	0.359	---	---	25
955	ticarcillin	0.157	3	0.36	---	---	33
956	nitrendipine	0.115	5	0.36	---	---	20
958	harman	-0.04	4	0.36	---	---	25
954	ramifenazone	-0.099	4	0.361	---	---	0
952	vitexin	0.011	4	0.362	---	---	25
949	tolazoline	-0.123	5	0.363	---	---	0
950	ikarugamycin	0.059	3	0.363	---	---	33
946	epivincamine	0.156	4	0.364	---	---	25
947	hydrochlorothiazide	0.173	5	0.364	---	---	40
948	flunixin	0.082	5	0.364	---	---	20
944	convolamine	-0.005	4	0.365	---	---	25
945	pyridoxine	0	4	0.365	---	---	0
942	nicotinic acid	0.165	4	0.366	---	---	25
943	rolitetracycline	0	4	0.366	---	---	0
938	tiapride	0.111	5	0.367	---	---	20
939	laudanosine	0.181	4	0.367	---	---	25
940	ethotoin	0	6	0.367	---	---	0
937	succinylsulfathiazole	0.105	4	0.368	---	---	25
934	acetohexamide	0	4	0.369	---	---	0
935	tomatidine	0	4	0.369	---	---	0
932	4-hydroxyphenazone	0.129	5	0.37	---	---	40
930	bemegride	0	4	0.371	---	---	0
931	aconitine	-0.063	4	0.371	---	---	25
927	boldine	0.063	4	0.373	---	---	25
922	flucytosine	0.205	4	0.374	---	---	25
924	propoxycaine	0.06	4	0.374	---	---	25
925	methyldopa	0.092	5	0.374	---	---	20
917	carbarsone	0.139	4	0.375	---	---	25
918	galantamine	0	4	0.375	---	---	0
920	diazoxide	0.001	5	0.375	---	---	20
921	tetroquinone	0	4	0.375	---	---	0
912	asiaticoside	0.038	4	0.377	---	---	25
913	sitosterol	0	4	0.377	---	---	0
914	cefixime	0.167	4	0.377	---	---	25
915	prilocaine	0.115	6	0.377	---	---	16
910	pancuronium bromide	0.131	4	0.378	---	---	25
907	mafenide	-0.059	5	0.379	---	---	0
908	bendroflumethiazide	-0.078	6	0.379	---	---	0
905	glipizide	0.157	5	0.38	---	---	20
359	naringin	0.253	4	0.381	0.49	0.283	50
902	SC-560	-0.128	3	0.383	---	---	0
903	glycopyrronium bromide	-0.092	5	0.383	---	---	0
904	fusaric acid	0.114	4	0.383	---	---	25
900	dacarbazine	0	4	0.384	---	---	0
901	CP-863187	-0.005	4	0.384	---	---	25
355	decamethonium bromide	0.294	4	0.385	0.47793	0.3566	50
897	nadide	0.003	4	0.385	---	---	25
352	tiratricol	0.101	4	0.386	0.47276	0.4789	50
895	paroxetine	0	4	0.386	---	---	0
896	zidovudine	0	4	0.386	---	---	0
890	Prestwick-689	0.131	4	0.388	---	---	25
891	piperacillin	-0.002	5	0.388	---	---	20
892	mesoridazine	0.164	4	0.388	---	---	25
893	raubasine	-0.11	4	0.388	---	---	0
894	sulindac	0.01	7	0.388	---	---	14
257	tetraethylenepentamine	0.112	6	0.389	0.24989	0.219	50
887	pentetic acid	-0.011	5	0.389	---	---	20
350	(+)-isoprenaline	-0.019	4	0.39	0.46233	0.5596	50
883	diphenylpyraline	-0.074	6	0.39	---	---	0
884	16-phenyltetranorprostaglandin E2	-0.155	4	0.39	---	---	0
885	sulfamethoxazole	0.106	5	0.39	---	---	40
880	naltrexone	-0.074	5	0.391	---	---	0
882	carteolol	-0.093	4	0.391	---	---	0
346	ketorolac	0.094	4	0.392	0.45499	0.4576	50
347	orciprenaline	0.074	4	0.392	0.45499	0.4709	50
878	doxycycline	0.155	5	0.392	---	---	40
879	betulin	-0.164	3	0.392	---	---	0
876	bupropion	0	4	0.393	---	---	0
877	cefaclor	0	4	0.393	---	---	0
874	oxamniquine	0.175	4	0.397	---	---	25
872	fosfosal	0	4	0.398	---	---	0
870	quinpirole	-0.032	4	0.399	---	---	25
868	ganciclovir	0	4	0.4	---	---	0
866	mitoxantrone	0.232	3	0.401	---	---	33
867	fenoprofen	0	6	0.401	---	---	0
862	terconazole	0	4	0.402	---	---	0
864	papaverine	0	4	0.402	---	---	0
865	equilin	0.108	5	0.402	---	---	20
859	altizide	0	4	0.404	---	---	0
432	5252917	-0.011	2	0.405	0.80804	0.8562	50
857	tetramisole	0	4	0.405	---	---	0
858	fenofibrate	-0.146	3	0.405	---	---	0
855	penbutolol	-0.139	3	0.406	---	---	0
856	estradiol	0.117	37	0.406	---	---	27
851	Prestwick-864	0	4	0.407	---	---	0
853	spiradoline	-0.001	4	0.407	---	---	25
854	chlorphenamine	0.111	4	0.407	---	---	25
850	theobromine	0.204	4	0.408	---	---	25
849	meglumine	0.109	4	0.409	---	---	25
847	mevalolactone	0.192	3	0.411	---	---	33
848	probenecid	0	4	0.411	---	---	0
843	diprophylline	-0.08	5	0.412	---	---	0
321	lobeline	0.065	4	0.413	0.38728	0.1765	50
838	dimethadione	0.152	4	0.413	---	---	25
839	celecoxib	0.042	5	0.413	---	---	20
840	lactobionic acid	0.219	4	0.413	---	---	25
841	acebutolol	-0.095	5	0.413	---	---	0
842	Trolox C	0	4	0.413	---	---	0
836	molindone	0	4	0.414	---	---	0
837	canrenoic acid	0	4	0.414	---	---	0
835	naproxen	0.091	9	0.415	---	---	22
831	articaine	0.245	3	0.416	---	---	33
832	ribostamycin	0	4	0.416	---	---	0
833	paracetamol	0.109	4	0.416	---	---	25
834	cyanocobalamin	0	4	0.416	---	---	0
827	BCB000039	0	3	0.417	---	---	0
828	(+/-)-catechin	0	4	0.417	---	---	0
822	noscapine	0	4	0.419	---	---	0
823	methoxsalen	0	3	0.419	---	---	0
824	rotenone	-0.106	4	0.419	---	---	0
825	fenbufen	0.121	6	0.419	---	---	16
820	irinotecan	0	3	0.42	---	---	0
821	piromidic acid	0	4	0.42	---	---	0
819	SR-95531	0.039	4	0.421	---	---	25
310	cyclobenzaprine	0.117	4	0.422	0.36187	0.5833	50
816	quinidine	0	3	0.422	---	---	0
818	hydrocotarnine	0.128	4	0.422	---	---	25
812	nialamide	0	4	0.423	---	---	0
813	prednisone	-0.051	5	0.423	---	---	20
814	fluticasone	0.194	4	0.423	---	---	25
815	lincomycin	0.052	3	0.423	---	---	33
303	piperine	0.185	4	0.425	0.35382	0.2606	50
808	N-acetyl-L-aspartic acid	0	4	0.426	---	---	0
810	demecarium bromide	0.076	4	0.426	---	---	25
811	carisoprodol	0.144	4	0.426	---	---	25
807	cefuroxime	0	4	0.427	---	---	0
421	TTNPB	0.161	2	0.428	0.74625	0.8385	50
806	apomorphine	0.09	5	0.429	---	---	20
803	BAS-012416453	0.176	3	0.43	---	---	33
292	ketoconazole	0.294	4	0.433	0.33132	0.298	50
799	karakoline	0	6	0.433	---	---	0
800	dehydrocholic acid	0.137	5	0.433	---	---	40
801	sulmazole	0.122	3	0.433	---	---	33
798	isopropamide iodide	0	4	0.434	---	---	0
795	butirosin	0	4	0.435	---	---	0
796	aminocaproic acid	0.209	3	0.435	---	---	33
288	amikacin	0.106	4	0.436	0.32193	0.2478	50
792	clemastine	-0.139	3	0.437	---	---	0
793	PHA-00816795	0	2	0.437	---	---	0
794	khellin	0.032	5	0.437	---	---	20
286	epitiostanol	0.274	4	0.438	0.31612	0.3467	50
789	doxorubicin	0.224	3	0.438	---	---	33
790	acacetin	0.101	6	0.438	---	---	16
791	dantrolene	0.217	6	0.438	---	---	33
785	alfuzosin	0	5	0.44	---	---	0
786	trimethoprim	-0.015	5	0.44	---	---	20
787	bicuculline	0	4	0.44	---	---	0
788	dihydroergocristine	-0.078	4	0.44	---	---	25
782	enalapril	0.147	4	0.441	---	---	25
783	GW-8510	0	4	0.441	---	---	0
784	droperidol	0	4	0.441	---	---	0
777	lumicolchicine	0	3	0.442	---	---	0
778	santonin	0	4	0.442	---	---	0
780	maprotiline	-0.148	4	0.442	---	---	0
776	bephenium hydroxynaphthoate	0.092	5	0.443	---	---	20
771	tolazamide	0	3	0.444	---	---	0
773	pergolide	-0.185	4	0.444	---	---	0
774	hydroquinine	-0.127	4	0.444	---	---	0
770	hexestrol	0	4	0.445	---	---	0
280	gibberellic acid	0.331	4	0.446	0.29543	0.216	50
407	AH-6809	0.067	2	0.446	0.69118	0.6466	50
769	alsterpaullone	0	3	0.446	---	---	0
277	securinine	0.299	4	0.448	0.28906	0.5779	50
767	estrone	0.145	4	0.448	---	---	25
766	alclometasone	0	4	0.449	---	---	0
275	bacampicillin	0.202	4	0.45	0.28554	0.2994	50
763	levcycloserine	0	4	0.45	---	---	0
765	R-atenolol	0.188	4	0.45	---	---	25
759	suxibuzone	0	4	0.452	---	---	0
760	eticlopride	0.088	4	0.452	---	---	25
761	octopamine	0	4	0.452	---	---	0
270	nilutamide	0.106	4	0.453	0.27852	0.3016	50
757	brompheniramine	0	4	0.453	---	---	0
268	triprolidine	0.215	4	0.454	0.27508	0.2222	50
756	isosorbide	-0.134	4	0.454	---	---	0
753	PHA-00851261E	0.056	8	0.455	---	---	25
754	sulfamethizole	0.141	4	0.455	---	---	25
265	clopamide	0.259	4	0.456	0.27178	0.2353	50
751	myosmine	0.131	6	0.456	---	---	33
263	0316684-0000	0.231	4	0.457	0.2676	0.2308	50
749	alprostadil	0.038	7	0.458	---	---	28
748	loracarbef	-0.034	4	0.459	---	---	25
746	tolmetin	0.119	4	0.46	---	---	25
747	nefopam	0.03	5	0.46	---	---	20
742	tetrahydroalstonine	0	4	0.461	---	---	0
744	tiaprofenic acid	0	4	0.461	---	---	0
745	racecadotril	0.152	4	0.461	---	---	25
260	kaempferol	0.214	4	0.463	0.25419	0.3073	50
738	azacitidine	0	3	0.465	---	---	0
736	lansoprazole	0.249	4	0.466	---	---	25
737	tetracycline	-0.091	5	0.466	---	---	0
734	metacycline	0.123	4	0.467	---	---	25
732	homosalate	0	4	0.468	---	---	0
733	vanoxerine	0	4	0.468	---	---	0
729	neostigmine bromide	0	4	0.469	---	---	0
730	cytisine	0	4	0.469	---	---	0
731	(+)-chelidonine	0	4	0.469	---	---	0
727	sparteine	0.178	4	0.47	---	---	25
728	ifosfamide	0.176	3	0.47	---	---	33
725	mebhydrolin	-0.094	4	0.471	---	---	0
724	ciprofibrate	0.017	4	0.472	---	---	25
722	gelsemine	0.05	4	0.473	---	---	25
723	niflumic acid	0.133	4	0.473	---	---	25
719	chlorhexidine	0.129	5	0.475	---	---	40
718	ozagrel	0	4	0.476	---	---	0
250	clidinium bromide	0.31	4	0.477	0.22318	0.1812	50
717	homatropine	0.052	5	0.477	---	---	20
716	N6-methyladenosine	0.042	4	0.478	---	---	25
249	myricetin	0.165	4	0.479	0.2195	0.3284	50
713	genistein	0.234	17	0.48	---	---	47
714	6-bromoindirubin-3'-oxime	0.095	7	0.48	---	---	14
708	tenoxicam	0.118	4	0.481	---	---	25
709	ampicillin	0.165	4	0.481	---	---	25
710	pioglitazone	0.052	11	0.481	---	---	9
712	CP-320650-01	-0.057	8	0.481	---	---	0
705	betamethasone	0	3	0.482	---	---	0
707	PNU-0293363	0.164	3	0.482	---	---	33
704	zardaverine	0	4	0.483	---	---	0
701	biotin	0.218	3	0.485	---	---	33
702	bethanechol	0.145	4	0.485	---	---	25
703	camptothecin	0	3	0.485	---	---	0
244	PHA-00767505E	0.207	4	0.486	0.20661	0.1613	50
700	SB-203580	0	5	0.486	---	---	0
699	halofantrine	-0.121	3	0.487	---	---	0
697	lycorine	0.245	5	0.488	---	---	40
698	propidium iodide	-0.037	4	0.488	---	---	25
695	suprofen	0.118	4	0.489	---	---	25
692	Prestwick-1080	0.12	4	0.49	---	---	25
693	paromomycin	0.134	4	0.49	---	---	25
691	lobelanidine	0	4	0.491	---	---	0
689	ergocalciferol	0.178	4	0.492	---	---	25
690	hexetidine	-0.123	4	0.492	---	---	0
235	amrinone	0.272	4	0.493	0.19384	0.1691	50
686	metronidazole	0.041	5	0.493	---	---	20
684	disopyramide	0.169	4	0.494	---	---	25
685	N-acetylmuramic acid	0.177	4	0.494	---	---	25
683	fusidic acid	0.162	4	0.495	---	---	25
682	3-nitropropionic acid	0	4	0.497	---	---	0
193	minoxidil	0.371	5	0.498	0.11611	0.037	60
680	moroxydine	0.038	5	0.498	---	---	20
681	clofazimine	-0.135	5	0.498	---	---	0
679	tocainide	0	4	0.499	---	---	0
676	stachydrine	0.185	4	0.5	---	---	25
228	betulinic acid	0.323	4	0.501	0.18158	0.3057	50
223	harpagoside	0.32	4	0.503	0.1778	0.3097	50
224	harmaline	0.31	4	0.503	0.17808	0.1056	50
673	meclofenamic acid	0	5	0.503	---	---	0
671	ethisterone	0	6	0.504	---	---	0
669	chlortalidone	0	4	0.505	---	---	0
670	cefadroxil	0	4	0.505	---	---	0
668	suramin sodium	0	4	0.506	---	---	0
666	spaglumic acid	0	2	0.509	---	---	0
664	dyclonine	0	4	0.511	---	---	0
213	sulfanilamide	0.302	4	0.513	0.16175	0.1288	50
661	arecoline	0.182	4	0.515	---	---	25
662	streptomycin	0.117	4	0.515	---	---	25
659	levomepromazine	-0.17	4	0.516	---	---	0
660	bambuterol	0.159	4	0.516	---	---	25
658	cefoperazone	-0.008	3	0.517	---	---	33
656	isoniazid	0.067	5	0.518	---	---	20
657	dorzolamide	0	4	0.518	---	---	0
654	tetracaine	0.053	3	0.519	---	---	33
655	iodixanol	0	3	0.519	---	---	0
653	cromoglicic acid	0	2	0.52	---	---	0
651	cyclopenthiazide	0.174	4	0.521	---	---	25
652	coralyne	0.151	4	0.521	---	---	25
650	cefepime	0.134	4	0.524	---	---	25
649	0317956-0000	0.007	8	0.525	---	---	12
642	furazolidone	0.032	4	0.53	---	---	25
643	prasterone	0	4	0.53	---	---	0
644	bergenin	0.142	4	0.53	---	---	25
645	nizatidine	0.135	4	0.53	---	---	25
641	bretylium tosilate	0.125	4	0.531	---	---	25
150	ciprofloxacin	0.217	5	0.532	0.0767	0.0465	60
640	cefoxitin	0	4	0.532	---	---	0
638	fisetin	0	1	0.534	---	---	0
639	gliquidone	0.209	4	0.534	---	---	25
637	chlormezanone	0.133	4	0.535	---	---	25
635	SC-58125	0	4	0.536	---	---	0
636	meclocycline	0.155	4	0.536	---	---	25
144	mesalazine	0.251	5	0.538	0.07075	0.016	60
633	primaquine	0	4	0.538	---	---	0
634	exemestane	0	1	0.538	---	---	0
632	ambroxol	-0.114	4	0.54	---	---	0
626	nafcillin	0.106	4	0.542	---	---	25
627	citalopram	0	4	0.542	---	---	0
629	calycanthine	0.201	4	0.542	---	---	25
630	zaprinast	0.004	4	0.542	---	---	25
631	acenocoumarol	0	5	0.542	---	---	0
624	pheniramine	0	5	0.546	---	---	0
194	butacaine	0.223	4	0.547	0.11747	0.0945	50
623	Prestwick-984	0	4	0.547	---	---	0
191	amiprilose	0.165	4	0.549	0.1144	0.0986	50
620	ethionamide	0.213	3	0.549	---	---	33
621	PHA-00745360	0	8	0.549	---	---	0
622	triflupromazine	0.193	4	0.549	---	---	25
190	Prestwick-642	0.237	4	0.55	0.11341	0.3713	50
619	5182598	0	2	0.551	---	---	0
617	levothyroxine sodium	0.216	4	0.552	---	---	25
618	H-7	0	4	0.552	---	---	0
616	15(S)-15-methylprostaglandin E2	0	4	0.554	---	---	0
184	mephenytoin	0.276	4	0.555	0.10832	0.1361	50
247	ioxaglic acid	0.361	3	0.555	0.21491	0.1967	66
613	diclofenamide	0.124	4	0.555	---	---	25
610	metampicillin	0	5	0.557	---	---	0
611	lisuride	0.017	5	0.557	---	---	20
177	phensuximide	0.341	4	0.56	0.10285	0.1078	50
608	cefotiam	0.172	4	0.561	---	---	25
609	metoprolol	0.142	4	0.561	---	---	25
607	BCB000040	0.18	4	0.562	---	---	25
240	PF-00875133-00	0.362	3	0.563	0.20151	0.1566	66
605	fasudil	0	2	0.563	---	---	0
604	dobutamine	0	4	0.566	---	---	0
603	iohexol	0.007	4	0.567	---	---	25
602	benzathine benzylpenicillin	0	4	0.568	---	---	0
600	methyldopate	0.181	4	0.57	---	---	25
599	5162773	0	1	0.571	---	---	0
597	diloxanide	0	4	0.572	---	---	0
596	brinzolamide	0.094	4	0.573	---	---	25
167	hymecromone	0.194	4	0.574	0.0892	0.0753	50
595	5666823	0	1	0.574	---	---	0
593	chloroquine	0	4	0.576	---	---	0
594	PHA-00846566E	0	3	0.576	---	---	0
165	tropine	0.298	4	0.577	0.08628	0.05	50
592	dienestrol	0	3	0.577	---	---	0
164	cloxacillin	0.298	4	0.578	0.08528	0.102	50
590	xamoterol	0	3	0.578	---	---	0
591	rilmenidine	0.136	4	0.578	---	---	25
589	rifampicin	0.152	4	0.579	---	---	25
220	phenazone	0.193	3	0.581	0.17156	0.1583	66
587	pindolol	0.098	5	0.582	---	---	20
586	nystatin	0.14	3	0.583	---	---	33
217	cefalonium	0.353	3	0.584	0.16563	0.0938	66
585	copper sulfate	0.144	4	0.584	---	---	25
155	memantine	0.251	4	0.585	0.07915	0.0816	50
216	16,16-dimethylprostaglandin E2	0.374	3	0.585	0.16511	0.2395	66
584	IC-86621	0	4	0.585	---	---	0
582	5152487	0	1	0.586	---	---	0
583	vincamine	0.134	6	0.586	---	---	33
580	pyrithyldione	0	4	0.588	---	---	0
581	trapidil	0.278	3	0.588	---	---	33
578	merbromin	0.264	5	0.592	---	---	40
210	Prestwick-983	0.148	3	0.593	0.15217	0.4157	66
577	iocetamic acid	0.138	4	0.594	---	---	25
208	bacitracin	0.341	3	0.595	0.14869	0.1565	66
576	cyclic adenosine monophosphate	0.138	4	0.595	---	---	25
573	cefapirin	0	4	0.596	---	---	0
574	chlorogenic acid	0.152	4	0.596	---	---	25
575	netilmicin	0.25	4	0.596	---	---	25
571	trimethadione	0	4	0.597	---	---	0
572	nomegestrol	0.23	3	0.597	---	---	33
568	praziquantel	0.154	4	0.601	---	---	25
567	tiletamine	0.1	4	0.602	---	---	25
566	levopropoxyphene	0.17	4	0.603	---	---	25
136	ketotifen	0.35	4	0.604	0.0641	0.1158	50
565	sulfamonomethoxine	0.054	4	0.604	---	---	25
134	arcaine	0.206	4	0.605	0.06304	0.0141	50
564	iopromide	0.111	4	0.607	---	---	25
131	pilocarpine	0.341	4	0.608	0.06105	0.2076	50
57	bucladesine	0.329	6	0.609	0.01122	0	66
129	levobunolol	0.275	4	0.609	0.05976	0.109	50
563	quipazine	0	4	0.609	---	---	0
126	Prestwick-675	0.298	4	0.612	0.05835	0.1186	50
561	benzocaine	0.128	4	0.612	---	---	25
560	etynodiol	0.163	4	0.613	---	---	25
122	etilefrine	0.139	4	0.614	0.05681	0.0526	50
123	estropipate	0.326	4	0.614	0.05719	0.0659	50
558	finasteride	0.216	6	0.614	---	---	33
559	3-aminobenzamide	0	1	0.614	---	---	0
557	alfadolone	0	3	0.615	---	---	0
117	corticosterone	0.131	4	0.619	0.05365	0.0773	50
555	biperiden	0.051	5	0.619	---	---	20
554	mycophenolic acid	0.222	3	0.62	---	---	33
114	ceforanide	0.307	4	0.621	0.05174	0.1586	50
115	meteneprost	0.378	4	0.621	0.05182	0.1522	50
553	STOCK1N-35874	0	2	0.621	---	---	0
113	streptozocin	0.254	4	0.623	0.05085	0.0774	50
551	dapsone	0	5	0.625	---	---	0
552	chloropyrazine	0.108	4	0.625	---	---	25
547	scoulerine	0	4	0.626	---	---	0
548	tolnaftate	0.072	5	0.626	---	---	20
549	azapropazone	0	3	0.626	---	---	0
74	guanadrel	0.337	5	0.627	0.02099	0.0862	60
546	yohimbic acid	0	3	0.627	---	---	0
545	Prestwick-972	0	3	0.628	---	---	0
180	sulfaquinoxaline	0.389	3	0.63	0.10526	0.1933	66
266	NU-1025	0.146	2	0.631	0.27277	0.2064	50
69	isocarboxazid	0.344	5	0.632	0.01912	0.0414	60
544	diethylstilbestrol	0.156	6	0.633	---	---	16
106	etifenin	0.238	4	0.634	0.04444	0.029	75
542	furosemide	0.156	4	0.635	---	---	25
543	ampyrone	0	5	0.635	---	---	0
105	oxolamine	0.279	4	0.636	0.04275	0.1374	50
541	pregnenolone	0.131	4	0.637	---	---	25
170	mimosine	0.391	3	0.643	0.09344	0.0798	66
171	benzbromarone	0.39	3	0.643	0.09356	0.1046	66
99	metrizamide	0.485	4	0.644	0.03893	0.0959	75
539	acemetacin	0	4	0.645	---	---	0
538	2-aminobenzenesulfonamide	0	4	0.646	---	---	0
537	MK-886	0	2	0.65	---	---	0
536	pentoxifylline	0.273	5	0.651	---	---	40
93	pivmecillinam	0.522	4	0.653	0.03402	0.0305	75
535	fludrocortisone	0.184	8	0.653	---	---	37
534	ribavirin	0.172	4	0.655	---	---	25
531	aciclovir	0.092	6	0.656	---	---	16
532	dopamine	0	1	0.656	---	---	0
533	iproniazid	0.137	5	0.656	---	---	20
529	canadine	0	4	0.657	---	---	0
530	diphenhydramine	0.129	5	0.657	---	---	20
86	folic acid	0.452	4	0.659	0.03117	0.0114	75
527	vancomycin	0	4	0.659	---	---	0
152	iloprost	0.381	3	0.66	0.07846	0.2434	66
84	Prestwick-967	0.416	4	0.661	0.03016	0.0077	75
526	ajmaline	0	3	0.661	---	---	0
524	josamycin	0.109	5	0.662	---	---	20
522	midodrine	0.081	5	0.67	---	---	20
519	oxybenzone	0	4	0.672	---	---	0
520	sulfadimethoxine	0	5	0.672	---	---	0
246	arachidonyltrifluoromethane	0.25	2	0.674	0.21289	0.2579	50
76	indoprofen	0.457	4	0.677	0.02395	0.0617	75
75	melatonin	0.466	4	0.678	0.02322	0.0321	75
518	thiamine	0.171	3	0.678	---	---	33
517	isoxicam	0.275	5	0.679	---	---	40
516	vigabatrin	0.229	3	0.681	---	---	33
515	colistin	0.127	4	0.682	---	---	25
514	thioperamide	0	5	0.683	---	---	0
73	terazosin	0.421	4	0.687	0.02037	0.0562	75
70	chenodeoxycholic acid	0.349	4	0.688	0.01981	0.1319	50
513	vinburnine	0.11	4	0.689	---	---	25
512	etiocholanolone	0.149	6	0.693	---	---	16
511	leflunomide	0.121	4	0.7	---	---	25
66	isometheptene	0.279	4	0.701	0.01649	0.0539	50
510	trihexyphenidyl	0	3	0.701	---	---	0
509	Prestwick-691	0	3	0.706	---	---	0
508	PF-00539745-00	0	3	0.709	---	---	0
507	harmalol	0.15	3	0.71	---	---	33
506	BW-B70C	0	1	0.713	---	---	0
109	Gly-His-Lys	0.511	3	0.714	0.04591	0.1854	66
504	podophyllotoxin	0	4	0.719	---	---	0
58	clorsulon	0.388	4	0.72	0.01231	0.0468	50
502	gabexate	0.109	4	0.724	---	---	25
501	carbimazole	0	3	0.725	---	---	0
500	splitomicin	0	1	0.726	---	---	0
54	amantadine	0.273	4	0.729	0.01056	0.0629	50
499	guanabenz	0.137	5	0.734	---	---	20
497	decitabine	0	1	0.738	---	---	0
91	tacrolimus	0.349	3	0.744	0.03277	0.0573	66
495	felbinac	0	4	0.745	---	---	0
493	3-acetamidocoumarin	0.182	4	0.747	---	---	25
494	calcium folinate	0.215	5	0.747	---	---	40
28	atractyloside	0.398	5	0.749	0.00234	0.0389	60
491	cinchonine	0.123	4	0.754	---	---	25
492	heptaminol	0.121	5	0.754	---	---	20
46	cefamandole	0.394	4	0.759	0.00631	0.0208	75
45	naringenin	0.491	4	0.76	0.00631	0.0266	75
490	trimethobenzamide	0.265	5	0.76	---	---	40
43	timolol	0.302	4	0.771	0.00539	0.0169	50
485	demecolcine	0	1	0.773	---	---	0
25	tranexamic acid	0.339	5	0.781	0.00106	0.0061	60
482	nadolol	0	4	0.793	---	---	0
33	Prestwick-1103	0.404	4	0.803	0.00284	0.0124	50
61	atracurium besilate	0.429	3	0.813	0.01328	0.0231	66
480	viomycin	0	4	0.813	---	---	0
478	topiramate	0	1	0.814	---	---	0
26	gentamicin	0.46	4	0.826	0.00145	0.0063	75
477	isoflupredone	0	3	0.827	---	---	0
476	thiamphenicol	0.268	5	0.83	---	---	40
53	Prestwick-1082	0.406	3	0.832	0.00945	0.0368	66
475	Prestwick-692	0.142	4	0.838	---	---	25
472	5186223	0	1	0.857	---	---	0
21	pheneticillin	0.269	4	0.86	0.00052	0	50
15	adiphenine	0.453	5	0.872	8e-05	0.0053	60
36	vinblastine	0.438	3	0.876	0.00361	0.0276	66
470	phenyl biguanide	0.338	1	0.879	---	---	100
468	U0125	0.377	1	0.882	---	---	100
467	sulindac sulfide	0.403	1	0.886	---	---	100
78	imatinib	0.534	2	0.892	0.02424	0.0247	100
18	Prestwick-857	0.532	4	0.896	0.0001	0.0065	100
13	harmol	0.661	4	0.919	4e-05	0	100
2	iopamidol	0.653	4	0.943	0	0	100
1	bumetanide	0.696	4	0.944	0	0	100
464	tomelukast	0.645	1	0.962	---	---	100
463	12,13-EODE	0.685	1	0.973	---	---	100
461	DL-PPMP	0.721	1	0.982	---	---	100
460	5149715	0.758	1	0.989	---	---	100
459	5186324	0.771	1	0.991	---	---	100

## Sheet: by cmap name and cell line
rank	cmap.name.and.cell.line	mean	n	enrichment	p	specificity	percent non-null
1	thioridazine-HL60	-0.803	4	-0.969	0	0	100
2	thioridazine-PC3	-0.749	5	-0.948	0	0.0204	100
3	vorinostat-MCF7	-0.677	7	-0.902	0	0.0971	100
4	trichostatin.A-PC3	-0.728	55	-0.885	0	0	98
5	tanespimycin-HL60	-0.647	12	-0.799	0	0.0214	100
6	trichostatin.A-MCF7	-0.53	92	-0.654	0	0.1287	84
7	LY-294002-MCF7	-0.485	34	-0.539	0	0.0625	79
8	trichostatin.A-HL60	-0.38	34	-0.386	0	0.2886	61
9	trifluoperazine-PC3	-0.79	3	-0.983	2e-05	0.0086	100
10	prochlorperazine-MCF7	-0.534	9	-0.698	4e-05	0.027	100
11	fulvestrant-MCF7	-0.384	21	-0.465	8e-05	0.1679	71
12	tanespimycin-MCF7	-0.308	36	-0.363	0.0001	0.4016	69
13	fluphenazine-PC3	-0.71	3	-0.964	0.00012	0.0086	100
14	sirolimus-PC3	-0.587	8	-0.744	0.00012	0.1409	100
15	vorinostat-PC3	-0.799	2	-0.993	0.00016	0	100
16	LY-294002-PC3	-0.575	12	-0.598	0.00018	0.1124	83
17	genistein-MCF7	0.274	11	0.592	0.0003	0.0181	54
18	meteneprost-PC3	0.756	2	0.985	0.0004	0.0056	100
19	alexidine-PC3	-0.763	2	-0.987	0.00042	0	100
20	puromycin-MCF7	-0.8	2	-0.987	0.00042	0.0397	100
21	trifluoperazine-MCF7	-0.488	9	-0.64	0.00044	0.0481	77
22	15-delta.prostaglandin.J2-MCF7	-0.564	8	-0.661	0.00068	0.0552	100
23	sirolimus-MCF7	-0.352	25	-0.38	0.00092	0.3904	64
24	pyrvinium-MCF7	-0.675	4	-0.85	0.00093	0.087	100
25	adiphenine-MCF7	0.741	2	0.975	0.00099	0.0059	100
26	atractyloside-MCF7	0.701	2	0.975	0.00099	0	100
27	0297417-0002B-MCF7	-0.731	2	-0.977	0.00109	0.0222	100
28	thioridazine-MCF7	-0.445	11	-0.545	0.00136	0.0722	81
29	naringenin-MCF7	0.665	2	0.966	0.00197	0.0273	100
30	wortmannin-PC3	-0.731	2	-0.968	0.00229	0.0753	100
31	ketotifen-MCF7	0.699	2	0.961	0.00256	0.0162	100
32	mefloquine-PC3	-0.695	2	-0.965	0.00276	0.0431	100
33	thiamphenicol-MCF7	0.669	2	0.959	0.003	0	100
34	methylbenzethonium.chloride-PC3	-0.69	2	-0.963	0.00312	0.0256	100
35	0316684-0000-PC3	0.694	2	0.957	0.00324	0.0189	100
36	scriptaid-PC3	-0.692	2	-0.959	0.0037	0.0106	100
37	clidinium.bromide-MCF7	0.619	2	0.952	0.0041	0	100
38	bacampicillin-MCF7	0.663	2	0.95	0.00467	0.0226	100
39	gentamicin-PC3	0.643	2	0.947	0.00499	0	100
40	quinostatin-MCF7	-0.702	2	-0.95	0.00545	0.1069	100
41	gibberellic.acid-MCF7	0.661	2	0.946	0.00547	0.0066	100
42	guanadrel-MCF7	0.617	2	0.946	0.00557	0.019	100
43	estropipate-MCF7	0.652	2	0.945	0.00563	0.0235	100
44	iopamidol-MCF7	0.701	2	0.945	0.00571	0.0479	100
45	bumetanide-MCF7	0.701	2	0.943	0.00606	0.0223	100
46	valproic.acid-HL60	-0.354	14	-0.431	0.00643	0.3374	64
47	prochlorperazine-PC3	-0.723	3	-0.852	0.00647	0.075	100
48	vincamine-MCF7	0.267	3	0.849	0.00651	0.0072	66
49	PHA-00767505E-PC3	0.595	2	0.938	0.00748	0.0057	100
50	sulfaquinoxaline-MCF7	0.584	2	0.936	0.00783	0.0238	100
51	nortriptyline-MCF7	-0.641	2	-0.938	0.00797	0.036	100
52	azacyclonol-PC3	-0.652	2	-0.936	0.00861	0.0354	100
53	fluphenazine-HL60	-0.576	4	-0.743	0.00863	0.0357	100
54	melatonin-MCF7	0.562	2	0.928	0.00984	0.0298	100
55	Prestwick-983-MCF7	0.575	2	0.927	0.01034	0.0377	100
56	indoprofen-MCF7	0.579	2	0.926	0.01046	0.0345	100
57	rottlerin-MCF7	-0.636	3	-0.826	0.01062	0.042	100
58	LY-294002-HL60	-0.389	13	-0.431	0.01072	0.3036	61
59	isocarboxazid-PC3	0.56	2	0.925	0.01086	0.0124	100
60	amrinone-MCF7	0.544	2	0.925	0.0109	0.0129	100
61	emetine-MCF7	-0.643	2	-0.925	0.01153	0.1056	100
62	pheneticillin-MCF7	0.539	2	0.922	0.01185	0	100
63	clorgiline-MCF7	-0.633	2	-0.924	0.01187	0.0222	100
64	harpagoside-MCF7	0.64	2	0.921	0.01237	0.0455	100
65	prochlorperazine-HL60	-0.554	4	-0.72	0.01243	0.036	75
66	etoposide-MCF7	-0.685	2	-0.92	0.01286	0.0417	100
67	Prestwick-1082-MCF7	0.608	2	0.919	0.01288	0.0164	100
68	harmol-MCF7	0.593	2	0.919	0.01298	0.0764	100
69	propylthiouracil-MCF7	-0.624	2	-0.919	0.01332	0.0203	100
70	ciprofloxacin-PC3	0.54	2	0.918	0.01332	0	100
71	withaferin.A-PC3	-0.645	2	-0.919	0.0134	0.0833	100
72	chlorcyclizine-PC3	-0.624	2	-0.918	0.01374	0.0327	100
73	etilefrine-MCF7	0.628	2	0.915	0.01433	0.0128	100
74	MS-275-PC3	-0.639	2	-0.915	0.01481	0.1482	100
75	cloxacillin-MCF7	0.596	2	0.911	0.016	0.012	100
76	Prestwick-967-MCF7	0.542	2	0.911	0.0161	0.026	100
77	tretinoin-HL60	-0.502	5	-0.635	0.01668	0.1967	80
78	cefamandole-MCF7	0.504	2	0.909	0.01682	0.0164	100
79	folic.acid-MCF7	0.556	2	0.909	0.01696	0.0299	100
80	tranexamic.acid-MCF7	0.611	2	0.908	0.01769	0.0419	100
81	amiodarone-MCF7	-0.525	3	-0.794	0.01785	0.0714	100
82	4-hydroxyphenazone-PC3	0.497	2	0.907	0.01795	0.0067	100
83	perhexiline-MCF7	-0.636	2	-0.905	0.01809	0.0926	100
84	dehydrocholic.acid-PC3	0.544	2	0.906	0.01813	0	100
85	astemizole-PC3	-0.648	2	-0.903	0.01877	0.1058	100
86	bucladesine-MCF7	0.44	4	0.692	0.0188	0.0066	75
87	pimozide-MCF7	-0.587	2	-0.903	0.01887	0.0826	100
88	resveratrol-MCF7	-0.441	6	-0.581	0.01905	0.2213	66
89	clozapine-PC3	-0.512	3	-0.789	0.01913	0.0221	100
90	pivmecillinam-MCF7	0.58	2	0.903	0.0194	0.0357	100
91	clopamide-MCF7	0.518	2	0.902	0.01968	0.0137	100
92	myricetin-MCF7	0.6	2	0.901	0.0202	0.0529	100
93	terazosin-MCF7	0.593	2	0.9	0.02064	0.0373	100
94	wortmannin-HL60	-0.596	4	-0.684	0.02186	0.0573	100
95	Prestwick-857-MCF7	0.443	2	0.895	0.02272	0.02	100
96	terfenadine-MCF7	-0.581	2	-0.892	0.02352	0.161	100
97	oxaprozin-MCF7	-0.459	4	-0.678	0.02393	0.0423	100
98	fluphenazine-MCF7	-0.337	10	-0.447	0.02393	0.1262	70
99	isometheptene-MCF7	0.559	2	0.892	0.02398	0.0127	100
100	ketorolac-MCF7	0.46	2	0.892	0.02408	0.036	100
101	timolol-MCF7	0.403	3	0.77	0.02414	0.0305	66
102	levobunolol-MCF7	0.55	2	0.89	0.02505	0.0126	100
103	(+)-isoprenaline-MCF7	0.493	2	0.89	0.02525	0.016	100
104	fluspirilene-MCF7	-0.608	2	-0.887	0.02557	0.1359	100
105	homochlorcyclizine-MCF7	-0.623	2	-0.886	0.02581	0.121	100
106	ioxaglic.acid-MCF7	0.541	2	0.888	0.02583	0.0403	100
107	epitiostanol-MCF7	0.549	2	0.887	0.02648	0.0513	100
108	metrizamide-MCF7	0.563	2	0.885	0.02728	0.0438	100
109	decamethonium.bromide-MCF7	0.589	2	0.885	0.0273	0.0111	100
110	memantine-MCF7	0.501	2	0.885	0.02734	0.025	100
111	trifluridine-MCF7	-0.579	2	-0.883	0.0276	0.0547	100
112	hymecromone-MCF7	0.388	2	0.881	0.02855	0.0419	100
113	naringin-MCF7	0.505	2	0.881	0.02861	0.037	100
114	bezafibrate-MCF7	-0.577	2	-0.878	0.03004	0.0266	100
115	guanfacine-MCF7	-0.479	3	-0.752	0.03093	0.0606	100
116	mifepristone-MCF7	-0.575	2	-0.876	0.03094	0.039	100
117	vinblastine-MCF7	0.242	2	0.875	0.03131	0.0533	50
118	astemizole-MCF7	-0.576	2	-0.875	0.03135	0.1633	100
119	promazine-PC3	-0.58	2	-0.874	0.03167	0.069	100
120	hycanthone-MCF7	-0.585	2	-0.874	0.03171	0.0248	100
121	trimipramine-MCF7	-0.584	2	-0.873	0.03187	0.0376	100
122	methylbenzethonium.chloride-MCF7	-0.527	3	-0.75	0.03211	0.0714	100
123	heptaminol-PC3	0.303	2	0.874	0.03215	0.0517	50
124	miconazole-MCF7	-0.555	2	-0.872	0.03231	0.0603	100
125	cloperastine-MCF7	-0.56	3	-0.748	0.03271	0.0882	100
126	tacrolimus-MCF7	0.349	3	0.744	0.03277	0.0573	66
127	valproic.acid-MCF7	-0.269	31	-0.25	0.03304	0.234	58
128	5224221-MCF7	-0.578	2	-0.87	0.03332	0.2105	100
129	adiphenine-PC3	0.392	2	0.871	0.03354	0.0985	50
130	naproxen-MCF7	0.356	4	0.653	0.03374	0.1728	50
131	lanatoside.C-MCF7	-0.504	3	-0.743	0.03465	0.1505	100
132	withaferin.A-MCF7	-0.592	2	-0.867	0.03537	0.1626	100
133	pentoxifylline-PC3	0.437	2	0.868	0.03543	0.0659	50
134	calcium.folinate-MCF7	0.337	2	0.868	0.03579	0.0649	50
135	sulindac-PC3	0.29	2	0.866	0.0366	0.0645	50
136	sulfamonomethoxine-MCF7	0.314	2	0.865	0.03694	0.0649	50
137	convolamine-MCF7	0.217	2	0.865	0.0372	0.0317	50
138	loperamide-MCF7	-0.519	3	-0.736	0.03754	0.113	100
139	rifabutin-MCF7	-0.542	2	-0.862	0.03801	0.1452	100
140	15-delta.prostaglandin.J2-PC3	-0.543	3	-0.734	0.03876	0.1507	100
141	valproic.acid-PC3	-0.334	10	-0.423	0.03877	0.1795	60
142	oxybutynin-MCF7	-0.602	2	-0.86	0.03895	0.0548	100
143	streptomycin-MCF7	0.233	2	0.859	0.03986	0.0818	50
144	cloperastine-PC3	-0.566	2	-0.856	0.04133	0.0672	100
145	piperidolate-MCF7	-0.543	2	-0.856	0.04165	0.0774	100
146	diphenhydramine-MCF7	0.322	2	0.856	0.04173	0.0803	50
147	loperamide-PC3	-0.549	2	-0.855	0.04223	0.0559	100
148	arcaine-MCF7	0.199	2	0.855	0.04263	0.0438	50
149	metoprolol-MCF7	0.285	2	0.853	0.0434	0.1556	50
150	levopropoxyphene-MCF7	0.339	2	0.853	0.04374	0.1156	50
151	pentamidine-MCF7	-0.463	3	-0.722	0.04399	0.0298	100
152	helveticoside-MCF7	-0.461	3	-0.722	0.04439	0.1071	100
153	benzocaine-MCF7	0.255	2	0.851	0.04471	0.0429	50
154	pentoxifylline-MCF7	0.247	2	0.851	0.04499	0.0435	50
155	cephaeline-MCF7	-0.462	3	-0.719	0.04587	0.3965	100
156	benzethonium.chloride-MCF7	-0.551	2	-0.847	0.04734	0.1191	100
157	zalcitabine-MCF7	0.317	2	0.846	0.04783	0.0971	50
158	ouabain-MCF7	-0.561	2	-0.843	0.0496	0.2316	100
159	clomifene-MCF7	-0.601	2	-0.843	0.04966	0.1805	100
160	phenylpropanolamine-MCF7	-0.562	2	-0.841	0.0509	0.0382	100
161	trifluoperazine-HL60	-0.467	4	-0.621	0.05132	0.125	75
162	bufexamac-MCF7	-0.536	2	-0.839	0.05151	0.0988	100
163	aciclovir-PC3	0.277	2	0.839	0.05187	0.0402	50
164	erastin-PC3	0.19	2	0.839	0.05197	0.0674	50
165	lycorine-MCF7	0.408	3	0.701	0.05232	0.1634	66
166	guanabenz-PC3	0.341	2	0.839	0.05239	0.0575	50
167	alvespimycin-PC3	-0.562	2	-0.836	0.05326	0.0805	100
168	Prestwick-692-MCF7	0.285	2	0.837	0.0533	0.1191	50
169	ceforanide-MCF7	0.259	2	0.837	0.05338	0.1579	50
170	khellin-MCF7	0.29	2	0.837	0.0538	0.1154	50
171	metronidazole-MCF7	0.314	2	0.836	0.05434	0.1538	50
172	benperidol-MCF7	-0.517	2	-0.833	0.05531	0.0533	100
173	thiostrepton-MCF7	-0.559	2	-0.832	0.05599	0.1604	100
174	orphenadrine-PC3	-0.521	2	-0.832	0.05615	0.0923	100
175	cinchonine-MCF7	0.246	2	0.831	0.05748	0.0962	50
176	Y-27632-MCF7	-0.535	2	-0.829	0.05762	0.0984	100
177	skimmianine-MCF7	-0.556	2	-0.828	0.05839	0.0452	100
178	nizatidine-MCF7	0.271	2	0.826	0.06143	0.121	50
179	gentamicin-MCF7	0.278	2	0.826	0.06145	0.1304	50
180	clofilium.tosylate-MCF7	-0.566	2	-0.824	0.06151	0.1118	100
181	meglumine-MCF7	0.218	2	0.825	0.06207	0.0621	50
182	mefloquine-MCF7	-0.559	2	-0.822	0.06261	0.129	100
183	fludrocortisone-PC3	0.21	2	0.824	0.06275	0.0867	50
184	minaprine-PC3	-0.508	2	-0.82	0.0643	0.0575	100
185	iopromide-MCF7	0.223	2	0.821	0.0645	0.0633	50
186	brinzolamide-MCF7	0.188	2	0.821	0.0646	0.0503	50
187	semustine-PC3	-0.524	2	-0.82	0.06463	0.1268	100
188	dihydroergocristine-MCF7	0.227	2	0.82	0.06507	0.105	50
189	methyldopate-MCF7	0.363	2	0.82	0.06513	0.1283	50
190	norcyclobenzaprine-MCF7	-0.538	2	-0.818	0.06541	0.1069	100
191	chlorpromazine-PC3	-0.486	4	-0.601	0.06587	0.084	75
192	chloropyrazine-MCF7	0.217	2	0.819	0.06601	0.102	50
193	sulfadimidine-PC3	0.327	2	0.818	0.06718	0.0875	50
194	iohexol-MCF7	0.28	2	0.817	0.06788	0.2188	50
195	antimycin.A-MCF7	-0.532	2	-0.814	0.06841	0.1881	100
196	sodium.phenylbutyrate-HL60	-0.513	2	-0.811	0.07084	0.1296	100
197	prenylamine-MCF7	-0.572	2	-0.811	0.07102	0.2359	100
198	atracurium.besilate-MCF7	0.319	2	0.812	0.07145	0.0575	50
199	0173570-0000-PC3	-0.25	4	-0.594	0.07255	0.2698	50
200	bepridil-MCF7	-0.518	2	-0.807	0.07338	0.184	100
201	raloxifene-MCF7	-0.48	3	-0.667	0.07405	0.131	100
202	sulconazole-MCF7	-0.55	2	-0.806	0.07464	0.1552	100
203	methotrexate-MCF7	-0.439	3	-0.665	0.07509	0.2481	100
204	gossypol-MCF7	-0.426	3	-0.664	0.07561	0.1631	100
205	geldanamycin-MCF7	-0.323	10	-0.385	0.07568	0.4286	70
206	bisacodyl-MCF7	-0.5	2	-0.803	0.07644	0.25	100
207	niclosamide-MCF7	-0.502	2	-0.802	0.07682	0.3097	100
208	furazolidone-MCF7	0.217	2	0.805	0.07694	0.1011	50
209	salbutamol-PC3	-0.488	2	-0.802	0.07722	0.1773	100
210	digoxin-MCF7	-0.513	2	-0.801	0.07746	0.2989	100
211	5248896-MCF7	-0.502	2	-0.801	0.078	0.0724	100
212	calmidazolium-MCF7	-0.551	2	-0.799	0.07887	0.1967	100
213	Prestwick-1103-MCF7	0.308	2	0.803	0.07889	0.1149	50
214	cycloserine-MCF7	-0.535	2	-0.799	0.07935	0.1023	100
215	suloctidil-MCF7	-0.482	2	-0.798	0.07951	0.1735	100
216	tonzonium.bromide-MCF7	-0.491	2	-0.798	0.07961	0.2143	100
217	spiradoline-MCF7	0.282	2	0.801	0.0802	0.0774	50
218	gemfibrozil-PC3	-0.496	2	-0.797	0.08034	0.1146	100
219	Prestwick-642-MCF7	0.29	2	0.8	0.08068	0.1552	50
220	xylazine-MCF7	-0.538	2	-0.796	0.0811	0.1198	100
221	bambuterol-MCF7	0.317	2	0.799	0.08159	0.117	50
222	metolazone-MCF7	0.315	2	0.798	0.08223	0.0988	50
223	betahistine-MCF7	-0.504	2	-0.795	0.08227	0.0894	100
224	PHA-00851261E-PC3	0.225	4	0.58	0.08359	0.0855	50
225	felodipine-MCF7	-0.417	5	-0.522	0.08397	0.211	80
226	niclosamide-PC3	-0.502	2	-0.792	0.0847	0.1818	100
227	hydrastinine-PC3	-0.518	2	-0.791	0.08519	0.068	100
228	mepyramine-MCF7	-0.48	2	-0.79	0.08646	0.1029	100
229	perphenazine-PC3	-0.525	2	-0.787	0.08859	0.1759	100
230	abamectin-MCF7	-0.506	2	-0.785	0.09044	0.1571	100
231	moroxydine-MCF7	0.313	2	0.786	0.09245	0.1538	50
232	trazodone-MCF7	-0.566	2	-0.783	0.09255	0.2011	100
233	SC-19220-MCF7	-0.479	2	-0.783	0.09265	0.0764	100
234	hesperetin-MCF7	-0.529	2	-0.782	0.09346	0.0925	100
235	deptropine-MCF7	-0.48	2	-0.78	0.09468	0.1163	100
236	tranexamic.acid-PC3	0.237	2	0.781	0.09652	0.1192	50
237	pilocarpine-MCF7	0.37	2	0.779	0.09816	0.1625	50
238	merbromin-PC3	0.27	2	0.778	0.09895	0.109	50
239	domperidone-MCF7	-0.474	2	-0.776	0.09895	0.0663	100
240	fluticasone-MCF7	0.388	2	0.778	0.09927	0.2229	50
241	fludroxycortide-PC3	-0.507	2	-0.775	0.09961	0.125	100
242	carbamazepine-MCF7	-0.419	5	-0.507	0.10043	0.1698	80
243	ethaverine-MCF7	-0.51	2	-0.773	0.10191	0.1467	100
244	trimethoprim-PC3	0.24	2	0.774	0.10326	0.085	50
245	trimethobenzamide-MCF7	0.35	2	0.772	0.10434	0.2143	50
246	nalbuphine-MCF7	-0.461	2	-0.767	0.10698	0.1462	100
247	flunarizine-MCF7	-0.538	2	-0.766	0.1075	0.1973	100
248	metergoline-MCF7	-0.533	2	-0.764	0.10935	0.155	100
249	amylocaine-MCF7	0.236	2	0.767	0.10967	0.1529	50
250	diltiazem-MCF7	-0.45	2	-0.76	0.11378	0.1361	100
251	methazolamide-MCF7	-0.537	2	-0.759	0.11462	0.0828	100
252	sulfaphenazole-MCF7	0.341	2	0.76	0.11597	0.1655	50
253	trimethobenzamide-PC3	0.312	2	0.76	0.11627	0.125	50
254	cefamandole-PC3	0.283	2	0.759	0.11704	0.1658	50
255	proscillaridin-MCF7	-0.445	2	-0.756	0.11734	0.3023	100
256	naphazoline-PC3	-0.467	2	-0.756	0.11752	0.1451	100
257	deferoxamine-MCF7	-0.367	5	-0.494	0.11809	0.1926	80
258	pindolol-MCF7	0.246	2	0.758	0.1181	0.1228	50
259	CP-645525-01-MCF7	-0.441	2	-0.755	0.11897	0.2248	100
260	lisuride-PC3	0.252	2	0.756	0.11903	0.15	50
261	ricinine-MCF7	-0.51	2	-0.754	0.11957	0.1429	100
262	zimeldine-PC3	-0.511	2	-0.751	0.12273	0.1675	100
263	diazoxide-MCF7	0.232	2	0.752	0.12295	0.2086	50
264	naftifine-MCF7	-0.478	2	-0.751	0.12311	0.1497	100
265	betulinic.acid-MCF7	0.378	2	0.751	0.12408	0.1799	50
266	progesterone-MCF7	-0.508	2	-0.75	0.12408	0.1168	100
267	cisapride-MCF7	-0.499	2	-0.75	0.12428	0.0909	100
268	atractyloside-PC3	0.294	2	0.749	0.12589	0.1149	50
269	amoxapine-PC3	-0.452	2	-0.746	0.1276	0.1229	100
270	clorsulon-MCF7	0.37	2	0.747	0.12774	0.2099	50
271	calcium.folinate-PC3	0.201	2	0.746	0.12824	0.1605	50
272	15-delta.prostaglandin.J2-HL60	-0.434	3	-0.61	0.12852	0.3429	66
273	dropropizine-MCF7	0.243	2	0.745	0.12909	0.1656	50
274	remoxipride-MCF7	-0.432	2	-0.744	0.12955	0.2184	100
275	sulfaguanidine-PC3	-0.451	2	-0.744	0.12969	0.1818	100
276	butoconazole-MCF7	-0.495	2	-0.743	0.1309	0.1515	100
277	ethoxyquin-MCF7	-0.488	2	-0.743	0.131	0.1061	100
278	azathioprine-PC3	0.323	2	0.743	0.13158	0.1833	50
279	alcuronium.chloride-MCF7	-0.437	2	-0.741	0.13291	0.0848	100
280	prednisolone-MCF7	0.243	3	0.606	0.13356	0.1166	66
281	idazoxan-MCF7	-0.519	2	-0.74	0.13396	0.1397	100
282	alvespimycin-MCF7	-0.327	7	-0.414	0.13397	0.4141	71
283	blebbistatin-MCF7	-0.498	2	-0.74	0.13412	0.1892	100
284	rescinnamine-MCF7	-0.483	2	-0.739	0.13464	0.2955	100
285	mesalazine-MCF7	0.21	3	0.605	0.13597	0.0584	66
286	desipramine-MCF7	-0.5	2	-0.738	0.13623	0.2181	100
287	dilazep-MCF7	-0.476	2	-0.737	0.13728	0.1667	100
288	pregnenolone-MCF7	0.262	2	0.737	0.1376	0.2961	50
289	5707885-PC3	-0.514	2	-0.736	0.13824	0.25	100
290	dantrolene-PC3	0.374	2	0.736	0.13851	0.2108	50
291	cetirizine-MCF7	-0.433	2	-0.735	0.13915	0.254	100
292	dosulepin-MCF7	-0.419	2	-0.731	0.14408	0.16	100
293	doxycycline-MCF7	0.449	3	0.598	0.1453	0.2267	66
294	dequalinium.chloride-MCF7	-0.528	2	-0.729	0.14583	0.229	100
295	amantadine-MCF7	0.31	2	0.729	0.14589	0.2485	50
296	amiloride-MCF7	-0.458	2	-0.729	0.14613	0.1584	100
297	proguanil-MCF7	-0.424	2	-0.729	0.14625	0.1523	100
298	delsoline-MCF7	-0.514	2	-0.728	0.14651	0.2012	100
299	nomifensine-MCF7	-0.527	2	-0.728	0.14716	0.1548	100
300	epirizole-MCF7	-0.493	2	-0.726	0.14889	0.1758	100
301	protriptyline-MCF7	-0.553	2	-0.724	0.15195	0.2524	100
302	pizotifen-MCF7	-0.412	2	-0.723	0.15257	0.1157	100
303	spironolactone-MCF7	-0.483	2	-0.72	0.15627	0.2134	100
304	colistin-MCF7	0.254	2	0.719	0.15663	0.2099	50
305	tinidazole-MCF7	0.297	3	0.59	0.15734	0.1742	66
306	isoniazid-PC3	0.383	2	0.718	0.15828	0.3766	50
307	proadifen-MCF7	-0.464	2	-0.717	0.15919	0.2569	100
308	chlorpromazine-MCF7	-0.274	11	-0.323	0.15924	0.3711	54
309	thioproperazine-PC3	-0.488	2	-0.717	0.15999	0.0933	100
310	ethoxyquin-PC3	0.217	2	0.716	0.16066	0.1534	50
311	Gly-His-Lys-PC3	0.371	2	0.714	0.16327	0.2857	50
312	CP-944629-PC3	-0.451	2	-0.712	0.16553	0.269	100
313	racecadotril-MCF7	0.303	2	0.711	0.1671	0.1795	50
314	oxetacaine-PC3	-0.41	2	-0.71	0.16754	0.1757	100
315	harmalol-MCF7	0.225	2	0.71	0.16806	0.1314	50
316	loracarbef-MCF7	0.198	2	0.709	0.16941	0.1589	50
317	tribenoside-MCF7	-0.475	2	-0.705	0.17337	0.1667	100
318	etofylline-MCF7	-0.404	2	-0.705	0.17349	0.1065	100
319	nifuroxazide-MCF7	-0.427	2	-0.704	0.1746	0.2571	100
320	edrophonium.chloride-MCF7	-0.459	2	-0.704	0.1749	0.1477	100
321	pyrimethamine-MCF7	-0.426	2	-0.704	0.1751	0.1284	100
322	monobenzone-MCF7	-0.449	2	-0.704	0.17526	0.1986	100
323	antazoline-MCF7	-0.412	2	-0.704	0.17555	0.1382	100
324	tanespimycin-PC3	-0.239	12	-0.303	0.17673	0.6177	50
325	cinchocaine-MCF7	-0.427	2	-0.702	0.1773	0.1553	100
326	wortmannin-MCF7	-0.318	10	-0.331	0.17736	0.6892	50
327	benzonatate-MCF7	-0.385	2	-0.702	0.17784	0.0955	100
328	dirithromycin-MCF7	-0.543	2	-0.701	0.17808	0.2012	100
329	anisomycin-MCF7	-0.393	2	-0.7	0.17989	0.4958	100
330	BAS-012416453-MCF7	0.263	2	0.7	0.18003	0.2148	50
331	pyrimethamine-PC3	-0.421	2	-0.699	0.18056	0.1126	100
332	bretylium.tosilate-MCF7	0.25	2	0.699	0.1813	0.2484	50
333	econazole-MCF7	-0.413	2	-0.697	0.18315	0.2727	100
334	monorden-MCF7	-0.227	12	-0.3	0.18443	0.5	58
335	fluorometholone-MCF7	-0.404	2	-0.696	0.18466	0.1308	100
336	capsaicin-MCF7	-0.376	2	-0.695	0.18579	0.1543	100
337	torasemide-MCF7	-0.419	2	-0.695	0.18595	0.2558	100
338	myosmine-MCF7	0.263	3	0.571	0.18682	0.4929	66
339	fursultiamine-MCF7	0.397	2	0.694	0.18722	0.2484	50
340	genistein-PC3	0.318	3	0.57	0.18771	0.1946	66
341	trichlormethiazide-MCF7	-0.387	2	-0.693	0.18828	0.2053	100
342	mefenamic.acid-MCF7	-0.44	2	-0.692	0.18957	0.1494	100
343	depudecin-MCF7	-0.419	2	-0.691	0.1911	0.1711	100
344	etidronic.acid-MCF7	-0.406	2	-0.69	0.19196	0.2318	100
345	vinburnine-MCF7	0.221	2	0.689	0.19249	0.274	50
346	colforsin-MCF7	-0.497	2	-0.689	0.19257	0.1967	100
347	quinisocaine-MCF7	-0.512	2	-0.689	0.19301	0.1694	100
348	dioxybenzone-MCF7	-0.445	2	-0.688	0.19432	0.185	100
349	salsolidin-MCF7	-0.479	2	-0.687	0.19559	0.2941	100
350	cefalexin-MCF7	-0.281	3	-0.564	0.1985	0.4211	66
351	cefotiam-MCF7	0.344	2	0.684	0.19895	0.26	50
352	glycocholic.acid-MCF7	-0.364	2	-0.684	0.19903	0.1429	100
353	procarbazine-MCF7	-0.453	2	-0.684	0.19965	0.1288	100
354	fluoxetine-MCF7	-0.424	2	-0.682	0.20176	0.2773	100
355	minoxidil-MCF7	0.359	2	0.682	0.20229	0.375	50
356	aztreonam-PC3	0.311	2	0.68	0.2046	0.1558	50
357	W-13-MCF7	-0.347	2	-0.679	0.2053	0.1745	100
358	esculetin-MCF7	-0.376	2	-0.679	0.20613	0.2215	100
359	isoxicam-MCF7	0.296	2	0.678	0.20617	0.3457	50
360	thiamine-MCF7	0.256	2	0.678	0.20687	0.2077	50
361	zoxazolamine-MCF7	-0.409	2	-0.677	0.20858	0.2335	100
362	demecarium.bromide-MCF7	0.348	2	0.676	0.20939	0.3032	50
363	pyrazinamide-MCF7	-0.466	2	-0.676	0.20977	0.2842	100
364	valinomycin-MCF7	-0.396	2	-0.676	0.2107	0.3071	100
365	chlorhexidine-PC3	0.258	2	0.675	0.2112	0.1868	50
366	arachidonyltrifluoromethane-MCF7	0.25	2	0.674	0.21289	0.2579	50
367	coralyne-MCF7	0.302	2	0.673	0.2141	0.2595	50
368	tetraethylenepentamine-MCF7	0.162	3	0.555	0.21451	0.1625	66
369	raloxifene-HL60	-0.343	2	-0.673	0.21476	0.205	100
370	imidurea-MCF7	-0.383	2	-0.672	0.21607	0.2458	100
371	megestrol-MCF7	-0.33	2	-0.671	0.21725	0.1727	100
372	amphotericin.B-MCF7	-0.414	2	-0.671	0.21744	0.1487	100
373	PF-01378883-00-MCF7	-0.347	2	-0.67	0.2178	0.1812	100
374	midodrine-MCF7	0.203	2	0.67	0.21786	0.2455	50
375	daunorubicin-MCF7	-0.393	3	-0.553	0.21789	0.4151	66
376	etamivan-MCF7	-0.429	2	-0.668	0.22059	0.2421	100
377	nitrofural-MCF7	-0.362	2	-0.667	0.22194	0.1745	100
378	nimesulide-MCF7	-0.367	2	-0.667	0.22214	0.2035	100
379	securinine-MCF7	0.274	2	0.666	0.22235	0.4321	50
380	niflumic.acid-MCF7	0.266	2	0.666	0.22319	0.1622	50
381	norfloxacin-MCF7	-0.365	2	-0.666	0.22373	0.1694	100
382	BCB000040-PC3	0.36	2	0.665	0.224	0.2284	50
383	dextromethorphan-MCF7	-0.478	2	-0.666	0.22422	0.1875	100
384	dexamethasone-MCF7	-0.277	4	-0.479	0.22423	0.2118	75
385	practolol-MCF7	-0.316	2	-0.664	0.22705	0.2073	100
386	iloprost-MCF7	0.318	2	0.66	0.23076	0.3907	50
387	ioversol-MCF7	-0.449	2	-0.661	0.23096	0.2	100
388	doxylamine-PC3	-0.376	2	-0.66	0.23158	0.285	100
389	salbutamol-MCF7	-0.438	2	-0.66	0.23232	0.1603	100
390	tridihexethyl-MCF7	-0.293	2	-0.659	0.23321	0.1845	100
391	tubocurarine.chloride-MCF7	0.282	2	0.657	0.23595	0.2192	50
392	5707885-MCF7	-0.305	2	-0.656	0.23709	0.2301	100
393	ribavirin-MCF7	0.345	2	0.655	0.23846	0.3171	50
394	isoxsuprine-MCF7	0.281	2	0.654	0.24013	0.2353	50
395	chlorcyclizine-MCF7	-0.372	3	-0.537	0.24944	0.0769	66
396	oxamniquine-MCF7	0.349	2	0.647	0.25021	0.2617	50
397	stachydrine-MCF7	0.37	2	0.645	0.25323	0.358	50
398	lymecycline-MCF7	0.224	2	0.644	0.25351	0.1875	50
399	sulfafurazole-MCF7	-0.297	3	-0.535	0.25373	0.5278	66
400	mimosine-MCF7	0.335	2	0.643	0.25576	0.2182	50
401	orciprenaline-MCF7	0.308	2	0.642	0.25673	0.1769	50
402	nordihydroguaiaretic.acid-ssMCF7	0.211	2	0.636	0.26391	0.1961	50
403	furosemide-MCF7	0.312	2	0.635	0.26643	0.1232	50
404	imipenem-MCF7	-0.196	2	-0.635	0.26816	0.3488	50
405	fluocinonide-MCF7	-0.28	3	-0.528	0.26845	0.3661	66
406	atropine.oxide-MCF7	0.258	2	0.633	0.26979	0.1566	50
407	isocarboxazid-MCF7	0.3	2	0.632	0.27085	0.3052	50
408	etynodiol-MCF7	0.325	2	0.632	0.27112	0.4044	50
409	BCB000038-PC3	0.302	2	0.632	0.27142	0.2357	50
410	hydroxyachillin-MCF7	-0.14	2	-0.632	0.27162	0.3254	50
411	NU-1025-MCF7	0.146	2	0.631	0.27277	0.2064	50
412	(-)-MK-801-MCF7	-0.195	2	-0.632	0.27297	0.3118	50
413	sulpiride-PC3	-0.241	2	-0.629	0.27691	0.4129	50
414	nalbuphine-PC3	0.317	2	0.627	0.27822	0.3731	50
415	tolnaftate-PC3	0.18	2	0.625	0.28103	0.3313	50
416	Prestwick-674-MCF7	-0.335	3	-0.522	0.28123	0.6548	66
417	Prestwick-685-PC3	-0.266	2	-0.625	0.28355	0.5495	50
418	cortisone-MCF7	-0.291	2	-0.624	0.28427	0.5439	50
419	geldanamycin-HL60	-0.411	3	-0.52	0.28603	0.4	66
420	pirenzepine-PC3	0.31	2	0.622	0.28623	0.2604	50
421	11-deoxy-16,16-dimethylprostaglandin.E2-PC3	0.325	2	0.622	0.28679	0.4037	50
422	atropine.oxide-PC3	-0.219	2	-0.623	0.28723	0.4645	50
423	propoxycaine-MCF7	-0.151	2	-0.621	0.28894	0.3172	50
424	DL-thiorphan-MCF7	-0.301	2	-0.621	0.28997	0.5682	50
425	meclofenoxate-PC3	-0.219	2	-0.62	0.29047	0.43	50
426	dimethadione-MCF7	0.304	2	0.618	0.29283	0.2148	50
427	dihydroergotamine-MCF7	0.206	2	0.617	0.29448	0.2134	50
428	proxyphylline-MCF7	-0.155	2	-0.615	0.29963	0.4	50
429	finasteride-PC3	0.251	2	0.614	0.29971	0.2177	50
430	bromperidol-MCF7	-0.301	2	-0.613	0.3018	0.4194	50
431	Prestwick-675-PC3	0.302	2	0.612	0.30297	0.2602	50
432	phenindione-MCF7	-0.164	2	-0.611	0.30558	0.3257	50
433	buflomedil-MCF7	-0.18	2	-0.608	0.30916	0.3965	50
434	AR-A014418-PC3	0.446	2	0.607	0.31077	0.3636	50
435	monorden-PC3	-0.258	5	-0.399	0.31098	0.4834	60
436	hydrastine.hydrochloride-MCF7	-0.181	2	-0.607	0.31144	0.3006	50
437	berberine-MCF7	-0.186	2	-0.607	0.3116	0.4474	50
438	saquinavir-MCF7	-0.259	2	-0.606	0.31262	0.6461	50
439	terguride-MCF7	-0.346	4	-0.441	0.3127	0.3757	75
440	rolipram-MCF7	-0.209	2	-0.605	0.31496	0.3242	50
441	omeprazole-MCF7	-0.257	2	-0.605	0.31538	0.5291	50
442	ketanserin-MCF7	-0.268	2	-0.604	0.31578	0.5138	50
443	tiletamine-MCF7	0.2	2	0.602	0.31914	0.1579	50
444	butamben-MCF7	0.364	2	0.601	0.31983	0.4	50
445	moxisylyte-MCF7	-0.256	2	-0.601	0.32111	0.5886	50
446	triflusal-MCF7	-0.262	2	-0.601	0.32192	0.547	50
447	tracazolate-MCF7	-0.182	2	-0.6	0.32282	0.3613	50
448	SC-19220-PC3	0.391	2	0.599	0.32296	0.3653	50
449	sulfadimidine-MCF7	-0.27	3	-0.503	0.32315	0.3452	66
450	chlorphenamine-MCF7	0.222	2	0.599	0.32319	0.3192	50
451	clemizole-PC3	-0.316	2	-0.599	0.32445	0.4371	50
452	chlorambucil-PC3	-0.225	2	-0.598	0.32612	0.4634	50
453	protoveratrine.A-MCF7	-0.319	2	-0.598	0.32657	0.7312	50
454	quercetin-MCF7	-0.342	4	-0.436	0.32732	0.2661	75
455	paracetamol-MCF7	0.218	2	0.596	0.32737	0.3665	50
456	flumetasone-PC3	-0.184	2	-0.596	0.3293	0.5118	50
457	cinchocaine-PC3	-0.253	2	-0.596	0.32956	0.6318	50
458	asiaticoside-MCF7	-0.226	2	-0.595	0.33095	0.5266	50
459	sotalol-MCF7	0.334	2	0.593	0.33184	0.2256	50
460	tolfenamic.acid-PC3	-0.191	2	-0.594	0.332	0.3829	50
461	merbromin-MCF7	0.391	2	0.592	0.33395	0.5213	50
462	levodopa-PC3	-0.213	2	-0.592	0.33508	0.5411	50
463	Prestwick-559-MCF7	-0.321	2	-0.591	0.33647	0.6529	50
464	altretamine-MCF7	-0.167	2	-0.59	0.33775	0.4194	50
465	acetylsalicylic.acid-MCF7	-0.188	8	-0.314	0.33837	0.6307	50
466	physostigmine-MCF7	-0.161	2	-0.589	0.34037	0.3905	50
467	indapamide-PC3	-0.232	2	-0.589	0.34049	0.3077	50
468	chlormezanone-MCF7	0.266	2	0.588	0.34067	0.1605	50
469	naloxone-PC3	-0.219	2	-0.589	0.34081	0.6667	50
470	selegiline-MCF7	-0.167	2	-0.588	0.34105	0.4645	50
471	methylergometrine-MCF7	-0.219	2	-0.587	0.3429	0.5028	50
472	Prestwick-1084-MCF7	-0.289	2	-0.586	0.3457	0.6238	50
473	sulfachlorpyridazine-PC3	0.317	2	0.584	0.34729	0.1679	50
474	procaine-MCF7	-0.214	2	-0.583	0.34966	0.4602	50
475	florfenicol-MCF7	-0.227	2	-0.581	0.35316	0.5966	50
476	guanadrel-PC3	0.227	2	0.58	0.35329	0.3865	50
477	sulfachlorpyridazine-MCF7	-0.211	2	-0.579	0.35624	0.4271	50
478	16,16-dimethylprostaglandin.E2-PC3	0.259	2	0.578	0.35628	0.5029	50
479	sirolimus-HL60	-0.226	10	-0.277	0.35959	0.6071	50
480	halcinonide-PC3	-0.205	2	-0.577	0.36023	0.5625	50
481	diltiazem-PC3	-0.193	2	-0.574	0.36566	0.6037	50
482	nocodazole-MCF7	-0.339	3	-0.485	0.36892	0.4058	66
483	probucol-MCF7	0.173	4	0.419	0.37025	0.2047	50
484	diclofenac-PC3	-0.242	2	-0.57	0.37174	0.5486	50
485	indometacin-MCF7	-0.337	4	-0.42	0.37331	0.5394	75
486	hyoscyamine-MCF7	-0.175	2	-0.568	0.3752	0.509	50
487	seneciphylline-MCF7	-0.271	2	-0.567	0.37777	0.8162	50
488	clioquinol-MCF7	-0.338	3	-0.481	0.37793	0.6618	66
489	dilazep-PC3	-0.279	2	-0.566	0.37819	0.6078	50
490	dipyridamole-PC3	-0.254	2	-0.565	0.38103	0.4181	50
491	chlorambucil-MCF7	0.221	2	0.561	0.38491	0.3626	50
492	etomidate-MCF7	-0.217	2	-0.562	0.38584	0.615	50
493	AG-013608-MCF7	-0.302	4	-0.415	0.38634	0.4678	75
494	amprolium-MCF7	-0.233	2	-0.561	0.38765	0.6047	50
495	oleandomycin-MCF7	0.219	2	0.559	0.38868	0.2769	50
496	pentoxyverine-MCF7	-0.188	2	-0.559	0.39055	0.5492	50
497	proxymetacaine-MCF7	0.275	2	0.558	0.39061	0.2658	50
498	Prestwick-1085-MCF7	-0.26	2	-0.559	0.39081	0.5607	50
499	picotamide-PC3	-0.254	2	-0.558	0.39115	0.573	50
500	lysergol-MCF7	-0.164	2	-0.558	0.39139	0.4345	50
501	imipramine-MCF7	-0.227	2	-0.558	0.39266	0.3597	50
502	ticlopidine-PC3	-0.251	2	-0.557	0.39336	0.5615	50
503	nicotinic.acid-MCF7	0.331	2	0.556	0.39415	0.4011	50
504	pyrantel-PC3	-0.27	2	-0.556	0.39467	0.7464	50
505	cyproterone-MCF7	-0.25	2	-0.556	0.39507	0.7005	50
506	rifampicin-MCF7	0.305	2	0.554	0.39638	0.4151	50
507	mebendazole-PC3	-0.255	2	-0.555	0.3967	0.3884	50
508	flufenamic.acid-PC3	-0.282	2	-0.555	0.39697	0.5567	50
509	pseudopelletierine-MCF7	-0.25	2	-0.555	0.39775	0.5436	50
510	amylocaine-PC3	-0.245	2	-0.553	0.39982	0.5455	50
511	acepromazine-MCF7	-0.289	2	-0.553	0.39998	0.6125	50
512	meclozine-MCF7	-0.344	3	-0.472	0.40021	0.4897	66
513	bromocriptine-PC3	-0.223	2	-0.552	0.40147	0.633	50
514	milrinone-MCF7	-0.212	2	-0.552	0.40175	0.6536	50
515	roxithromycin-MCF7	-0.235	2	-0.552	0.4023	0.7288	50
516	famprofazone-MCF7	-0.348	3	-0.471	0.40257	0.4125	66
517	propafenone-MCF7	-0.332	2	-0.55	0.40638	0.3784	50
518	sulfadoxine-MCF7	-0.198	2	-0.549	0.40705	0.5882	50
519	procaine-PC3	-0.257	2	-0.549	0.40755	0.652	50
520	repaglinide-MCF7	-0.289	2	-0.547	0.4101	0.7449	50
521	kanamycin-MCF7	-0.225	2	-0.547	0.41029	0.5122	50
522	2,6-dimethylpiperidine-PC3	-0.182	2	-0.547	0.41111	0.3938	50
523	phenformin-MCF7	-0.19	4	-0.407	0.41123	0.3222	75
524	phentolamine-PC3	-0.189	2	-0.546	0.41185	0.3791	50
525	metolazone-PC3	-0.224	2	-0.545	0.41373	0.805	50
526	zomepirac-MCF7	0.248	2	0.544	0.41467	0.3233	50
527	nicergoline-MCF7	-0.287	2	-0.545	0.41483	0.5461	50
528	cyclopenthiazide-MCF7	0.349	2	0.544	0.41536	0.1532	50
529	Prestwick-665-PC3	-0.301	2	-0.544	0.41664	0.6597	50
530	oxymetazoline-PC3	-0.272	2	-0.544	0.41699	0.546	50
531	nafcillin-MCF7	0.211	2	0.542	0.41839	0.3806	50
532	oxybuprocaine-MCF7	-0.22	2	-0.543	0.41855	0.5119	50
533	levocabastine-MCF7	-0.209	2	-0.542	0.41914	0.5587	50
534	calycanthine-MCF7	0.401	2	0.542	0.41946	0.2645	50
535	5255229-MCF7	-0.205	2	-0.541	0.42155	0.2951	50
536	aminophenazone-PC3	-0.212	2	-0.541	0.42187	0.3013	50
537	betazole-MCF7	0.188	2	0.54	0.4222	0.3456	50
538	ritodrine-MCF7	-0.266	2	-0.541	0.42246	0.7419	50
539	Prestwick-860-MCF7	-0.208	2	-0.539	0.42608	0.663	50
540	tranylcypromine-MCF7	-0.237	2	-0.536	0.43016	0.5085	50
541	etamsylate-MCF7	-0.155	2	-0.536	0.43041	0.4866	50
542	meclocycline-MCF7	0.31	2	0.536	0.43111	0.3913	50
543	midecamycin-PC3	-0.165	2	-0.535	0.43177	0.5	50
544	piretanide-MCF7	0.223	2	0.535	0.43193	0.3309	50
545	piroxicam-MCF7	-0.179	2	-0.535	0.43203	0.4489	50
546	phenelzine-MCF7	-0.276	3	-0.46	0.43344	0.4269	66
547	antimycin.A-PC3	-0.212	2	-0.534	0.43348	0.625	50
548	colforsin-PC3	0.324	2	0.534	0.43362	0.6201	50
549	oxolinic.acid-MCF7	-0.249	2	-0.533	0.43515	0.617	50
550	sulfanilamide-MCF7	0.34	2	0.532	0.43809	0.3571	50
551	Prestwick-1080-PC3	0.241	2	0.531	0.43884	0.3664	50
552	hydroflumethiazide-MCF7	-0.205	2	-0.531	0.439	0.6667	50
553	cinoxacin-MCF7	-0.167	2	-0.53	0.44012	0.3926	50
554	benzylpenicillin-MCF7	-0.177	2	-0.53	0.44105	0.5449	50
555	PF-00875133-00-MCF7	0.221	2	0.53	0.44173	0.3949	50
556	bergenin-MCF7	0.284	2	0.53	0.44193	0.3697	50
557	F0447-0125-MCF7	-0.227	2	-0.529	0.44262	0.6198	50
558	corynanthine-MCF7	-0.263	2	-0.529	0.44348	0.7278	50
559	flucloxacillin-MCF7	-0.194	2	-0.527	0.4467	0.4675	50
560	chlorzoxazone-MCF7	-0.296	2	-0.526	0.44881	0.8	50
561	beta-escin-PC3	-0.316	2	-0.524	0.45125	0.5047	50
562	pridinol-MCF7	0.303	2	0.524	0.45129	0.446	50
563	Prestwick-664-MCF7	-0.298	3	-0.452	0.45359	0.6325	66
564	harman-MCF7	-0.355	2	-0.522	0.4557	0.6022	50
565	adipiodone-MCF7	-0.233	2	-0.522	0.45586	0.7283	50
566	dizocilpine-PC3	0.414	2	0.521	0.45706	0.3195	50
567	meropenem-MCF7	-0.203	2	-0.52	0.45914	0.5814	50
568	BCB000038-MCF7	-0.289	2	-0.519	0.46149	0.7312	50
569	liothyronine-MCF7	-0.219	2	-0.519	0.46272	0.6141	50
570	tiratricol-MCF7	0.202	2	0.518	0.46399	0.4153	50
571	betaxolol-MCF7	-0.283	2	-0.517	0.46582	0.6539	50
572	bethanechol-MCF7	0.291	2	0.517	0.46606	0.3333	50
573	geldanamycin-PC3	-0.265	2	-0.516	0.46666	0.6222	50
574	piracetam-MCF7	-0.149	2	-0.516	0.46769	0.4717	50
575	ofloxacin-PC3	-0.212	2	-0.516	0.46793	0.6796	50
576	sulfabenzamide-MCF7	-0.257	2	-0.514	0.47093	0.6778	50
577	levodopa-MCF7	0.301	2	0.513	0.47248	0.2778	50
578	cinnarizine-MCF7	-0.178	2	-0.513	0.47403	0.4204	50
579	niridazole-MCF7	0.25	2	0.512	0.47411	0.3533	50
580	pramocaine-MCF7	-0.317	3	-0.443	0.47632	0.5434	66
581	clomipramine-MCF7	-0.341	2	-0.511	0.47698	0.5455	50
582	eucatropine-MCF7	-0.329	3	-0.442	0.48115	0.7113	66
583	troglitazone-MCF7	-0.254	7	-0.297	0.48145	0.6364	57
584	clemizole-MCF7	-0.239	2	-0.509	0.48181	0.6	50
585	miconazole-PC3	-0.258	2	-0.508	0.4838	0.4403	50
586	vidarabine-MCF7	-0.248	2	-0.507	0.48545	0.7037	50
587	acetazolamide-MCF7	-0.265	2	-0.507	0.48567	0.8011	50
588	C-75-MCF7	-0.207	2	-0.505	0.4895	0.6376	50
589	novobiocin-MCF7	-0.053	4	0.381	0.49046	0.3139	50
590	promethazine-MCF7	-0.303	2	-0.504	0.49058	0.6736	50
591	mepenzolate.bromide-MCF7	-0.263	2	-0.504	0.49117	0.6012	50
592	androsterone-MCF7	-0.203	2	-0.504	0.49145	0.7356	50
593	alpha-estradiol-PC3	-0.139	3	-0.437	0.49459	0.492	66
594	methacholine.chloride-MCF7	-0.326	2	-0.501	0.49728	0.7778	50
595	R-atenolol-MCF7	0.376	2	0.5	0.49757	0.3401	50
596	hexamethonium.bromide-PC3	-0.191	2	-0.5	0.49835	0.4567	50
597	chloropyramine-MCF7	-0.178	2	-0.5	0.49855	0.6025	50
598	riboflavin-MCF7	-0.278	2	-0.5	0.49964	0.7278	50
599	disulfiram-PC3	-0.284	2	-0.498	0.50555	0.563	50
600	mephenytoin-MCF7	0.311	2	0.498	0.50684	0.3798	50
601	N-acetyl-L-leucine-MCF7	-0.231	2	-0.498	0.50714	0.7654	50
602	ethambutol-MCF7	-0.27	2	-0.498	0.50837	0.7391	50
603	benfotiamine-MCF7	-0.327	3	-0.43	0.51372	0.3726	66
604	vitexin-MCF7	-0.275	2	-0.496	0.51543	0.7677	50
605	fusidic.acid-MCF7	0.325	2	0.495	0.51877	0.349	50
606	homatropine-PC3	0.404	2	0.495	0.51996	0.2941	50
607	dehydrocholic.acid-MCF7	-0.202	2	-0.494	0.52074	0.7143	50
608	acacetin-PC3	0.302	2	0.494	0.52195	0.5526	50
609	N-acetylmuramic.acid-MCF7	0.354	2	0.494	0.52265	0.3514	50
610	pepstatin-MCF7	0.181	2	0.493	0.52507	0.4118	50
611	kawain-PC3	-0.216	2	-0.493	0.52664	0.6154	50
612	procainamide-MCF7	-0.298	2	-0.493	0.52748	0.8513	50
613	glipizide-MCF7	0.392	2	0.493	0.52754	0.2199	50
614	tinidazole-PC3	-0.192	2	-0.491	0.53263	0.6685	50
615	streptozocin-MCF7	0.186	2	0.491	0.53296	0.4894	50
616	ivermectin-MCF7	-0.333	2	-0.491	0.5332	0.6579	50
617	tropicamide-PC3	0.238	2	0.491	0.53358	0.4568	50
618	minoxidil-PC3	0.223	2	0.49	0.53543	0.4745	50
619	tolbutamide-PC3	0.292	2	0.49	0.5361	0.3537	50
620	simvastatin-MCF7	-0.274	2	-0.49	0.5364	0.7	50
621	propantheline.bromide-MCF7	0.24	2	0.49	0.53865	0.3435	50
622	metaraminol-PC3	-0.278	2	-0.489	0.54115	0.8556	50
623	doxorubicin-MCF7	0.336	2	0.488	0.54451	0.8112	50
624	lomustine-PC3	-0.317	2	-0.488	0.5471	0.6835	50
625	heliotrine-MCF7	-0.165	3	-0.417	0.54811	0.6557	66
626	diflunisal-MCF7	0.122	2	0.487	0.54881	0.2552	50
627	conessine-MCF7	0.14	2	0.486	0.55062	0.2727	50
628	acetylsalicylsalicylic.acid-MCF7	-0.177	2	-0.486	0.55286	0.6684	50
629	furaltadone-PC3	-0.206	2	-0.486	0.55412	0.7528	50
630	triprolidine-MCF7	0.37	2	0.486	0.55442	0.3088	50
631	mianserin-PC3	-0.212	2	-0.486	0.55483	0.4701	50
632	benzthiazide-MCF7	-0.229	2	-0.485	0.55551	0.8404	50
633	phenazopyridine-MCF7	-0.372	2	-0.485	0.55551	0.4777	50
634	ketoprofen-MCF7	-0.163	3	-0.414	0.55554	0.5083	66
635	apomorphine-PC3	0.225	2	0.485	0.55793	0.3698	50
636	letrozole-MCF7	0.108	2	0.484	0.55853	0.3684	50
637	methotrexate-HL60	0.14	2	0.484	0.55905	0.6971	50
638	citiolone-MCF7	-0.299	3	-0.412	0.56065	0.6012	66
639	tolmetin-MCF7	0.239	2	0.483	0.56517	0.3462	50
640	laudanosine-MCF7	0.361	2	0.482	0.56746	0.3385	50
641	cefalotin-MCF7	-0.233	2	-0.482	0.56877	0.7143	50
642	PNU-0293363-PC3	0.245	2	0.481	0.56984	0.4662	50
643	carbachol-MCF7	-0.268	2	-0.481	0.57128	0.8488	50
644	sparteine-MCF7	0.357	2	0.481	0.57219	0.3942	50
645	hexylcaine-MCF7	0.356	2	0.48	0.57456	0.3521	50
646	5279552-MCF7	-0.166	2	-0.48	0.57483	0.5536	50
647	boldine-MCF7	0.355	2	0.48	0.57575	0.3223	50
648	amodiaquine-MCF7	-0.253	2	-0.48	0.57607	0.6333	50
649	ethosuximide-PC3	-0.362	2	-0.48	0.57668	0.5056	50
650	erastin-MCF7	-0.178	2	-0.479	0.57776	0.6846	50
651	cimetidine-MCF7	0.189	2	0.479	0.57889	0.5673	50
652	alfaxalone-MCF7	-0.188	2	-0.479	0.58048	0.5896	50
653	tetryzoline-MCF7	0.351	2	0.478	0.58126	0.3742	50
654	monocrotaline-MCF7	-0.246	2	-0.478	0.58165	0.7545	50
655	3-hydroxy-DL-kynurenine-MCF7	-0.271	4	-0.356	0.58167	0.6952	50
656	morantel-MCF7	-0.283	2	-0.478	0.58281	0.8284	50
657	isoconazole-MCF7	-0.357	2	-0.478	0.58422	0.4086	50
658	eticlopride-MCF7	0.176	2	0.478	0.58438	0.7801	50
659	ursolic.acid-PC3	0.271	2	0.477	0.58551	0.45	50
660	spiramycin-MCF7	-0.238	3	-0.402	0.5912	0.481	66
661	thapsigargin-MCF7	-0.173	2	-0.475	0.59394	0.7987	50
662	theophylline-MCF7	-0.192	2	-0.475	0.59432	0.7561	50
663	flavoxate-MCF7	-0.154	2	-0.475	0.59497	0.4146	50
664	lisinopril-MCF7	-0.246	2	-0.475	0.59497	0.6588	50
665	benzamil-PC3	-0.354	2	-0.474	0.59555	0.4902	50
666	nipecotic.acid-MCF7	-0.181	2	-0.474	0.59796	0.6824	50
667	moxisylyte-PC3	-0.249	2	-0.473	0.60048	0.5425	50
668	dihydrostreptomycin-PC3	0.158	2	0.473	0.60205	0.6781	50
669	azathioprine-MCF7	-0.215	4	-0.35	0.60224	0.6933	50
670	flecainide-MCF7	-0.306	3	-0.398	0.60312	0.5333	66
671	terguride-HL60	0.34	2	0.472	0.60515	0.3964	50
672	lobeline-MCF7	0.043	2	0.471	0.60629	0.3309	50
673	lidoflazine-MCF7	0.166	2	0.471	0.60736	0.5513	50
674	Prestwick-1100-PC3	-0.216	2	-0.471	0.60776	0.6541	50
675	iocetamic.acid-MCF7	0.276	2	0.471	0.60792	0.48	50
676	ondansetron-MCF7	0.186	2	0.471	0.60792	0.7151	50
677	ornidazole-PC3	-0.269	2	-0.471	0.60893	0.823	50
678	bupivacaine-MCF7	0.076	2	0.47	0.60985	0.4909	50
679	kaempferol-MCF7	0.104	2	0.47	0.61044	0.5765	50
680	strophanthidin-MCF7	0.062	2	0.47	0.61092	0.7958	50
681	isocorydine-MCF7	-0.206	2	-0.47	0.61289	0.6988	50
682	pempidine-MCF7	-0.318	3	-0.394	0.61341	0.6763	66
683	dinoprost-MCF7	0.17	2	0.469	0.61488	0.5705	50
684	mephenesin-PC3	-0.239	2	-0.468	0.61869	0.7944	50
685	cefixime-MCF7	0.335	2	0.468	0.61873	0.3361	50
686	parthenolide-MCF7	-0.346	2	-0.468	0.61923	0.803	50
687	fenspiride-PC3	-0.215	2	-0.468	0.61985	0.7366	50
688	aconitine-MCF7	0.118	2	0.467	0.62249	0.432	50
689	nifedipine-PC3	0.331	2	0.467	0.62321	0.5714	50
690	epiandrosterone-MCF7	-0.185	2	-0.467	0.62358	0.6531	50
691	chloramphenicol-PC3	-0.172	2	-0.467	0.62404	0.7643	50
692	etodolac-PC3	0.331	2	0.467	0.62418	0.4126	50
693	pentolonium-MCF7	0.302	2	0.466	0.62496	0.5399	50
694	meticrane-MCF7	-0.198	2	-0.466	0.62563	0.7963	50
695	hydrochlorothiazide-MCF7	0.146	2	0.466	0.62764	0.8025	50
696	aceclofenac-MCF7	0.148	2	0.465	0.62822	0.5473	50
697	mesoridazine-MCF7	0.327	2	0.465	0.62885	0.5932	50
698	esculin-MCF7	-0.155	2	-0.465	0.62997	0.6842	50
699	7-aminocephalosporanic.acid-MCF7	0.137	2	0.464	0.63195	0.7206	50
700	STOCK1N-35215-PC3	-0.342	2	-0.464	0.63219	0.6259	50
701	trioxysalen-MCF7	-0.281	2	-0.463	0.63567	0.8343	50
702	levomepromazine-PC3	-0.34	2	-0.462	0.64012	0.6598	50
703	mebendazole-MCF7	-0.225	2	-0.462	0.64195	0.811	50
704	ciprofibrate-MCF7	0.033	2	0.461	0.64251	0.5263	50
705	harmaline-MCF7	0.284	2	0.46	0.64482	0.5143	50
706	tobramycin-MCF7	-0.261	2	-0.461	0.64571	0.8557	50
707	serotonin-MCF7	-0.294	3	-0.381	0.64985	0.6959	66
708	quinethazone-MCF7	-0.208	2	-0.459	0.65015	0.7151	50
709	tropicamide-MCF7	-0.274	3	-0.38	0.65335	0.7044	66
710	promazine-MCF7	-0.275	3	-0.379	0.6556	0.6039	66
711	metyrapone-MCF7	-0.303	2	-0.457	0.6582	0.6304	50
712	benzamil-MCF7	-0.282	3	-0.378	0.65852	0.6691	66
713	epivincamine-MCF7	0.313	2	0.456	0.65885	0.5139	50
714	cotinine-PC3	-0.271	2	-0.456	0.66092	0.9057	50
715	mestranol-MCF7	-0.198	2	-0.456	0.66158	0.6791	50
716	hydrocortisone-MCF7	-0.332	2	-0.454	0.6678	0.7283	50
717	azlocillin-MCF7	0.041	2	0.453	0.66816	0.4527	50
718	corbadrine-MCF7	-0.301	2	-0.453	0.6707	0.8239	50
719	nilutamide-MCF7	0.014	2	0.452	0.67086	0.587	50
720	mometasone-MCF7	-0.086	2	-0.453	0.67126	0.4797	50
721	ifenprodil-MCF7	-0.259	2	-0.453	0.67174	0.8303	50
722	diphemanil.metilsulfate-MCF7	0.122	2	0.452	0.67194	0.6084	50
723	prednisone-MCF7	0.095	2	0.452	0.67398	0.6178	50
724	allantoin-PC3	0.066	2	0.451	0.67462	0.4733	50
725	chlorogenic.acid-MCF7	0.304	2	0.451	0.67579	0.5329	50
726	amoxapine-MCF7	-0.329	2	-0.451	0.67629	0.6	50
727	dexpanthenol-MCF7	-0.291	2	-0.451	0.67629	0.8608	50
728	risperidone-MCF7	-0.329	2	-0.451	0.67691	0.4128	50
729	0198306-0000-MCF7	-0.329	2	-0.451	0.67734	0.7582	50
730	mecamylamine-MCF7	-0.176	2	-0.45	0.68215	0.7384	50
731	methapyrilene-MCF7	-0.283	2	-0.449	0.68601	0.8075	50
732	sulfadiazine-PC3	0.302	2	0.448	0.68615	0.4569	50
733	doxylamine-MCF7	-0.169	2	-0.448	0.68669	0.7457	50
734	estrone-MCF7	0.291	2	0.448	0.68744	0.5	50
735	mephentermine-MCF7	0.302	2	0.448	0.68744	0.6776	50
736	propofol-MCF7	-0.326	2	-0.448	0.68762	0.592	50
737	CP-863187-PC3	-0.009	2	0.447	0.68895	0.5693	50
738	AH-6809-PC3	0.067	2	0.446	0.69118	0.6466	50
739	nordihydroguaiaretic.acid-MCF7	-0.191	8	-0.235	0.69133	0.7377	50
740	flurbiprofen-MCF7	-0.254	3	-0.365	0.69428	0.8294	66
741	gallamine.triethiodide-MCF7	-0.288	2	-0.445	0.69609	0.7989	50
742	bromocriptine-MCF7	-0.28	2	-0.445	0.69697	0.8209	50
743	lynestrenol-PC3	-0.19	2	-0.445	0.69814	0.6867	50
744	PNU-0230031-MCF7	-0.272	4	-0.322	0.69842	0.7705	50
745	tropine-MCF7	0.295	2	0.444	0.6987	0.4308	50
746	denatonium.benzoate-MCF7	-0.188	2	-0.444	0.69961	0.8075	50
747	picrotoxinin-MCF7	0.008	2	0.444	0.69991	0.5071	50
748	parbendazole-MCF7	-0.19	2	-0.444	0.70106	0.9034	50
749	amoxicillin-MCF7	-0.32	2	-0.442	0.70466	0.7922	50
750	spectinomycin-MCF7	0.252	2	0.441	0.70671	0.5972	50
751	benzonatate-PC3	-0.319	2	-0.441	0.70776	0.5029	50
752	neomycin-MCF7	-0.277	2	-0.441	0.70842	0.8681	50
753	hecogenin-MCF7	-0.194	2	-0.44	0.70979	0.785	50
754	xylometazoline-MCF7	0.024	2	0.44	0.71007	0.6788	50
755	meprylcaine-MCF7	0.289	2	0.439	0.71263	0.5147	50
756	carbenoxolone-MCF7	0.131	2	0.439	0.71311	0.689	50
757	PF-00562151-00-PC3	-0.219	4	-0.317	0.71378	0.6868	50
758	cefepime-MCF7	0.268	2	0.439	0.71444	0.5	50
759	carisoprodol-MCF7	0.288	2	0.439	0.71498	0.5946	50
760	mebeverine-MCF7	0.06	2	0.439	0.71544	0.7152	50
761	etofenamate-MCF7	0.195	2	0.438	0.71623	0.527	50
762	suprofen-MCF7	0.236	2	0.438	0.71705	0.6316	50
763	ivermectin-PC3	-0.316	2	-0.438	0.71818	0.6818	50
764	zaprinast-MCF7	0.008	2	0.437	0.71896	0.587	50
765	hydrochlorothiazide-PC3	0.287	2	0.437	0.71923	0.5329	50
766	Prestwick-920-MCF7	-0.239	2	-0.437	0.7213	0.7114	50
767	amikacin-MCF7	-0.015	2	0.436	0.72178	0.4516	50
768	6-azathymine-MCF7	-0.28	2	-0.435	0.72484	0.8239	50
769	apramycin-MCF7	0.021	2	0.434	0.72939	0.5338	50
770	CP-319743-MCF7	-0.234	2	-0.433	0.73053	0.7727	50
771	tetracaine-MCF7	0.079	2	0.433	0.73106	0.7785	50
772	tamoxifen-MCF7	-0.255	4	-0.312	0.73107	0.7521	50
773	sulfametoxydiazine-MCF7	-0.297	2	-0.433	0.73132	0.9021	50
774	aminophylline-MCF7	0.075	2	0.433	0.73156	0.7434	50
775	amitriptyline-MCF7	-0.274	3	-0.351	0.73163	0.6909	66
776	ketoconazole-MCF7	0.215	2	0.433	0.73216	0.6617	50
777	levamisole-MCF7	-0.066	2	-0.432	0.73301	0.8217	50
778	captopril-PC3	0.279	2	0.432	0.73468	0.625	50
779	16-phenyltetranorprostaglandin.E2-PC3	-0.31	2	-0.432	0.73472	0.6069	50
780	11-deoxy-16,16-dimethylprostaglandin.E2-MCF7	-0.264	2	-0.431	0.73589	0.8125	50
781	carmustine-MCF7	0.073	2	0.431	0.73772	0.8133	50
782	4-hydroxyphenazone-MCF7	-0.175	2	-0.43	0.73854	0.8266	50
783	pirinixic.acid-MCF7	0.015	2	0.43	0.73904	0.4766	50
784	rimexolone-MCF7	-0.241	2	-0.429	0.7419	0.8876	50
785	propidium.iodide-MCF7	-0.308	2	-0.429	0.74234	0.5618	50
786	solanine-MCF7	-0.308	2	-0.429	0.74275	0.6281	50
787	bacitracin-MCF7	0.072	2	0.429	0.74337	0.7016	50
788	cicloheximide-MCF7	-0.308	2	-0.428	0.74472	0.8321	50
789	clobetasol-MCF7	-0.231	2	-0.428	0.74595	0.7591	50
790	chlortetracycline-PC3	0.068	2	0.427	0.74711	0.6074	50
791	pentolonium-PC3	-0.281	2	-0.427	0.74794	0.8855	50
792	nalidixic.acid-MCF7	0.029	2	0.426	0.74989	0.6053	50
793	arachidonic.acid-MCF7	-0.114	3	-0.345	0.74998	0.8462	66
794	Prestwick-685-MCF7	-0.263	2	-0.426	0.75084	0.8683	50
795	pralidoxime-MCF7	0.061	2	0.426	0.75102	0.7111	50
796	mexiletine-MCF7	-0.253	3	-0.344	0.75112	0.7125	66
797	etodolac-MCF7	0.069	2	0.425	0.75426	0.8227	50
798	midecamycin-MCF7	-0.306	2	-0.425	0.75496	0.6607	50
799	piperine-MCF7	-0.015	2	0.425	0.75572	0.6214	50
800	verapamil-MCF7	-0.268	3	-0.342	0.75701	0.7257	66
801	metrifonate-MCF7	-0.2	2	-0.424	0.7587	0.8156	50
802	norethisterone-MCF7	-0.286	2	-0.423	0.76077	0.8553	50
803	fluvoxamine-MCF7	0.061	2	0.422	0.76367	0.7843	50
804	cyclobenzaprine-MCF7	0.064	2	0.422	0.76417	0.8889	50
805	glimepiride-MCF7	-0.304	2	-0.421	0.76609	0.5926	50
806	sulfamethoxazole-MCF7	-0.03	2	0.419	0.77015	0.6769	50
807	5155877-PC3	-0.278	2	-0.419	0.77053	0.8252	50
808	dydrogesterone-MCF7	-0.303	2	-0.419	0.77053	0.6829	50
809	desoxycortone-MCF7	-0.085	2	-0.419	0.77132	0.6761	50
810	dipivefrine-MCF7	0.056	2	0.419	0.77258	0.6575	50
811	semustine-MCF7	-0.194	2	-0.418	0.77381	0.8815	50
812	cefsulodin-MCF7	-0.291	2	-0.417	0.77582	0.8971	50
813	dinoprostone-PC3	0.058	2	0.417	0.77705	0.8994	50
814	nifenazone-MCF7	-0.009	2	0.416	0.78059	0.6783	50
815	paclitaxel-PC3	-0.166	2	-0.415	0.78144	0.7713	50
816	primidone-MCF7	-0.027	2	0.415	0.78256	0.6013	50
817	danazol-MCF7	-0.3	2	-0.415	0.78256	0.6667	50
818	pirenperone-MCF7	-0.267	3	-0.333	0.78287	0.8111	66
819	calcium.pantothenate-MCF7	-0.223	2	-0.415	0.78317	0.9235	50
820	ciprofloxacin-MCF7	0.003	2	0.415	0.78341	0.7536	50
821	demeclocycline-PC3	0.252	2	0.415	0.78389	0.6744	50
822	chlortetracycline-MCF7	-0.3	2	-0.414	0.78413	0.7164	50
823	alprenolol-MCF7	-0.02	2	0.414	0.78584	0.5826	50
824	0173570-0000-MCF7	-0.269	2	-0.413	0.78673	0.7865	50
825	indometacin-PC3	0.025	2	0.413	0.78705	0.6159	50
826	cyproheptadine-MCF7	-0.299	2	-0.413	0.78717	0.5517	50
827	dihydrostreptomycin-MCF7	-0.01	2	0.413	0.78761	0.625	50
828	0316684-0000-MCF7	-0.232	2	-0.412	0.78878	0.8929	50
829	naphazoline-MCF7	-0.299	2	-0.412	0.78878	0.6952	50
830	valinomycin-PC3	-0.299	2	-0.412	0.7892	0.7674	50
831	ketoprofen-PC3	0.25	2	0.412	0.78959	0.6423	50
832	nordihydroguaiaretic.acid-PC3	-0.298	2	-0.412	0.78989	0.697	50
833	adrenosterone-MCF7	-0.204	2	-0.411	0.79152	0.8456	50
834	nabumetone-MCF7	-0.167	2	-0.41	0.79327	0.8138	50
835	sertaconazole-MCF7	-0.228	2	-0.41	0.79548	0.8722	50
836	lidocaine-PC3	0.019	2	0.41	0.79679	0.7733	50
837	naltrexone-PC3	-0.186	2	-0.409	0.79761	0.8538	50
838	diflorasone-MCF7	-0.221	2	-0.408	0.79832	0.8808	50
839	chlorhexidine-MCF7	0.065	2	0.409	0.7987	0.872	50
840	SB-202190-MCF7	-0.263	3	-0.329	0.79938	0.8066	66
841	amiprilose-MCF7	0.013	2	0.408	0.80053	0.7328	50
842	NS-398-MCF7	-0.018	2	0.408	0.8013	0.8056	50
843	chlorprothixene-MCF7	-0.296	2	-0.407	0.8018	0.75	50
844	palmatine-MCF7	-0.295	2	-0.407	0.80343	0.6725	50
845	bromopride-PC3	0.241	2	0.407	0.80403	0.7353	50
846	methanthelinium.bromide-MCF7	-0.258	2	-0.406	0.80451	0.7989	50
847	cefmetazole-MCF7	-0.206	2	-0.406	0.80558	0.8366	50
848	5252917-MCF7	-0.011	2	0.405	0.80804	0.8562	50
849	S-propranolol-MCF7	-0.294	2	-0.405	0.8082	0.5616	50
850	lomustine-MCF7	0.036	2	0.405	0.80842	0.8544	50
851	alverine-PC3	-0.293	2	-0.404	0.80981	0.8012	50
852	bromopride-MCF7	-0.256	3	-0.326	0.81017	0.8	66
853	corticosterone-MCF7	-0.01	2	0.403	0.81397	0.8548	50
854	oxprenolol-MCF7	-0.021	2	0.402	0.81645	0.8409	50
855	orlistat-MCF7	-0.106	3	-0.324	0.81678	0.8148	66
856	(-)-atenolol-MCF7	-0.257	2	-0.4	0.81834	0.8446	50
857	troleandomycin-PC3	-0.011	2	0.4	0.81995	0.7584	50
858	pentetrazol-MCF7	0.038	2	0.4	0.82067	0.8	50
859	ornidazole-MCF7	0.021	2	0.4	0.82156	0.7594	50
860	oxyphenbutazone-MCF7	-0.289	2	-0.399	0.82262	0.8014	50
861	halcinonide-MCF7	-0.273	2	-0.398	0.82455	0.8487	50
862	crotamiton-MCF7	-0.198	2	-0.398	0.82482	0.9355	50
863	buspirone-MCF7	-0.015	2	0.397	0.82709	0.7445	50
864	cimetidine-PC3	-0.199	2	-0.397	0.82741	0.858	50
865	5211181-MCF7	-0.287	2	-0.396	0.82844	0.6963	50
866	quinethazone-PC3	-0.016	2	0.396	0.82912	0.7252	50
867	mexiletine-PC3	0.221	2	0.396	0.82952	0.6822	50
868	lynestrenol-MCF7	-0.287	2	-0.396	0.82952	0.6937	50
869	rofecoxib-MCF7	-0.19	4	-0.279	0.83063	0.7778	50
870	proglumide-PC3	-0.201	2	-0.395	0.83152	0.8377	50
871	5155877-MCF7	0.008	2	0.394	0.83496	0.8418	50
872	spiradoline-PC3	-0.285	2	-0.392	0.83828	0.8757	50
873	sisomicin-MCF7	-0.285	2	-0.392	0.83906	0.7886	50
874	SR-95531-MCF7	-0.285	2	-0.392	0.83987	0.8068	50
875	fenbendazole-PC3	-0.285	2	-0.391	0.84095	0.6612	50
876	gramine-MCF7	-0.265	2	-0.391	0.84095	0.9189	50
877	clonidine-MCF7	-0.062	2	0.391	0.84141	0.85	50
878	vinpocetine-MCF7	-0.284	2	-0.391	0.84258	0.8901	50
879	etofylline-PC3	-0.284	2	-0.39	0.84377	0.804	50
880	famotidine-MCF7	0.035	2	0.39	0.84443	0.8264	50
881	sulfaguanidine-MCF7	-0.191	2	-0.389	0.84554	0.8678	50
882	piribedil-MCF7	-0.001	2	0.388	0.84691	0.8473	50
883	aztreonam-MCF7	0.031	2	0.388	0.84852	0.8556	50
884	flunixin-PC3	0.205	2	0.387	0.84932	0.8	50
885	enilconazole-MCF7	-0.183	2	-0.387	0.85037	0.8978	50
886	metanephrine-MCF7	-0.155	2	-0.386	0.85244	0.8378	50
887	ramifenazone-MCF7	-0.197	2	-0.386	0.85329	0.805	50
888	azaperone-MCF7	0.009	2	0.386	0.85335	0.8293	50
889	tetrandrine-MCF7	-0.281	2	-0.385	0.85546	0.7966	50
890	flupentixol-MCF7	-0.281	2	-0.384	0.85578	0.8291	50
891	dexibuprofen-MCF7	0.198	2	0.384	0.8564	0.8322	50
892	methylprednisolone-MCF7	-0.265	2	-0.384	0.85693	0.8855	50
893	etifenin-MCF7	-0.047	2	0.383	0.85757	0.7755	50
894	gabapentin-MCF7	-0.226	2	-0.384	0.85779	0.9118	50
895	Prestwick-665-MCF7	-0.078	2	0.383	0.85811	0.7346	50
896	PNU-0251126-MCF7	0.035	2	0.383	0.8583	0.8795	50
897	fludroxycortide-MCF7	0.058	2	0.383	0.85864	0.82	50
898	metanephrine-PC3	-0.161	2	-0.383	0.85904	0.8882	50
899	scopolamine-MCF7	0.189	2	0.382	0.86039	0.817	50
900	resveratrol-PC3	-0.242	2	-0.382	0.86047	0.871	50
901	flutamide-MCF7	-0.007	2	0.381	0.86242	0.897	50
902	PF-00562151-00-MCF7	-0.064	4	-0.268	0.86268	0.8467	50
903	pipenzolate.bromide-MCF7	-0.194	2	-0.381	0.8628	0.8773	50
904	terbutaline-MCF7	0.185	2	0.381	0.86322	0.7902	50
905	thalidomide-MCF7	-0.063	4	-0.267	0.86499	0.8788	50
906	trimethoprim-MCF7	-0.279	2	-0.38	0.86524	0.8704	50
907	hydroxyzine-MCF7	-0.279	2	-0.38	0.86554	0.7143	50
908	glycopyrronium.bromide-PC3	-0.23	2	-0.379	0.866	0.8961	50
909	nadide-MCF7	0.006	2	0.379	0.86606	0.8361	50
910	hesperidin-MCF7	-0.278	2	-0.377	0.87077	0.8684	50
911	chlorphenesin-MCF7	-0.259	2	-0.375	0.87445	0.895	50
912	gelsemine-MCF7	-0.275	2	-0.373	0.88007	0.7765	50
913	dicycloverine-PC3	-0.226	2	-0.372	0.88073	0.8867	50
914	riluzole-MCF7	-0.275	2	-0.372	0.88109	0.8477	50
915	anabasine-MCF7	-0.274	2	-0.371	0.88304	0.9383	50
916	haloperidol-PC3	-0.211	6	-0.218	0.88417	0.9124	50
917	sulfinpyrazone-MCF7	-0.233	2	-0.37	0.88433	0.92	50
918	5253409-MCF7	-0.273	2	-0.37	0.88516	0.7778	50
919	nicardipine-MCF7	-0.236	2	-0.368	0.88815	0.871	50
920	pirenzepine-MCF7	-0.171	2	-0.367	0.89065	0.9217	50
921	nitrofurantoin-MCF7	-0.236	2	-0.366	0.89149	0.8657	50
922	SR-95639A-MCF7	-0.257	2	-0.364	0.89489	0.8691	50
923	ranitidine-MCF7	-0.195	2	-0.364	0.89524	0.9085	50
924	alpha-ergocryptine-PC3	-0.271	2	-0.363	0.8967	0.8955	50
925	isoxsuprine-PC3	-0.246	2	-0.362	0.89876	0.9452	50
926	ciclopirox-MCF7	-0.226	2	-0.362	0.89974	0.9252	50
927	propranolol-MCF7	-0.27	2	-0.36	0.90298	0.8588	50
928	ofloxacin-MCF7	-0.204	2	-0.359	0.90385	0.9167	50
929	isosorbide-MCF7	-0.269	2	-0.358	0.90588	0.8714	50
930	cyproheptadine-PC3	-0.268	2	-0.356	0.90918	0.9149	50
931	metaraminol-MCF7	-0.267	2	-0.355	0.91135	0.8059	50
932	phenacetin-MCF7	-0.191	2	-0.355	0.91202	0.9321	50
933	isradipine-MCF7	-0.18	2	-0.352	0.91656	0.8947	50
934	piperacetazine-MCF7	-0.264	2	-0.348	0.92286	0.9143	50
935	sulfathiazole-PC3	-0.174	2	-0.347	0.92465	0.9551	50
936	hemicholinium-MCF7	-0.263	2	-0.345	0.92759	0.9694	50
937	nifurtimox-MCF7	-0.263	2	-0.345	0.92807	0.9191	50
938	flumequine-MCF7	-0.165	2	-0.343	0.93022	0.961	50
939	clofibrate-MCF7	-0.206	2	-0.342	0.93222	0.898	50
940	triamterene-MCF7	-0.26	2	-0.34	0.93449	0.9389	50
941	triamterene-PC3	-0.259	2	-0.338	0.93739	0.9058	50
942	iobenguane-MCF7	-0.195	2	-0.337	0.93781	0.9448	50
943	terguride-PC3	-0.226	2	-0.337	0.93839	0.9438	50
944	scopolamine.N-oxide-MCF7	-0.247	2	-0.336	0.939	0.8984	50
945	AH-23848-MCF7	-0.225	2	-0.336	0.94004	0.948	50
946	mefenamic.acid-PC3	-0.258	2	-0.335	0.94095	0.84	50
947	dizocilpine-MCF7	-0.258	2	-0.333	0.94455	0.9302	50
948	meptazinol-MCF7	-0.238	2	-0.333	0.94455	0.9535	50
949	thiethylperazine-MCF7	-0.258	2	-0.333	0.94471	0.8936	50
950	mianserin-MCF7	-0.257	2	-0.332	0.94539	0.9744	50
951	rotenone-MCF7	-0.211	2	-0.331	0.94636	0.9489	50
952	pirinixic.acid-PC3	-0.178	2	-0.331	0.94696	0.9578	50
953	clindamycin-MCF7	-0.223	2	-0.331	0.94735	0.9477	50
954	STOCK1N-28457-MCF7	-0.183	2	-0.329	0.9496	0.9784	50
955	diphemanil.metilsulfate-PC3	-0.206	2	-0.328	0.95046	0.9509	50
956	ascorbic.acid-MCF7	-0.186	2	-0.326	0.9524	0.981	50
957	amitriptyline-PC3	-0.254	2	-0.326	0.95294	0.9636	50
958	isotretinoin-MCF7	-0.254	2	-0.326	0.9536	0.9718	50
959	griseofulvin-MCF7	-0.215	2	-0.325	0.95417	0.9371	50
960	hydroquinine-MCF7	-0.254	2	-0.325	0.95463	0.9441	50
961	metitepine-MCF7	-0.192	2	-0.32	0.96036	0.9725	50
962	salsolinol-MCF7	-0.251	2	-0.32	0.96061	0.9186	50
963	Prestwick-981-MCF7	-0.214	2	-0.32	0.96085	0.95	50
964	disulfiram-MCF7	-0.242	2	-0.319	0.96099	0.9632	50
965	nocodazole-PC3	-0.25	2	-0.317	0.96368	0.9927	50
966	picotamide-MCF7	-0.21	2	-0.317	0.96368	0.9708	50
967	tremorine-MCF7	-0.25	2	-0.316	0.96449	0.9785	50
968	5230742-MCF7	-0.249	2	-0.315	0.96646	0.9836	50
969	erythromycin-PC3	-0.209	2	-0.315	0.96656	0.9558	50
970	ursolic.acid-MCF7	-0.249	2	-0.314	0.9672	0.9669	50
971	betulin-MCF7	-0.247	2	-0.31	0.97067	0.9695	50
972	amprolium-PC3	-0.196	2	-0.31	0.97077	0.9941	50
973	hexetidine-MCF7	-0.247	2	-0.31	0.97077	0.9352	50
974	sulfathiazole-MCF7	-0.246	2	-0.309	0.97161	0.9506	50
975	alimemazine-MCF7	-0.218	2	-0.309	0.97183	0.9722	50
976	oxedrine-MCF7	-0.246	2	-0.308	0.97209	0.9412	50
977	fendiline-MCF7	-0.193	2	-0.307	0.97394	0.9898	50
978	minaprine-MCF7	-0.211	2	-0.306	0.97497	0.9775	50
979	syrosingopine-MCF7	-0.244	2	-0.304	0.97616	0.9732	50
980	moroxydine-PC3	-0.216	2	-0.302	0.97815	0.9734	50
981	telenzepine-MCF7	-0.242	2	-0.3	0.97996	0.9752	50
982	benzydamine-MCF7	-0.196	2	-0.299	0.9802	0.9592	50
983	allantoin-MCF7	-0.212	2	-0.299	0.98046	1	50
984	diprophylline-MCF7	-0.201	2	-0.298	0.98147	0.9661	50
985	albendazole-MCF7	-0.208	2	-0.293	0.98551	0.9858	50
986	azacyclonol-MCF7	-0.238	2	-0.293	0.9858	0.9684	50
987	kinetin-MCF7	-0.238	2	-0.291	0.9871	0.9739	50
988	H-89-PC3	-0.228	2	-0.283	0.99151	1	50
989	hydrastinine-MCF7	-0.213	2	-0.28	0.9928	0.9941	50
990	sulfadiazine-MCF7	-0.232	2	-0.278	0.99382	0.9891	50
991	pimethixene-MCF7	-0.231	2	-0.276	0.99449	0.9896	50
992	CP-944629-MCF7	-0.224	2	-0.263	0.99871	1	50
993	lincomycin-MCF7	-0.224	2	-0.262	0.99893	0.9947	50
994	etacrynic.acid-HL60	-1	1	-1	---	---	100
995	netilmicin-HL60	1	1	1	---	---	100
996	Prestwick-1103-HL60	1	1	1	---	---	100
997	lansoprazole-HL60	0.996	1	1	---	---	100
998	puromycin-HL60	-0.949	1	-1	---	---	100
999	betulinic.acid-HL60	0.954	1	1	---	---	100
1000	diethylstilbestrol-HL60	0.934	1	0.999	---	---	100
1001	emetine-HL60	-0.938	1	-0.999	---	---	100
1002	pivmecillinam-HL60	0.928	1	0.999	---	---	100
1003	etiocholanolone-HL60	0.892	1	0.999	---	---	100
1004	(-)-isoprenaline-HL60	-0.901	1	-0.999	---	---	100
1005	bacitracin-HL60	0.879	1	0.999	---	---	100
1006	lactobionic.acid-HL60	0.876	1	0.999	---	---	100
1007	menadione-HL60	-0.891	1	-0.999	---	---	100
1008	perhexiline-HL60	-0.882	1	-0.998	---	---	100
1009	levothyroxine.sodium-HL60	0.866	1	0.998	---	---	100
1010	mephentermine-HL60	-0.865	1	-0.998	---	---	100
1011	phensuximide-HL60	0.865	1	0.998	---	---	100
1012	mefenamic.acid-HL60	0.861	1	0.998	---	---	100
1013	niclosamide-HL60	-0.861	1	-0.998	---	---	100
1014	gossypol-HL60	-0.861	1	-0.998	---	---	100
1015	progesterone-HL60	0.85	1	0.998	---	---	100
1016	harmol-HL60	0.839	1	0.997	---	---	100
1017	sulmazole-HL60	0.838	1	0.997	---	---	100
1018	harmine-HL60	0.837	1	0.997	---	---	100
1019	gliquidone-HL60	0.836	1	0.997	---	---	100
1020	mebendazole-HL60	-0.846	1	-0.997	---	---	100
1021	trapidil-HL60	0.833	1	0.997	---	---	100
1022	clonidine-HL60	-0.845	1	-0.997	---	---	100
1023	vinblastine-PC3	0.831	1	0.997	---	---	100
1024	domperidone-HL60	0.827	1	0.996	---	---	100
1025	betonicine-HL60	0.824	1	0.996	---	---	100
1026	flucytosine-HL60	0.821	1	0.996	---	---	100
1027	theobromine-HL60	0.816	1	0.996	---	---	100
1028	moxisylyte-HL60	0.815	1	0.996	---	---	100
1029	metrizamide-HL60	0.813	1	0.995	---	---	100
1030	clorsulon-PC3	0.812	1	0.995	---	---	100
1031	nilutamide-HL60	0.809	1	0.995	---	---	100
1032	nifurtimox-HL60	0.804	1	0.994	---	---	100
1033	co-dergocrine.mesilate-HL60	-0.803	1	-0.994	---	---	100
1034	finasteride-HL60	0.794	1	0.994	---	---	100
1035	alprostadil-HL60	-0.801	1	-0.994	---	---	100
1036	Gly-His-Lys-MCF7	0.792	1	0.994	---	---	100
1037	cephaeline-HL60	-0.795	1	-0.993	---	---	100
1038	hycanthone-HL60	0.788	1	0.993	---	---	100
1039	isoxicam-HL60	0.783	1	0.993	---	---	100
1040	colchicine-HL60	-0.779	1	-0.992	---	---	100
1041	furaltadone-HL60	0.78	1	0.992	---	---	100
1042	amikacin-HL60	0.776	1	0.992	---	---	100
1043	triflupromazine-HL60	0.772	1	0.991	---	---	100
1044	5186324-MCF7	0.771	1	0.991	---	---	100
1045	piperine-HL60	0.77	1	0.991	---	---	100
1046	monocrotaline-HL60	0.766	1	0.99	---	---	100
1047	anisomycin-HL60	-0.766	1	-0.99	---	---	100
1048	ofloxacin-HL60	0.764	1	0.99	---	---	100
1049	dihydroergocristine-HL60	-0.765	1	-0.99	---	---	100
1050	enilconazole-HL60	0.764	1	0.99	---	---	100
1051	5149715-MCF7	0.758	1	0.989	---	---	100
1052	cyclobenzaprine-HL60	0.753	1	0.989	---	---	100
1053	Prestwick-642-HL60	0.752	1	0.988	---	---	100
1054	N6-methyladenosine-PC3	0.751	1	0.988	---	---	100
1055	nifedipine-HL60	-0.758	1	-0.988	---	---	100
1056	bromocriptine-HL60	-0.757	1	-0.988	---	---	100
1057	flecainide-HL60	0.749	1	0.988	---	---	100
1058	gelsemine-HL60	0.748	1	0.987	---	---	100
1059	ketoconazole-HL60	0.748	1	0.987	---	---	100
1060	pirenperone-HL60	0.746	1	0.987	---	---	100
1061	melatonin-HL60	0.741	1	0.986	---	---	100
1062	etoposide-HL60	-0.741	1	-0.985	---	---	100
1063	pizotifen-HL60	0.735	1	0.985	---	---	100
1064	articaine-PC3	0.734	1	0.985	---	---	100
1065	clenbuterol-HL60	-0.741	1	-0.984	---	---	100
1066	pergolide-HL60	-0.74	1	-0.984	---	---	100
1067	3-acetamidocoumarin-HL60	0.728	1	0.984	---	---	100
1068	bumetanide-HL60	0.728	1	0.984	---	---	100
1069	arecoline-PC3	0.727	1	0.983	---	---	100
1070	levocabastine-PC3	0.725	1	0.983	---	---	100
1071	fenbufen-HL60	0.724	1	0.983	---	---	100
1072	SR-95531-HL60	0.724	1	0.982	---	---	100
1073	mepenzolate.bromide-HL60	0.724	1	0.982	---	---	100
1074	MG-262-MCF7	-0.729	1	-0.982	---	---	100
1075	DL-PPMP-MCF7	0.721	1	0.982	---	---	100
1076	dihydroergotamine-HL60	-0.726	1	-0.981	---	---	100
1077	hecogenin-HL60	0.714	1	0.981	---	---	100
1078	tonzonium.bromide-PC3	-0.726	1	-0.981	---	---	100
1079	Prestwick-920-HL60	0.713	1	0.981	---	---	100
1080	ergocalciferol-HL60	0.713	1	0.98	---	---	100
1081	meptazinol-HL60	-0.725	1	-0.98	---	---	100
1082	celastrol-MCF7	-0.725	1	-0.98	---	---	100
1083	CP-645525-01-PC3	-0.722	1	-0.979	---	---	100
1084	ceforanide-HL60	0.708	1	0.979	---	---	100
1085	quinpirole-HL60	-0.721	1	-0.979	---	---	100
1086	chenodeoxycholic.acid-HL60	0.703	1	0.979	---	---	100
1087	bufexamac-PC3	-0.717	1	-0.978	---	---	100
1088	solasodine-HL60	0.702	1	0.978	---	---	100
1089	S-propranolol-HL60	-0.716	1	-0.978	---	---	100
1090	atropine.oxide-HL60	0.7	1	0.978	---	---	100
1091	methylergometrine-HL60	-0.714	1	-0.977	---	---	100
1092	bepridil-HL60	-0.714	1	-0.977	---	---	100
1093	folic.acid-PC3	0.696	1	0.977	---	---	100
1094	terbutaline-HL60	-0.713	1	-0.977	---	---	100
1095	chenodeoxycholic.acid-PC3	0.695	1	0.976	---	---	100
1096	clioquinol-PC3	-0.712	1	-0.976	---	---	100
1097	mitoxantrone-PC3	0.695	1	0.976	---	---	100
1098	mecamylamine-PC3	0.694	1	0.976	---	---	100
1099	minoxidil-HL60	0.694	1	0.976	---	---	100
1100	prilocaine-HL60	0.692	1	0.976	---	---	100
1101	butyl.hydroxybenzoate-HL60	0.692	1	0.975	---	---	100
1102	trimipramine-PC3	-0.71	1	-0.975	---	---	100
1103	fenoterol-HL60	-0.71	1	-0.975	---	---	100
1104	nomegestrol-PC3	0.689	1	0.974	---	---	100
1105	piperacetazine-PC3	-0.709	1	-0.974	---	---	100
1106	vigabatrin-MCF7	0.688	1	0.974	---	---	100
1107	Prestwick-983-HL60	-0.708	1	-0.974	---	---	100
1108	chlorcyclizine-HL60	0.687	1	0.974	---	---	100
1109	iproniazid-HL60	0.687	1	0.973	---	---	100
1110	protriptyline-PC3	-0.707	1	-0.973	---	---	100
1111	sisomicin-PC3	0.687	1	0.973	---	---	100
1112	12,13-EODE-MCF7	0.685	1	0.973	---	---	100
1113	guanfacine-HL60	0.684	1	0.973	---	---	100
1114	minocycline-HL60	-0.701	1	-0.971	---	---	100
1115	betazole-HL60	-0.701	1	-0.971	---	---	100
1116	naftifine-PC3	0.679	1	0.971	---	---	100
1117	etilefrine-HL60	-0.699	1	-0.971	---	---	100
1118	sulfamerazine-HL60	0.675	1	0.97	---	---	100
1119	disopyramide-PC3	0.675	1	0.97	---	---	100
1120	Prestwick-857-HL60	0.673	1	0.969	---	---	100
1121	rifabutin-PC3	-0.693	1	-0.969	---	---	100
1122	indoprofen-HL60	0.672	1	0.969	---	---	100
1123	isotretinoin-HL60	-0.693	1	-0.969	---	---	100
1124	harmaline-PC3	0.671	1	0.969	---	---	100
1125	(+)-isoprenaline-HL60	-0.691	1	-0.968	---	---	100
1126	mycophenolic.acid-PC3	0.665	1	0.967	---	---	100
1127	0297417-0002B-PC3	-0.688	1	-0.967	---	---	100
1128	ampicillin-HL60	0.661	1	0.966	---	---	100
1129	prenylamine-HL60	-0.687	1	-0.966	---	---	100
1130	cyclizine-PC3	0.66	1	0.966	---	---	100
1131	quinisocaine-HL60	-0.687	1	-0.966	---	---	100
1132	dextromethorphan-HL60	-0.687	1	-0.965	---	---	100
1133	albendazole-HL60	-0.687	1	-0.965	---	---	100
1134	biotin-PC3	0.654	1	0.965	---	---	100
1135	bumetanide-PC3	0.653	1	0.965	---	---	100
1136	tamoxifen-HL60	0.653	1	0.965	---	---	100
1137	pyrvinium-PC3	-0.684	1	-0.964	---	---	100
1138	butoconazole-PC3	-0.684	1	-0.964	---	---	100
1139	cefalexin-HL60	-0.684	1	-0.964	---	---	100
1140	securinine-PC3	0.65	1	0.964	---	---	100
1141	terfenadine-HL60	-0.683	1	-0.964	---	---	100
1142	cisapride-HL60	0.65	1	0.963	---	---	100
1143	atracurium.besilate-PC3	0.648	1	0.963	---	---	100
1144	kaempferol-HL60	0.647	1	0.963	---	---	100
1145	tomelukast-MCF7	0.645	1	0.962	---	---	100
1146	streptozocin-PC3	0.645	1	0.962	---	---	100
1147	imatinib-MCF7	0.644	1	0.962	---	---	100
1148	isoxsuprine-HL60	-0.679	1	-0.962	---	---	100
1149	prazosin-PC3	0.643	1	0.962	---	---	100
1150	PF-00875133-00-PC3	0.643	1	0.962	---	---	100
1151	oxybutynin-PC3	-0.678	1	-0.962	---	---	100
1152	labetalol-HL60	-0.678	1	-0.961	---	---	100
1153	ethionamide-PC3	0.638	1	0.961	---	---	100
1154	benzbromarone-HL60	0.634	1	0.96	---	---	100
1155	1,4-chrysenequinone-HL60	-0.676	1	-0.96	---	---	100
1156	eldeline-HL60	0.633	1	0.96	---	---	100
1157	naringenin-PC3	0.633	1	0.959	---	---	100
1158	HC.toxin-MCF7	-0.675	1	-0.959	---	---	100
1159	amiprilose-HL60	0.631	1	0.959	---	---	100
1160	clofazimine-HL60	-0.673	1	-0.958	---	---	100
1161	debrisoquine-PC3	0.629	1	0.958	---	---	100
1162	nortriptyline-PC3	-0.669	1	-0.957	---	---	100
1163	spiramycin-HL60	0.627	1	0.957	---	---	100
1164	aminocaproic.acid-HL60	0.626	1	0.957	---	---	100
1165	iopamidol-PC3	0.626	1	0.957	---	---	100
1166	mesalazine-PC3	0.626	1	0.956	---	---	100
1167	pyrazinamide-HL60	-0.668	1	-0.956	---	---	100
1168	deptropine-PC3	-0.668	1	-0.956	---	---	100
1169	tetryzoline-HL60	-0.667	1	-0.956	---	---	100
1170	orciprenaline-HL60	-0.667	1	-0.956	---	---	100
1171	fendiline-HL60	-0.666	1	-0.956	---	---	100
1172	pilocarpine-HL60	0.622	1	0.955	---	---	100
1173	sisomicin-HL60	-0.666	1	-0.955	---	---	100
1174	bucladesine-PC3	0.622	1	0.955	---	---	100
1175	latamoxef-HL60	-0.665	1	-0.955	---	---	100
1176	gramine-HL60	0.62	1	0.954	---	---	100
1177	triprolidine-PC3	0.619	1	0.954	---	---	100
1178	harmol-PC3	0.617	1	0.954	---	---	100
1179	daunorubicin-PC3	-0.664	1	-0.954	---	---	100
1180	lynestrenol-HL60	0.616	1	0.954	---	---	100
1181	praziquantel-HL60	0.616	1	0.953	---	---	100
1182	procaine-HL60	-0.66	1	-0.952	---	---	100
1183	spiperone-PC3	-0.66	1	-0.952	---	---	100
1184	cyproheptadine-HL60	-0.657	1	-0.951	---	---	100
1185	asiaticoside-PC3	0.605	1	0.95	---	---	100
1186	16,16-dimethylprostaglandin.E2-MCF7	0.605	1	0.949	---	---	100
1187	halcinonide-HL60	-0.654	1	-0.949	---	---	100
1188	esculetin-HL60	0.604	1	0.949	---	---	100
1189	pimozide-PC3	-0.653	1	-0.949	---	---	100
1190	prenylamine-PC3	-0.652	1	-0.949	---	---	100
1191	lincomycin-HL60	0.603	1	0.948	---	---	100
1192	pizotifen-PC3	-0.65	1	-0.947	---	---	100
1193	tropine-PC3	0.602	1	0.947	---	---	100
1194	oxybutynin-HL60	0.6	1	0.946	---	---	100
1195	vitexin-PC3	0.594	1	0.946	---	---	100
1196	methylprednisolone-HL60	-0.647	1	-0.945	---	---	100
1197	ouabain-HL60	-0.646	1	-0.945	---	---	100
1198	clomipramine-HL60	-0.646	1	-0.945	---	---	100
1199	proxymetacaine-HL60	-0.644	1	-0.945	---	---	100
1200	cefoperazone-MCF7	0.592	1	0.944	---	---	100
1201	phenazopyridine-PC3	-0.643	1	-0.944	---	---	100
1202	suloctidil-HL60	-0.643	1	-0.944	---	---	100
1203	sulfamethoxazole-HL60	0.589	1	0.943	---	---	100
1204	Prestwick-675-MCF7	0.588	1	0.943	---	---	100
1205	amiodarone-PC3	-0.641	1	-0.943	---	---	100
1206	enalapril-PC3	0.587	1	0.943	---	---	100
1207	miconazole-HL60	0.586	1	0.943	---	---	100
1208	iopamidol-HL60	0.586	1	0.942	---	---	100
1209	benperidol-HL60	0.583	1	0.942	---	---	100
1210	cinnarizine-PC3	0.582	1	0.942	---	---	100
1211	oxolamine-PC3	0.581	1	0.941	---	---	100
1212	Prestwick-967-PC3	0.581	1	0.941	---	---	100
1213	digitoxigenin-HL60	-0.638	1	-0.941	---	---	100
1214	doxepin-PC3	-0.638	1	-0.94	---	---	100
1215	scopolamine.N-oxide-HL60	-0.637	1	-0.94	---	---	100
1216	pseudopelletierine-HL60	-0.637	1	-0.94	---	---	100
1217	clomipramine-PC3	-0.635	1	-0.939	---	---	100
1218	oxetacaine-HL60	-0.635	1	-0.939	---	---	100
1219	copper.sulfate-ssMCF7	0.577	1	0.939	---	---	100
1220	spiperone-HL60	-0.635	1	-0.939	---	---	100
1221	isoetarine-HL60	-0.634	1	-0.938	---	---	100
1222	ethambutol-HL60	0.577	1	0.938	---	---	100
1223	mevalolactone-MCF7	0.577	1	0.938	---	---	100
1224	ticlopidine-HL60	0.574	1	0.938	---	---	100
1225	adipiodone-PC3	0.574	1	0.937	---	---	100
1226	ketanserin-HL60	-0.632	1	-0.937	---	---	100
1227	phenylpropanolamine-PC3	0.573	1	0.937	---	---	100
1228	etifenin-HL60	0.573	1	0.937	---	---	100
1229	Prestwick-1084-PC3	-0.631	1	-0.936	---	---	100
1230	Prestwick-857-PC3	0.569	1	0.935	---	---	100
1231	metitepine-PC3	0.568	1	0.935	---	---	100
1232	oxyphenbutazone-HL60	-0.627	1	-0.935	---	---	100
1233	sulfamethizole-HL60	0.566	1	0.934	---	---	100
1234	amoxicillin-HL60	-0.624	1	-0.934	---	---	100
1235	isotretinoin-PC3	0.564	1	0.933	---	---	100
1236	pimethixene-HL60	-0.623	1	-0.933	---	---	100
1237	practolol-HL60	-0.622	1	-0.933	---	---	100
1238	serotonin-HL60	0.56	1	0.932	---	---	100
1239	tiratricol-PC3	0.558	1	0.932	---	---	100
1240	dexamethasone-ssMCF7	0.555	1	0.931	---	---	100
1241	carbarsone-PC3	0.554	1	0.931	---	---	100
1242	probucol-HL60	-0.618	1	-0.931	---	---	100
1243	tiapride-HL60	0.554	1	0.931	---	---	100
1244	chlorzoxazone-PC3	-0.618	1	-0.93	---	---	100
1245	LY-294002-ssMCF7	-0.618	1	-0.93	---	---	100
1246	harman-PC3	0.552	1	0.93	---	---	100
1247	sulfafurazole-HL60	-0.618	1	-0.93	---	---	100
1248	rolipram-HL60	0.551	1	0.93	---	---	100
1249	cyclic.adenosine.monophosphate-PC3	0.55	1	0.929	---	---	100
1250	sulfapyridine-HL60	-0.617	1	-0.929	---	---	100
1251	altretamine-PC3	0.55	1	0.929	---	---	100
1252	cefoperazone-HL60	-0.616	1	-0.929	---	---	100
1253	ebselen-PC3	-0.615	1	-0.928	---	---	100
1254	josamycin-HL60	0.546	1	0.928	---	---	100
1255	TTNPB-PC3	0.546	1	0.928	---	---	100
1256	corticosterone-PC3	0.546	1	0.927	---	---	100
1257	rilmenidine-PC3	0.544	1	0.927	---	---	100
1258	cefalonium-PC3	0.543	1	0.927	---	---	100
1259	quinisocaine-PC3	-0.613	1	-0.927	---	---	100
1260	tolazoline-HL60	-0.613	1	-0.927	---	---	100
1261	metixene-HL60	-0.612	1	-0.926	---	---	100
1262	propoxycaine-HL60	0.542	1	0.926	---	---	100
1263	drofenine-HL60	-0.612	1	-0.926	---	---	100
1264	idoxuridine-HL60	-0.612	1	-0.925	---	---	100
1265	norcyclobenzaprine-PC3	-0.612	1	-0.925	---	---	100
1266	syrosingopine-PC3	-0.611	1	-0.925	---	---	100
1267	paromomycin-PC3	0.537	1	0.924	---	---	100
1268	benzbromarone-MCF7	0.536	1	0.924	---	---	100
1269	remoxipride-PC3	-0.611	1	-0.924	---	---	100
1270	hyoscyamine-HL60	-0.61	1	-0.924	---	---	100
1271	oxolamine-HL60	0.536	1	0.924	---	---	100
1272	5109870-MCF7	-0.61	1	-0.924	---	---	100
1273	theophylline-PC3	0.536	1	0.924	---	---	100
1274	phenazone-PC3	0.533	1	0.923	---	---	100
1275	cefsulodin-HL60	0.533	1	0.923	---	---	100
1276	propantheline.bromide-HL60	-0.61	1	-0.923	---	---	100
1277	clomifene-PC3	-0.61	1	-0.923	---	---	100
1278	corbadrine-HL60	-0.61	1	-0.923	---	---	100
1279	esculin-PC3	0.532	1	0.923	---	---	100
1280	famotidine-HL60	0.529	1	0.922	---	---	100
1281	Prestwick-920-PC3	-0.609	1	-0.922	---	---	100
1282	prednisolone-PC3	-0.609	1	-0.922	---	---	100
1283	ifosfamide-PC3	0.528	1	0.921	---	---	100
1284	kawain-HL60	-0.608	1	-0.921	---	---	100
1285	sulfanilamide-PC3	0.527	1	0.921	---	---	100
1286	LY-294002-SKMEL5	-0.608	1	-0.921	---	---	100
1287	Prestwick-689-PC3	0.523	1	0.92	---	---	100
1288	pancuronium.bromide-PC3	0.523	1	0.92	---	---	100
1289	bepridil-PC3	-0.605	1	-0.919	---	---	100
1290	sulfadoxine-PC3	0.521	1	0.919	---	---	100
1291	butyl.hydroxybenzoate-PC3	-0.604	1	-0.918	---	---	100
1292	mestranol-PC3	0.518	1	0.918	---	---	100
1293	sirolimus-ssMCF7	-0.603	1	-0.918	---	---	100
1294	cefalonium-MCF7	0.516	1	0.917	---	---	100
1295	vidarabine-PC3	0.514	1	0.917	---	---	100
1296	thioproperazine-HL60	0.512	1	0.916	---	---	100
1297	metolazone-HL60	-0.602	1	-0.916	---	---	100
1298	chlorprothixene-PC3	-0.602	1	-0.916	---	---	100
1299	hydrocotarnine-PC3	0.51	1	0.916	---	---	100
1300	etacrynic.acid-PC3	-0.601	1	-0.915	---	---	100
1301	nabumetone-PC3	-0.601	1	-0.915	---	---	100
1302	iloprost-SKMEL5	0.505	1	0.914	---	---	100
1303	phenazone-MCF7	0.503	1	0.914	---	---	100
1304	lobeline-PC3	0.502	1	0.913	---	---	100
1305	mimosine-PC3	0.502	1	0.913	---	---	100
1306	puromycin-PC3	-0.598	1	-0.912	---	---	100
1307	terazosin-PC3	0.499	1	0.912	---	---	100
1308	phensuximide-PC3	0.498	1	0.912	---	---	100
1309	desipramine-PC3	-0.596	1	-0.911	---	---	100
1310	diclofenamide-PC3	0.495	1	0.911	---	---	100
1311	zoxazolamine-PC3	-0.595	1	-0.91	---	---	100
1312	maprotiline-PC3	-0.594	1	-0.91	---	---	100
1313	metacycline-PC3	0.491	1	0.91	---	---	100
1314	capsaicin-PC3	-0.593	1	-0.91	---	---	100
1315	leflunomide-PC3	0.484	1	0.909	---	---	100
1316	tamoxifen-PC3	-0.593	1	-0.909	---	---	100
1317	homochlorcyclizine-PC3	-0.593	1	-0.908	---	---	100
1318	butacaine-HL60	0.483	1	0.908	---	---	100
1319	ricinine-HL60	-0.592	1	-0.908	---	---	100
1320	tetraethylenepentamine-PC3	0.482	1	0.907	---	---	100
1321	hexamethonium.bromide-HL60	-0.591	1	-0.907	---	---	100
1322	oxytetracycline-HL60	-0.59	1	-0.906	---	---	100
1323	mephenytoin-PC3	0.481	1	0.906	---	---	100
1324	repaglinide-PC3	-0.588	1	-0.906	---	---	100
1325	S-propranolol-PC3	-0.588	1	-0.906	---	---	100
1326	hydrocortisone-PC3	0.478	1	0.906	---	---	100
1327	metitepine-HL60	-0.588	1	-0.906	---	---	100
1328	tranylcypromine-HL60	-0.588	1	-0.905	---	---	100
1329	etifenin-PC3	0.475	1	0.905	---	---	100
1330	canavanine-HL60	-0.585	1	-0.903	---	---	100
1331	ticarcillin-PC3	0.471	1	0.903	---	---	100
1332	amantadine-PC3	0.471	1	0.903	---	---	100
1333	caffeic.acid-MCF7	-0.584	1	-0.903	---	---	100
1334	salbutamol-HL60	-0.584	1	-0.903	---	---	100
1335	tenoxicam-PC3	0.471	1	0.903	---	---	100
1336	etacrynic.acid-MCF7	-0.584	1	-0.903	---	---	100
1337	moracizine-PC3	-0.583	1	-0.902	---	---	100
1338	fluspirilene-PC3	-0.583	1	-0.902	---	---	100
1339	propidium.iodide-PC3	0.469	1	0.902	---	---	100
1340	zomepirac-PC3	-0.583	1	-0.902	---	---	100
1341	N6-methyladenosine-HL60	-0.583	1	-0.901	---	---	100
1342	florfenicol-PC3	0.46	1	0.9	---	---	100
1343	piperacetazine-HL60	-0.582	1	-0.9	---	---	100
1344	ornidazole-HL60	-0.582	1	-0.9	---	---	100
1345	benzylpenicillin-PC3	0.458	1	0.9	---	---	100
1346	metergoline-HL60	-0.58	1	-0.9	---	---	100
1347	fusaric.acid-PC3	0.455	1	0.899	---	---	100
1348	raloxifene-PC3	-0.578	1	-0.898	---	---	100
1349	alverine-HL60	-0.576	1	-0.897	---	---	100
1350	thiocolchicoside-PC3	-0.576	1	-0.897	---	---	100
1351	fenoterol-PC3	-0.575	1	-0.897	---	---	100
1352	doxycycline-HL60	-0.573	1	-0.895	---	---	100
1353	gabexate-PC3	0.435	1	0.895	---	---	100
1354	bisacodyl-PC3	-0.573	1	-0.894	---	---	100
1355	docosahexaenoic.acid.ethyl.ester-MCF7	-0.572	1	-0.894	---	---	100
1356	fluorocurarine-PC3	0.435	1	0.894	---	---	100
1357	deptropine-HL60	-0.572	1	-0.894	---	---	100
1358	indometacin-SKMEL5	0.434	1	0.893	---	---	100
1359	urapidil-PC3	0.43	1	0.893	---	---	100
1360	dexibuprofen-PC3	-0.571	1	-0.893	---	---	100
1361	rimexolone-PC3	-0.57	1	-0.892	---	---	100
1362	trichlormethiazide-PC3	0.427	1	0.892	---	---	100
1363	imatinib-PC3	0.424	1	0.892	---	---	100
1364	arcaine-PC3	0.424	1	0.891	---	---	100
1365	cyclizine-HL60	-0.569	1	-0.891	---	---	100
1366	cephaeline-PC3	-0.569	1	-0.891	---	---	100
1367	nystatin-PC3	0.421	1	0.891	---	---	100
1368	succinylsulfathiazole-PC3	0.421	1	0.89	---	---	100
1369	monorden-SKMEL5	0.421	1	0.89	---	---	100
1370	lysergol-HL60	-0.567	1	-0.89	---	---	100
1371	sulfacetamide-HL60	-0.567	1	-0.89	---	---	100
1372	mepacrine-MCF7	-0.567	1	-0.889	---	---	100
1373	protoveratrine.A-PC3	0.416	1	0.889	---	---	100
1374	dipyridamole-HL60	-0.566	1	-0.888	---	---	100
1375	6-azathymine-PC3	0.413	1	0.888	---	---	100
1376	oxprenolol-PC3	-0.565	1	-0.888	---	---	100
1377	xylometazoline-HL60	-0.565	1	-0.888	---	---	100
1378	butacaine-PC3	0.411	1	0.887	---	---	100
1379	ioversol-PC3	0.409	1	0.887	---	---	100
1380	sulindac.sulfide-MCF7	0.403	1	0.886	---	---	100
1381	thiethylperazine-PC3	-0.564	1	-0.886	---	---	100
1382	dioxybenzone-PC3	0.401	1	0.885	---	---	100
1383	ifenprodil-PC3	-0.563	1	-0.885	---	---	100
1384	butamben-PC3	-0.563	1	-0.885	---	---	100
1385	benzydamine-PC3	0.391	1	0.884	---	---	100
1386	spectinomycin-HL60	-0.561	1	-0.883	---	---	100
1387	chlorphenesin-HL60	-0.561	1	-0.883	---	---	100
1388	xylometazoline-PC3	-0.561	1	-0.883	---	---	100
1389	methylprednisolone-PC3	-0.561	1	-0.883	---	---	100
1390	chlorphenesin-PC3	-0.56	1	-0.882	---	---	100
1391	U0125-PC3	0.377	1	0.882	---	---	100
1392	tubocurarine.chloride-PC3	-0.559	1	-0.882	---	---	100
1393	pararosaniline-MCF7	-0.559	1	-0.881	---	---	100
1394	glafenine-PC3	-0.559	1	-0.881	---	---	100
1395	proadifen-PC3	-0.558	1	-0.881	---	---	100
1396	enoxacin-PC3	-0.558	1	-0.88	---	---	100
1397	seneciphylline-PC3	0.366	1	0.88	---	---	100
1398	dydrogesterone-PC3	0.362	1	0.88	---	---	100
1399	trichostatin.A-ssMCF7	-0.558	1	-0.88	---	---	100
1400	promethazine-PC3	-0.558	1	-0.88	---	---	100
1401	orciprenaline-PC3	0.345	1	0.88	---	---	100
1402	phenyl.biguanide-MCF7	0.338	1	0.879	---	---	100
1403	tiratricol-HL60	-0.557	1	-0.879	---	---	100
1404	alimemazine-PC3	-0.557	1	-0.879	---	---	100
1405	homatropine-HL60	0	1	0.879	---	---	0
1406	Prestwick-984-HL60	0	1	0.879	---	---	0
1407	dl-alpha.tocopherol-HL60	0	1	0.879	---	---	0
1408	adiphenine-HL60	0	1	0.879	---	---	0
1409	metformin-HL60	0	1	0.878	---	---	0
1410	vinburnine-PC3	0	1	0.878	---	---	0
1411	merbromin-HL60	0	1	0.878	---	---	0
1412	isoflupredone-HL60	0	1	0.878	---	---	0
1413	diphenhydramine-HL60	0	1	0.878	---	---	0
1414	cyclic.adenosine.monophosphate-HL60	0	1	0.878	---	---	0
1415	levopropoxyphene-HL60	0	1	0.877	---	---	0
1416	proguanil-HL60	0	1	0.877	---	---	0
1417	asiaticoside-HL60	0	1	0.877	---	---	0
1418	cisapride-PC3	-0.555	1	-0.877	---	---	100
1419	carisoprodol-HL60	0	1	0.877	---	---	0
1420	ozagrel-HL60	0	1	0.876	---	---	0
1421	acepromazine-PC3	-0.553	1	-0.876	---	---	100
1422	atractyloside-HL60	0	1	0.876	---	---	0
1423	isoflupredone-PC3	0	1	0.876	---	---	0
1424	propofol-HL60	-0.553	1	-0.876	---	---	100
1425	chlorogenic.acid-HL60	0	1	0.875	---	---	0
1426	SR-95639A-HL60	0	1	0.875	---	---	0
1427	carbarsone-HL60	0	1	0.875	---	---	0
1428	5114445-MCF7	-0.552	1	-0.875	---	---	100
1429	cyclopenthiazide-HL60	0	1	0.875	---	---	0
1430	Chicago.Sky.Blue.6B-HL60	0	1	0.874	---	---	0
1431	pheneticillin-HL60	0	1	0.874	---	---	0
1432	propoxycaine-PC3	0	1	0.874	---	---	0
1433	viomycin-HL60	0	1	0.874	---	---	0
1434	chlortalidone-PC3	0	1	0.873	---	---	0
1435	zaprinast-HL60	0	1	0.873	---	---	0
1436	clobetasol-PC3	-0.55	1	-0.873	---	---	100
1437	nitrofural-HL60	0	1	0.873	---	---	0
1438	boldine-HL60	0	1	0.873	---	---	0
1439	mafenide-HL60	0	1	0.873	---	---	0
1440	azapropazone-PC3	0	1	0.872	---	---	0
1441	streptozocin-HL60	0	1	0.872	---	---	0
1442	calcium.folinate-HL60	0	1	0.872	---	---	0
1443	sulfinpyrazone-PC3	-0.549	1	-0.872	---	---	100
1444	Prestwick-682-HL60	0	1	0.872	---	---	0
1445	norethisterone-PC3	-0.549	1	-0.872	---	---	100
1446	berberine-PC3	-0.548	1	-0.871	---	---	100
1447	procarbazine-HL60	0	1	0.871	---	---	0
1448	ronidazole-PC3	-0.548	1	-0.871	---	---	100
1449	alpha-ergocryptine-HL60	0	1	0.871	---	---	0
1450	aconitine-PC3	0	1	0.87	---	---	0
1451	noretynodrel-HL60	-0.546	1	-0.87	---	---	100
1452	ramifenazone-HL60	0	1	0.87	---	---	0
1453	cefotiam-HL60	0	1	0.869	---	---	0
1454	lysergol-PC3	-0.546	1	-0.869	---	---	100
1455	betulin-HL60	0	1	0.869	---	---	0
1456	econazole-HL60	-0.546	1	-0.869	---	---	100
1457	monocrotaline-PC3	-0.546	1	-0.869	---	---	100
1458	corticosterone-HL60	0	1	0.869	---	---	0
1459	nabumetone-HL60	-0.546	1	-0.868	---	---	100
1460	econazole-PC3	-0.545	1	-0.868	---	---	100
1461	lovastatin-HL60	-0.545	1	-0.867	---	---	100
1462	flucloxacillin-HL60	0	1	0.867	---	---	0
1463	benzocaine-HL60	0	1	0.867	---	---	0
1464	biperiden-HL60	0	1	0.867	---	---	0
1465	penbutolol-HL60	0	1	0.867	---	---	0
1466	phenelzine-HL60	-0.545	1	-0.867	---	---	100
1467	megestrol-HL60	0	1	0.866	---	---	0
1468	benfotiamine-HL60	-0.544	1	-0.866	---	---	100
1469	propidium.iodide-HL60	0	1	0.866	---	---	0
1470	diprophylline-HL60	0	1	0.866	---	---	0
1471	STOCK1N-35696-MCF7	-0.544	1	-0.866	---	---	100
1472	iopromide-PC3	0	1	0.866	---	---	0
1473	ketorolac-HL60	-0.543	1	-0.865	---	---	100
1474	loracarbef-HL60	0	1	0.865	---	---	0
1475	isometheptene-HL60	0	1	0.865	---	---	0
1476	scopolamine-HL60	-0.543	1	-0.865	---	---	100
1477	artemisinin-PC3	-0.543	1	-0.864	---	---	100
1478	pyrithyldione-PC3	0	1	0.864	---	---	0
1479	etilefrine-PC3	0	1	0.864	---	---	0
1480	Prestwick-692-PC3	0	1	0.863	---	---	0
1481	estropipate-PC3	0	1	0.863	---	---	0
1482	scriptaid-MCF7	-0.542	1	-0.863	---	---	100
1483	methyldopate-PC3	0	1	0.863	---	---	0
1484	pergolide-PC3	0	1	0.862	---	---	0
1485	suloctidil-PC3	-0.541	1	-0.862	---	---	100
1486	vigabatrin-HL60	0	1	0.862	---	---	0
1487	vitexin-HL60	0	1	0.862	---	---	0
1488	viomycin-PC3	0	1	0.862	---	---	0
1489	ribavirin-PC3	0	1	0.861	---	---	0
1490	(-)-MK-801-PC3	-0.541	1	-0.861	---	---	100
1491	lumicolchicine-HL60	0	1	0.861	---	---	0
1492	3-acetamidocoumarin-PC3	0	1	0.861	---	---	0
1493	canadine-HL60	0	1	0.861	---	---	0
1494	carteolol-HL60	0	1	0.861	---	---	0
1495	hydroxyachillin-HL60	0	1	0.86	---	---	0
1496	fludrocortisone-HL60	0	1	0.86	---	---	0
1497	(+)-chelidonine-PC3	0	1	0.86	---	---	0
1498	colforsin-HL60	-0.539	1	-0.86	---	---	100
1499	yohimbic.acid-MCF7	0	1	0.86	---	---	0
1500	harman-HL60	0	1	0.86	---	---	0
1501	myricetin-PC3	-0.539	1	-0.86	---	---	100
1502	pheneticillin-PC3	0	1	0.859	---	---	0
1503	heptaminol-HL60	0	1	0.859	---	---	0
1504	sulfadimethoxine-HL60	0	1	0.859	---	---	0
1505	2-aminobenzenesulfonamide-PC3	0	1	0.859	---	---	0
1506	cortisone-HL60	-0.537	1	-0.858	---	---	100
1507	zimeldine-HL60	-0.537	1	-0.858	---	---	100
1508	methyldopa-PC3	0	1	0.857	---	---	0
1509	5186223-MCF7	0	1	0.857	---	---	0
1510	lorglumide-PC3	-0.537	1	-0.857	---	---	100
1511	dexibuprofen-HL60	0	1	0.857	---	---	0
1512	(+/-)-catechin-HL60	0	1	0.857	---	---	0
1513	trimipramine-HL60	0	1	0.856	---	---	0
1514	procainamide-PC3	-0.535	1	-0.856	---	---	100
1515	digoxigenin-PC3	0	1	0.856	---	---	0
1516	iohexol-HL60	-0.535	1	-0.855	---	---	100
1517	halofantrine-HL60	0	1	0.855	---	---	0
1518	aciclovir-HL60	0	1	0.855	---	---	0
1519	mefloquine-HL60	-0.534	1	-0.855	---	---	100
1520	guanfacine-PC3	-0.534	1	-0.855	---	---	100
1521	guanabenz-HL60	0	1	0.855	---	---	0
1522	prednisolone-HL60	-0.534	1	-0.855	---	---	100
1523	sulfamonomethoxine-PC3	0	1	0.854	---	---	0
1524	molsidomine-HL60	0	1	0.854	---	---	0
1525	ketotifen-PC3	0	1	0.854	---	---	0
1526	glibenclamide-PC3	-0.532	1	-0.853	---	---	100
1527	tenoxicam-HL60	0	1	0.853	---	---	0
1528	isosorbide-PC3	0	1	0.853	---	---	0
1529	hexetidine-HL60	0	1	0.853	---	---	0
1530	iohexol-PC3	0	1	0.852	---	---	0
1531	ranitidine-HL60	-0.531	1	-0.852	---	---	100
1532	tetracaine-HL60	0	1	0.852	---	---	0
1533	helveticoside-HL60	-0.531	1	-0.852	---	---	100
1534	methanthelinium.bromide-HL60	0	1	0.852	---	---	0
1535	cytisine-HL60	0	1	0.852	---	---	0
1536	gefitinib-HL60	-0.531	1	-0.852	---	---	100
1537	butamben-HL60	0	1	0.851	---	---	0
1538	hesperidin-PC3	-0.531	1	-0.851	---	---	100
1539	iocetamic.acid-HL60	0	1	0.851	---	---	0
1540	Prestwick-692-HL60	0	1	0.851	---	---	0
1541	loracarbef-PC3	-0.531	1	-0.851	---	---	100
1542	vancomycin-PC3	0	1	0.851	---	---	0
1543	dizocilpine-HL60	-0.531	1	-0.85	---	---	100
1544	bethanechol-PC3	0	1	0.85	---	---	0
1545	acetazolamide-PC3	0	1	0.85	---	---	0
1546	cefotaxime-HL60	-0.53	1	-0.85	---	---	100
1547	cefoperazone-PC3	0	1	0.85	---	---	0
1548	carbenoxolone-HL60	0	1	0.85	---	---	0
1549	piracetam-HL60	0	1	0.849	---	---	0
1550	dicycloverine-HL60	-0.529	1	-0.849	---	---	100
1551	thiamazole-HL60	0	1	0.849	---	---	0
1552	ciclosporin-PC3	0	1	0.849	---	---	0
1553	phenazopyridine-HL60	-0.529	1	-0.849	---	---	100
1554	triflupromazine-PC3	0	1	0.849	---	---	0
1555	sulfasalazine-PC3	-0.529	1	-0.848	---	---	100
1556	meprylcaine-HL60	0	1	0.848	---	---	0
1557	benzathine.benzylpenicillin-PC3	0	1	0.847	---	---	0
1558	alfadolone-HL60	0	1	0.847	---	---	0
1559	tolmetin-HL60	0	1	0.847	---	---	0
1560	podophyllotoxin-PC3	0	1	0.846	---	---	0
1561	chlorogenic.acid-PC3	0	1	0.846	---	---	0
1562	dapsone-HL60	0	1	0.846	---	---	0
1563	nadide-HL60	0	1	0.846	---	---	0
1564	zoxazolamine-HL60	-0.527	1	-0.846	---	---	100
1565	nicardipine-HL60	0	1	0.845	---	---	0
1566	paromomycin-HL60	0	1	0.845	---	---	0
1567	androsterone-PC3	0	1	0.845	---	---	0
1568	amodiaquine-PC3	-0.526	1	-0.845	---	---	100
1569	3-hydroxy-DL-kynurenine-HL60	0	1	0.845	---	---	0
1570	methylbenzethonium.chloride-HL60	-0.526	1	-0.845	---	---	100
1571	rilmenidine-HL60	0	1	0.844	---	---	0
1572	enoxacin-HL60	0	1	0.844	---	---	0
1573	neostigmine.bromide-MCF7	0	2	0.844	---	---	0
1574	iocetamic.acid-PC3	0	1	0.844	---	---	0
1575	fipexide-PC3	-0.526	1	-0.844	---	---	100
1576	pirlindole-HL60	-0.526	1	-0.843	---	---	100
1577	hesperetin-HL60	-0.525	1	-0.843	---	---	100
1578	griseofulvin-HL60	0	1	0.843	---	---	0
1579	thiostrepton-PC3	-0.525	1	-0.843	---	---	100
1580	isocorydine-HL60	0	1	0.842	---	---	0
1581	neomycin-HL60	0	1	0.842	---	---	0
1582	beclometasone-PC3	0	1	0.842	---	---	0
1583	oxamic.acid-MCF7	-0.524	1	-0.842	---	---	100
1584	vancomycin-HL60	0	1	0.842	---	---	0
1585	desipramine-HL60	-0.523	1	-0.842	---	---	100
1586	selegiline-PC3	0	1	0.842	---	---	0
1587	sulfadiazine-HL60	-0.523	1	-0.842	---	---	100
1588	Prestwick-1103-PC3	0	1	0.841	---	---	0
1589	calycanthine-PC3	0	1	0.841	---	---	0
1590	fenbendazole-HL60	-0.521	1	-0.841	---	---	100
1591	nadolol-HL60	0	1	0.84	---	---	0
1592	biperiden-PC3	0	1	0.84	---	---	0
1593	acemetacin-HL60	0	1	0.84	---	---	0
1594	bacampicillin-HL60	-0.52	1	-0.839	---	---	100
1595	3-hydroxy-DL-kynurenine-PC3	0	1	0.839	---	---	0
1596	loperamide-HL60	-0.519	1	-0.838	---	---	100
1597	colistin-HL60	0	1	0.838	---	---	0
1598	pargyline-PC3	-0.519	1	-0.838	---	---	100
1599	furosemide-HL60	0	1	0.838	---	---	0
1600	ajmaline-MCF7	0	2	0.838	---	---	0
1601	oleandomycin-HL60	-0.519	1	-0.838	---	---	100
1602	atovaquone-PC3	-0.519	1	-0.837	---	---	100
1603	amiloride-HL60	-0.518	1	-0.837	---	---	100
1604	doxylamine-HL60	-0.518	1	-0.837	---	---	100
1605	nystatin-HL60	0	1	0.837	---	---	0
1606	levobunolol-PC3	0	1	0.837	---	---	0
1607	adenosine.phosphate-HL60	-0.518	1	-0.837	---	---	100
1608	butein-PC3	-0.518	1	-0.836	---	---	100
1609	etidronic.acid-HL60	0	1	0.836	---	---	0
1610	tranexamic.acid-HL60	0	1	0.836	---	---	0
1611	atovaquone-MCF7	-0.517	1	-0.836	---	---	100
1612	disopyramide-HL60	0	1	0.836	---	---	0
1613	AR-A014418-MCF7	-0.517	1	-0.835	---	---	100
1614	cefmetazole-HL60	0	1	0.835	---	---	0
1615	metampicillin-PC3	0	2	0.835	---	---	0
1616	N-acetyl-L-aspartic.acid-PC3	0	1	0.835	---	---	0
1617	memantine-PC3	0	1	0.835	---	---	0
1618	Prestwick-972-HL60	0	1	0.835	---	---	0
1619	pindolol-HL60	0	1	0.834	---	---	0
1620	thiamphenicol-PC3	0	2	0.834	---	---	0
1621	amylocaine-HL60	-0.517	1	-0.834	---	---	100
1622	nimodipine-HL60	-0.516	1	-0.834	---	---	100
1623	tetrandrine-PC3	-0.516	1	-0.834	---	---	100
1624	noscapine-HL60	0	1	0.833	---	---	0
1625	Prestwick-864-HL60	0	1	0.833	---	---	0
1626	dehydrocholic.acid-HL60	0	1	0.833	---	---	0
1627	mefexamide-PC3	0	1	0.833	---	---	0
1628	sulfadimethoxine-MCF7	0	2	0.833	---	---	0
1629	tracazolate-PC3	-0.515	1	-0.833	---	---	100
1630	etanidazole-PC3	-0.515	1	-0.832	---	---	100
1631	timolol-PC3	0	1	0.832	---	---	0
1632	Prestwick-1082-PC3	0	1	0.832	---	---	0
1633	adipiodone-HL60	0	1	0.832	---	---	0
1634	ritodrine-HL60	0	1	0.831	---	---	0
1635	bergenin-HL60	0	1	0.831	---	---	0
1636	thiethylperazine-HL60	-0.514	1	-0.831	---	---	100
1637	nafcillin-HL60	0	1	0.831	---	---	0
1638	phenformin-HL60	-0.514	1	-0.831	---	---	100
1639	amoxapine-HL60	-0.513	1	-0.83	---	---	100
1640	rifampicin-PC3	0	1	0.83	---	---	0
1641	ronidazole-MCF7	-0.513	1	-0.83	---	---	100
1642	ethionamide-MCF7	0	1	0.829	---	---	0
1643	tiletamine-HL60	0	1	0.829	---	---	0
1644	enilconazole-PC3	-0.512	1	-0.829	---	---	100
1645	saquinavir-HL60	0	1	0.829	---	---	0
1646	thiamphenicol-HL60	0	1	0.829	---	---	0
1647	rifampicin-HL60	0	1	0.829	---	---	0
1648	octopamine-HL60	0	1	0.829	---	---	0
1649	dexpropranolol-MCF7	-0.511	1	-0.828	---	---	100
1650	tiletamine-PC3	0	1	0.828	---	---	0
1651	bicuculline-PC3	0	1	0.828	---	---	0
1652	sulfathiazole-HL60	-0.51	1	-0.828	---	---	100
1653	vidarabine-HL60	-0.51	1	-0.828	---	---	100
1654	ciprofibrate-HL60	0	1	0.828	---	---	0
1655	strophanthidin-HL60	-0.51	1	-0.828	---	---	100
1656	tocainide-PC3	0	1	0.828	---	---	0
1657	pramocaine-HL60	0	1	0.827	---	---	0
1658	staurosporine-SKMEL5	-0.509	1	-0.827	---	---	100
1659	hydrastinine-HL60	0	1	0.827	---	---	0
1660	isoflupredone-MCF7	0	1	0.827	---	---	0
1661	piretanide-HL60	-0.509	1	-0.827	---	---	100
1662	tropine-HL60	0	1	0.827	---	---	0
1663	guanadrel-HL60	0	1	0.826	---	---	0
1664	budesonide-HL60	-0.508	1	-0.826	---	---	100
1665	paclitaxel-HL60	0	1	0.826	---	---	0
1666	sparteine-HL60	0	1	0.825	---	---	0
1667	dapsone-MCF7	0	2	0.825	---	---	0
1668	betamethasone-HL60	0	1	0.825	---	---	0
1669	diflorasone-HL60	-0.507	1	-0.825	---	---	100
1670	cinchocaine-HL60	-0.506	1	-0.824	---	---	100
1671	methylergometrine-PC3	-0.506	1	-0.824	---	---	100
1672	cicloheximide-HL60	-0.506	1	-0.824	---	---	100
1673	diphemanil.metilsulfate-HL60	0	1	0.824	---	---	0
1674	alexidine-HL60	0	1	0.824	---	---	0
1675	nalidixic.acid-HL60	0	1	0.823	---	---	0
1676	meclocycline-HL60	0	1	0.823	---	---	0
1677	valproic.acid-SKMEL5	-0.505	1	-0.823	---	---	100
1678	ondansetron-HL60	0	1	0.823	---	---	0
1679	sodium.phenylbutyrate-PC3	-0.505	1	-0.823	---	---	100
1680	mianserin-HL60	-0.505	1	-0.823	---	---	100
1681	prednisone-HL60	0	1	0.823	---	---	0
1682	felbinac-PC3	0	1	0.822	---	---	0
1683	yohimbine-PC3	-0.505	1	-0.822	---	---	100
1684	physostigmine-HL60	-0.504	1	-0.822	---	---	100
1685	oxedrine-HL60	-0.504	1	-0.822	---	---	100
1686	procainamide-HL60	0	1	0.822	---	---	0
1687	fluoxetine-HL60	0	1	0.821	---	---	0
1688	pyrantel-HL60	-0.503	1	-0.821	---	---	100
1689	monobenzone-HL60	-0.503	1	-0.821	---	---	100
1690	proxyphylline-PC3	-0.503	1	-0.821	---	---	100
1691	moroxydine-HL60	0	1	0.82	---	---	0
1692	liothyronine-PC3	-0.502	1	-0.82	---	---	100
1693	primidone-HL60	0	1	0.819	---	---	0
1694	fusidic.acid-HL60	0	1	0.818	---	---	0
1695	reserpine-MCF7	-0.501	1	-0.818	---	---	100
1696	triprolidine-HL60	-0.501	1	-0.818	---	---	100
1697	nefopam-PC3	0	1	0.818	---	---	0
1698	progesterone-PC3	-0.501	1	-0.818	---	---	100
1699	atropine.methonitrate-HL60	0	1	0.817	---	---	0
1700	methazolamide-PC3	-0.501	1	-0.817	---	---	100
1701	physostigmine-PC3	0	1	0.817	---	---	0
1702	acetylsalicylsalicylic.acid-HL60	0	1	0.817	---	---	0
1703	sulfaguanidine-HL60	0	1	0.816	---	---	0
1704	altretamine-HL60	0	1	0.816	---	---	0
1705	tolnaftate-MCF7	0	2	0.816	---	---	0
1706	betamethasone-PC3	0	1	0.815	---	---	0
1707	cefalexin-PC3	-0.498	1	-0.815	---	---	100
1708	nisoxetine-PC3	-0.498	1	-0.815	---	---	100
1709	glafenine-HL60	-0.498	1	-0.815	---	---	100
1710	laudanosine-PC3	0	1	0.815	---	---	0
1711	benzethonium.chloride-HL60	-0.498	1	-0.814	---	---	100
1712	nadolol-MCF7	0	2	0.814	---	---	0
1713	bromperidol-HL60	-0.497	1	-0.814	---	---	100
1714	topiramate-MCF7	0	1	0.814	---	---	0
1715	ethosuximide-HL60	-0.497	1	-0.813	---	---	100
1716	HNMPA-(AM)3-PC3	-0.496	1	-0.813	---	---	100
1717	clofilium.tosylate-PC3	0	1	0.813	---	---	0
1718	metixene-PC3	-0.496	1	-0.813	---	---	100
1719	trimethobenzamide-HL60	0	1	0.813	---	---	0
1720	clofazimine-PC3	0	1	0.813	---	---	0
1721	guanethidine-PC3	-0.496	1	-0.813	---	---	100
1722	bupivacaine-PC3	-0.496	1	-0.813	---	---	100
1723	acemetacin-PC3	0	1	0.812	---	---	0
1724	iopanoic.acid-PC3	-0.496	1	-0.812	---	---	100
1725	viomycin-MCF7	0	2	0.812	---	---	0
1726	10-methoxyharmalan-HL60	-0.495	1	-0.812	---	---	100
1727	theophylline-HL60	0	1	0.812	---	---	0
1728	flumequine-PC3	-0.495	1	-0.812	---	---	100
1729	alexidine-MCF7	-0.495	1	-0.811	---	---	100
1730	amitriptyline-HL60	0	1	0.811	---	---	0
1731	xamoterol-MCF7	0	2	0.811	---	---	0
1732	disulfiram-HL60	0	1	0.811	---	---	0
1733	fursultiamine-PC3	-0.494	1	-0.81	---	---	100
1734	metoprolol-PC3	0	1	0.81	---	---	0
1735	flucloxacillin-PC3	0	1	0.81	---	---	0
1736	dilazep-HL60	0	1	0.81	---	---	0
1737	iobenguane-PC3	-0.493	1	-0.81	---	---	100
1738	chlorphenamine-HL60	0	1	0.81	---	---	0
1739	mebeverine-HL60	-0.492	1	-0.809	---	---	100
1740	tonzonium.bromide-HL60	-0.492	1	-0.809	---	---	100
1741	midodrine-PC3	0	2	0.809	---	---	0
1742	7-aminocephalosporanic.acid-HL60	-0.492	1	-0.809	---	---	100
1743	diperodon-HL60	0	1	0.808	---	---	0
1744	amprolium-HL60	-0.492	1	-0.808	---	---	100
1745	pentetic.acid-HL60	0	1	0.808	---	---	0
1746	methoxamine-MCF7	0	2	0.808	---	---	0
1747	mifepristone-PC3	-0.491	1	-0.808	---	---	100
1748	brompheniramine-PC3	0	1	0.807	---	---	0
1749	lisuride-MCF7	0	2	0.807	---	---	0
1750	lithocholic.acid-HL60	0	1	0.807	---	---	0
1751	thalidomide-HL60	-0.491	1	-0.807	---	---	100
1752	Prestwick-972-PC3	0	1	0.806	---	---	0
1753	baclofen-HL60	-0.491	1	-0.806	---	---	100
1754	pyrithyldione-MCF7	0	2	0.806	---	---	0
1755	oxedrine-PC3	-0.49	1	-0.806	---	---	100
1756	eticlopride-HL60	0	1	0.806	---	---	0
1757	chloramphenicol-MCF7	-0.489	1	-0.805	---	---	100
1758	mephenytoin-HL60	0	1	0.805	---	---	0
1759	ambroxol-HL60	0	1	0.804	---	---	0
1760	anisomycin-PC3	-0.489	1	-0.804	---	---	100
1761	clemizole-HL60	-0.488	1	-0.804	---	---	100
1762	cinchonidine-HL60	-0.488	1	-0.804	---	---	100
1763	racecadotril-PC3	0	1	0.804	---	---	0
1764	riluzole-HL60	-0.487	1	-0.804	---	---	100
1765	benzthiazide-HL60	0	1	0.803	---	---	0
1766	beta-escin-HL60	-0.487	1	-0.803	---	---	100
1767	N-acetyl-L-aspartic.acid-HL60	0	1	0.803	---	---	0
1768	aconitine-HL60	-0.487	1	-0.803	---	---	100
1769	chloropyramine-PC3	-0.487	1	-0.803	---	---	100
1770	propafenone-HL60	-0.487	1	-0.803	---	---	100
1771	clonidine-PC3	0	1	0.802	---	---	0
1772	amodiaquine-HL60	-0.486	1	-0.802	---	---	100
1773	leflunomide-HL60	0	1	0.802	---	---	0
1774	clorgiline-HL60	0	1	0.801	---	---	0
1775	domperidone-PC3	0	1	0.801	---	---	0
1776	trihexyphenidyl-HL60	0	1	0.801	---	---	0
1777	estrone-HL60	0	1	0.801	---	---	0
1778	diperodon-MCF7	-0.485	1	-0.8	---	---	100
1779	meclofenamic.acid-PC3	0	2	0.8	---	---	0
1780	2-aminobenzenesulfonamide-HL60	0	1	0.799	---	---	0
1781	amiprilose-PC3	0	1	0.799	---	---	0
1782	adenosine.phosphate-PC3	0	1	0.798	---	---	0
1783	metergoline-PC3	-0.482	1	-0.798	---	---	100
1784	piretanide-PC3	0	1	0.798	---	---	0
1785	glycocholic.acid-HL60	0	1	0.797	---	---	0
1786	digitoxigenin-PC3	-0.481	1	-0.797	---	---	100
1787	MG-132-MCF7	-0.481	1	-0.797	---	---	100
1788	isoniazid-HL60	0	1	0.796	---	---	0
1789	imidurea-PC3	-0.48	1	-0.796	---	---	100
1790	felbinac-HL60	0	1	0.796	---	---	0
1791	dosulepin-HL60	0	1	0.796	---	---	0
1792	cycloserine-PC3	-0.48	1	-0.796	---	---	100
1793	diethylcarbamazine-PC3	-0.48	1	-0.795	---	---	100
1794	amphotericin.B-PC3	-0.479	1	-0.795	---	---	100
1795	tetrahydroalstonine-PC3	0	1	0.795	---	---	0
1796	proxyphylline-HL60	-0.479	1	-0.795	---	---	100
1797	sulfabenzamide-HL60	0	1	0.795	---	---	0
1798	captopril-HL60	-0.479	1	-0.794	---	---	100
1799	gabapentin-HL60	0	1	0.794	---	---	0
1800	perphenazine-HL60	-0.478	1	-0.794	---	---	100
1801	terconazole-PC3	0	1	0.794	---	---	0
1802	midodrine-HL60	0	1	0.793	---	---	0
1803	pepstatin-HL60	-0.477	1	-0.793	---	---	100
1804	droperidol-HL60	0	1	0.793	---	---	0
1805	nifenazone-HL60	0	1	0.793	---	---	0
1806	thiocolchicoside-HL60	-0.477	1	-0.793	---	---	100
1807	rescinnamine-HL60	0	1	0.793	---	---	0
1808	chlorpropamide-HL60	0	1	0.792	---	---	0
1809	nadolol-PC3	0	1	0.792	---	---	0
1810	sulfametoxydiazine-PC3	-0.477	1	-0.792	---	---	100
1811	(-)-MK-801-HL60	-0.476	1	-0.792	---	---	100
1812	butein-MCF7	-0.476	1	-0.792	---	---	100
1813	acebutolol-HL60	-0.476	1	-0.792	---	---	100
1814	zaprinast-PC3	0	1	0.792	---	---	0
1815	riboflavin-PC3	-0.476	1	-0.791	---	---	100
1816	sertaconazole-HL60	0	1	0.791	---	---	0
1817	cefepime-HL60	0	1	0.79	---	---	0
1818	ambroxol-MCF7	0	2	0.79	---	---	0
1819	hexylcaine-PC3	-0.475	1	-0.79	---	---	100
1820	tyrphostin.AG-1478-MCF7	-0.475	1	-0.79	---	---	100
1821	diloxanide-MCF7	0	2	0.79	---	---	0
1822	nortriptyline-HL60	-0.475	1	-0.79	---	---	100
1823	suprofen-HL60	0	1	0.789	---	---	0
1824	pentetic.acid-PC3	0	1	0.789	---	---	0
1825	carcinine-PC3	-0.474	1	-0.789	---	---	100
1826	theobromine-PC3	0	1	0.789	---	---	0
1827	cefaclor-MCF7	0	2	0.789	---	---	0
1828	antazoline-PC3	-0.474	1	-0.788	---	---	100
1829	ethisterone-HL60	0	1	0.788	---	---	0
1830	cefixime-HL60	0	1	0.788	---	---	0
1831	serotonin-PC3	0	1	0.788	---	---	0
1832	minaprine-HL60	-0.473	1	-0.788	---	---	100
1833	suramin.sodium-PC3	0	2	0.787	---	---	0
1834	thioperamide-PC3	0	1	0.787	---	---	0
1835	hexylcaine-HL60	0	1	0.787	---	---	0
1836	SB-203580-MCF7	0	3	0.787	---	---	0
1837	furosemide-PC3	0	1	0.787	---	---	0
1838	sulmazole-PC3	-0.472	1	-0.787	---	---	100
1839	wortmannin-SKMEL5	-0.472	1	-0.787	---	---	100
1840	dimenhydrinate-PC3	-0.471	1	-0.786	---	---	100
1841	hydralazine-HL60	0	1	0.786	---	---	0
1842	palmatine-PC3	-0.471	1	-0.786	---	---	100
1843	spaglumic.acid-MCF7	0	1	0.786	---	---	0
1844	doxepin-HL60	-0.47	1	-0.786	---	---	100
1845	reserpine-PC3	-0.47	1	-0.785	---	---	100
1846	alfuzosin-HL60	0	1	0.785	---	---	0
1847	vanoxerine-PC3	0	1	0.785	---	---	0
1848	lidoflazine-PC3	-0.469	1	-0.785	---	---	100
1849	prednicarbate-PC3	-0.469	1	-0.784	---	---	100
1850	pralidoxime-HL60	0	1	0.784	---	---	0
1851	oxymetazoline-HL60	-0.468	1	-0.784	---	---	100
1852	lasalocid-HL60	-0.468	1	-0.784	---	---	100
1853	latamoxef-MCF7	-0.468	1	-0.783	---	---	100
1854	benzathine.benzylpenicillin-MCF7	0	2	0.783	---	---	0
1855	4,5-dianilinophthalimide-PC3	-0.468	1	-0.783	---	---	100
1856	ribavirin-HL60	0	1	0.783	---	---	0
1857	loxapine-HL60	-0.467	1	-0.782	---	---	100
1858	imipramine-PC3	-0.467	1	-0.782	---	---	100
1859	iodixanol-HL60	0	1	0.782	---	---	0
1860	methocarbamol-PC3	-0.466	1	-0.781	---	---	100
1861	naloxone-HL60	-0.466	1	-0.781	---	---	100
1862	tolazamide-PC3	0	1	0.781	---	---	0
1863	nomifensine-HL60	0	1	0.78	---	---	0
1864	hymecromone-HL60	0	1	0.78	---	---	0
1865	furazolidone-HL60	0	1	0.78	---	---	0
1866	piroxicam-PC3	-0.465	1	-0.78	---	---	100
1867	nizatidine-HL60	0	1	0.779	---	---	0
1868	procyclidine-HL60	0	1	0.779	---	---	0
1869	azaperone-PC3	-0.465	1	-0.779	---	---	100
1870	hemicholinium-PC3	0	1	0.779	---	---	0
1871	mepyramine-HL60	0	1	0.779	---	---	0
1872	chloropyrazine-PC3	0	1	0.778	---	---	0
1873	mebhydrolin-HL60	0	1	0.778	---	---	0
1874	fluoxetine-PC3	-0.463	1	-0.777	---	---	100
1875	tolazamide-MCF7	0	1	0.778	---	---	0
1876	STOCK1N-35696-PC3	0	1	0.777	---	---	0
1877	sulfasalazine-HL60	0	1	0.776	---	---	0
1878	diazoxide-HL60	-0.461	1	-0.776	---	---	100
1879	PF-00539745-00-MCF7	0	1	0.776	---	---	0
1880	alclometasone-HL60	0	1	0.775	---	---	0
1881	dexamethasone-HL60	-0.46	1	-0.775	---	---	100
1882	benserazide-PC3	-0.46	1	-0.775	---	---	100
1883	iobenguane-HL60	-0.459	1	-0.774	---	---	100
1884	cefepime-PC3	0	1	0.774	---	---	0
1885	phenanthridinone-MCF7	-0.459	1	-0.774	---	---	100
1886	minocycline-PC3	-0.459	1	-0.774	---	---	100
1887	mifepristone-HL60	0	1	0.773	---	---	0
1888	demecolcine-MCF7	0	1	0.773	---	---	0
1889	boldine-PC3	-0.458	1	-0.773	---	---	100
1890	cefadroxil-HL60	0	1	0.773	---	---	0
1891	diflorasone-PC3	0	1	0.772	---	---	0
1892	phenazone-HL60	-0.458	1	-0.772	---	---	100
1893	ambroxol-PC3	-0.457	1	-0.772	---	---	100
1894	hesperidin-HL60	0	1	0.772	---	---	0
1895	cinchonine-PC3	0	1	0.771	---	---	0
1896	cytochalasin.B-MCF7	-0.457	1	-0.771	---	---	100
1897	mometasone-HL60	0	1	0.771	---	---	0
1898	levomepromazine-MCF7	0	2	0.771	---	---	0
1899	clemastine-HL60	0	1	0.77	---	---	0
1900	Prestwick-1085-HL60	0	1	0.77	---	---	0
1901	profenamine-PC3	-0.456	1	-0.77	---	---	100
1902	ceftazidime-MCF7	-0.456	1	-0.77	---	---	100
1903	pirenzepine-HL60	-0.455	1	-0.769	---	---	100
1904	glycopyrronium.bromide-HL60	0	1	0.769	---	---	0
1905	convolamine-HL60	-0.455	1	-0.769	---	---	100
1906	amantadine-HL60	0	1	0.769	---	---	0
1907	niridazole-PC3	-0.455	1	-0.769	---	---	100
1908	benzamil-HL60	-0.455	1	-0.768	---	---	100
1909	chlormezanone-PC3	0	1	0.768	---	---	0
1910	tetracycline-HL60	-0.454	1	-0.768	---	---	100
1911	nimodipine-PC3	0	1	0.768	---	---	0
1912	dimethyloxalylglycine-PC3	-0.454	1	-0.768	---	---	100
1913	tetroquinone-HL60	0	1	0.767	---	---	0
1914	sulmazole-MCF7	0	1	0.767	---	---	0
1915	karakoline-HL60	0	1	0.766	---	---	0
1916	carbimazole-HL60	0	1	0.766	---	---	0
1917	diloxanide-HL60	0	1	0.766	---	---	0
1918	Prestwick-864-PC3	0	1	0.765	---	---	0
1919	glipizide-HL60	0	1	0.765	---	---	0
1920	nocodazole-HL60	0	1	0.765	---	---	0
1921	ethaverine-PC3	-0.45	1	-0.764	---	---	100
1922	etynodiol-PC3	0	1	0.764	---	---	0
1923	hydrochlorothiazide-HL60	0	1	0.764	---	---	0
1924	isocorydine-PC3	0	1	0.764	---	---	0
1925	1,5-isoquinolinediol-HL60	-0.45	1	-0.763	---	---	100
1926	tomatidine-HL60	0	1	0.763	---	---	0
1927	zuclopenthixol-MCF7	0	2	0.763	---	---	0
1928	atropine.methonitrate-PC3	-0.449	1	-0.762	---	---	100
1929	gelsemine-PC3	0	1	0.762	---	---	0
1930	raubasine-PC3	0	1	0.762	---	---	0
1931	tioguanine-MCF7	-0.448	1	-0.761	---	---	100
1932	netilmicin-PC3	0	1	0.761	---	---	0
1933	proadifen-HL60	-0.448	1	-0.761	---	---	100
1934	canadine-MCF7	0	2	0.761	---	---	0
1935	azapropazone-HL60	0	1	0.761	---	---	0
1936	primidone-PC3	-0.448	1	-0.761	---	---	100
1937	fenspiride-HL60	-0.447	1	-0.76	---	---	100
1938	homochlorcyclizine-HL60	0	1	0.76	---	---	0
1939	maprotiline-HL60	0	1	0.759	---	---	0
1940	naringenin-HL60	0	1	0.759	---	---	0
1941	pregnenolone-HL60	0	1	0.758	---	---	0
1942	clomifene-HL60	-0.443	1	-0.758	---	---	100
1943	zidovudine-HL60	0	1	0.758	---	---	0
1944	benzthiazide-PC3	-0.443	1	-0.758	---	---	100
1945	isosorbide-HL60	0	1	0.758	---	---	0
1946	kinetin-PC3	0	1	0.758	---	---	0
1947	thapsigargin-PC3	-0.442	1	-0.757	---	---	100
1948	sulfapyridine-PC3	0	1	0.757	---	---	0
1949	gabexate-HL60	0	1	0.757	---	---	0
1950	acetohexamide-HL60	0	1	0.757	---	---	0
1951	primaquine-HL60	0	1	0.757	---	---	0
1952	isoxicam-PC3	0	2	0.757	---	---	0
1953	SC-58125-HL60	0	1	0.757	---	---	0
1954	dacarbazine-PC3	0	1	0.756	---	---	0
1955	N-acetylmuramic.acid-HL60	0	1	0.756	---	---	0
1956	antazoline-HL60	-0.44	1	-0.756	---	---	100
1957	demecarium.bromide-HL60	0	1	0.755	---	---	0
1958	chlortalidone-MCF7	0	2	0.755	---	---	0
1959	NS-398-PC3	-0.439	1	-0.755	---	---	100
1960	zuclopenthixol-PC3	-0.439	1	-0.755	---	---	100
1961	dexpropranolol-PC3	-0.439	1	-0.754	---	---	100
1962	raubasine-HL60	-0.439	1	-0.754	---	---	100
1963	cinchonine-HL60	0	1	0.754	---	---	0
1964	scoulerine-HL60	0	1	0.754	---	---	0
1965	quercetin-HL60	0	1	0.753	---	---	0
1966	heptaminol-MCF7	0	2	0.753	---	---	0
1967	dropropizine-PC3	-0.438	1	-0.753	---	---	100
1968	harmaline-HL60	0	1	0.753	---	---	0
1969	pheniramine-HL60	0	1	0.752	---	---	0
1970	beclometasone-MCF7	-0.437	1	-0.752	---	---	100
1971	seneciphylline-HL60	0	1	0.751	---	---	0
1972	trimethylcolchicinic.acid-HL60	-0.436	1	-0.751	---	---	100
1973	ouabain-PC3	0	1	0.751	---	---	0
1974	simvastatin-PC3	-0.436	1	-0.751	---	---	100
1975	zardaverine-PC3	0	1	0.751	---	---	0
1976	clebopride-MCF7	0	2	0.751	---	---	0
1977	ceftazidime-PC3	0	1	0.75	---	---	0
1978	ramipril-PC3	-0.435	1	-0.75	---	---	100
1979	ceftazidime-HL60	-0.435	1	-0.75	---	---	100
1980	oxamniquine-PC3	0	1	0.75	---	---	0
1981	amphotericin.B-HL60	0	1	0.749	---	---	0
1982	6-benzylaminopurine-PC3	0	1	0.749	---	---	0
1983	tetrandrine-HL60	-0.434	1	-0.749	---	---	100
1984	hydrastine.hydrochloride-HL60	-0.433	1	-0.748	---	---	100
1985	Trolox.C-HL60	0	1	0.748	---	---	0
1986	hecogenin-PC3	-0.432	1	-0.748	---	---	100
1987	galantamine-PC3	0	1	0.748	---	---	0
1988	vincamine-HL60	0	1	0.748	---	---	0
1989	vinpocetine-HL60	0	1	0.747	---	---	0
1990	sulpiride-HL60	0	1	0.747	---	---	0
1991	3-acetamidocoumarin-MCF7	0	2	0.746	---	---	0
1992	pridinol-HL60	-0.43	1	-0.746	---	---	100
1993	denatonium.benzoate-PC3	-0.43	1	-0.746	---	---	100
1994	moracizine-HL60	0	1	0.746	---	---	0
1995	terbutaline-PC3	0	1	0.746	---	---	0
1996	Prestwick-1083-PC3	0	1	0.745	---	---	0
1997	carcinine-HL60	0	1	0.745	---	---	0
1998	felbinac-MCF7	0	2	0.745	---	---	0
1999	5151277-MCF7	-0.428	1	-0.745	---	---	100
[truncated: 1,588 more rows]

## Sheet: by atc code
rank	atc code	mean	n	enrichment	p	specificity	percent non-null
1	N05AC	-0.466	24	-0.551	0	0.0426	75
2	N05AB	-0.467	60	-0.502	0	0.0485	80
3	N06AA	-0.38	46	-0.397	0	0.0192	69
4	L04AA	-0.298	51	-0.332	4e-05	0.2153	58
5	P01BC	-0.608	5	-0.822	0.00044	0.0278	100
6	N03AG	-0.274	60	-0.261	0.00058	0.098	56
7	A07DA	-0.529	6	-0.737	0.00068	0.0263	100
8	P02DA	-0.574	5	-0.792	0.00074	0.0331	100
9	N05AG	-0.453	8	-0.637	0.00126	0.0467	75
10	R06AX	-0.256	36	-0.311	0.00142	0.0196	61
11	C03CC	-0.728	3	-0.903	0.00174	0	100
12	P02CX	-0.564	6	-0.684	0.00254	0.0928	83
13	L01CA	0.438	3	0.876	0.00361	0.0276	66
14	G03GB	-0.564	4	-0.759	0.00692	0.0145	100
15	S01GA	-0.27	20	-0.357	0.00871	0.0283	65
16	S01HA	-0.178	26	-0.313	0.00891	0.055	50
17	N04BB	0.273	4	0.729	0.01056	0.0629	50
18	P01AX	-0.425	9	-0.503	0.01227	0.1083	66
19	B02AA	0.29	8	0.531	0.01256	0.0069	50
20	C08EA	-0.487	7	-0.562	0.01257	0.0924	85
21	D07AA	-0.195	12	-0.434	0.01409	0.0167	58
22	N05CH	0.466	4	0.678	0.02322	0.0321	75
23	G03XC	-0.386	7	-0.524	0.02475	0.052	85
24	N06AX	-0.308	18	-0.34	0.02544	0.0732	61
25	L01CB	-0.528	4	-0.67	0.02638	0.1111	75
26	B03BB	0.452	4	0.659	0.03117	0.0114	75
27	R06AD	-0.341	12	-0.397	0.03251	0.053	66
28	C08DB	-0.257	5	-0.574	0.04227	0.1354	60
29	A06AB	-0.393	4	-0.612	0.05737	0.0807	75
30	A06AG	-0.393	4	-0.612	0.05737	0.0807	75
31	R01AA	-0.245	16	-0.319	0.05868	0.123	62
32	R01AB	-0.245	16	-0.319	0.05868	0.123	62
33	N07AX	0.341	4	0.608	0.06105	0.2076	50
34	G04BX	-0.479	4	-0.599	0.06756	0.076	75
35	G02AB	-0.415	4	-0.587	0.0786	0.131	75
36	N06DX	0.251	4	0.585	0.07915	0.0816	50
37	N07CA	-0.186	12	-0.346	0.08661	0.2303	50
38	A05AX	0.194	4	0.574	0.0892	0.0753	50
39	C01AB	-0.297	3	-0.637	0.09789	0.2182	66
40	D10AA	-0.222	16	-0.292	0.10607	0.1375	56
41	G03XB	-0.41	4	-0.558	0.1076	0.0823	75
42	R03AC	-0.298	21	-0.255	0.10784	0.2536	57
43	P01BD	-0.339	5	-0.5	0.11046	0.1733	80
44	C02DC	0.371	5	0.498	0.11611	0.037	60
45	D07AD	-0.328	8	-0.398	0.11902	0.1911	62
46	A10BX	-0.292	4	-0.548	0.12019	0.4412	50
47	G02CB	-0.272	14	-0.304	0.12052	0.1704	57
48	J04AB	-0.247	11	-0.341	0.12188	0.1035	54
49	M03AA	-0.437	2	-0.741	0.13291	0.0848	100
50	P02CA	-0.272	16	-0.275	0.14525	0.3556	50
51	C01AA	-0.296	10	-0.34	0.15417	0.4167	60
52	C08EX	-0.327	7	-0.394	0.17295	0.208	71
53	G03DA	-0.167	4	-0.5	0.1855	0.1812	75
54	G04BD	-0.199	8	-0.36	0.196	0.2516	50
55	C02KD	-0.292	4	-0.49	0.20253	0.2527	50
56	D04AB	-0.19	30	-0.189	0.20469	0.1768	50
57	L01XE	0.179	3	0.558	0.20892	0.1405	66
58	D07XA	-0.075	8	-0.355	0.20968	0.2121	50
59	C02AA	-0.323	6	-0.406	0.21048	0.3083	66
60	A07AC	-0.208	5	-0.435	0.22593	0.2326	60
61	N02CX	-0.213	8	-0.348	0.22735	0.1651	62
62	P02CF	-0.341	5	-0.426	0.24632	0.3968	60
63	B02BA	-0.446	2	-0.628	0.27906	0.4023	50
64	C10AB	-0.209	18	-0.224	0.28343	0.349	50
65	A03AA	-0.203	12	-0.266	0.30357	0.3642	50
66	D08AH	-0.345	5	-0.401	0.30367	0.3802	60
67	G01AC	-0.345	5	-0.401	0.30367	0.3802	60
68	P01AA	-0.345	5	-0.401	0.30367	0.3802	60
69	C10AA	-0.218	12	-0.261	0.3257	0.3185	50
70	C05AX	-0.321	4	-0.425	0.35801	0.2764	75
71	C05CX	-0.321	4	-0.425	0.35801	0.2764	75
72	H03BA	-0.312	4	-0.419	0.3761	0.6719	50
73	D08AF	-0.288	4	-0.417	0.38087	0.3774	75
74	N03AF	-0.262	8	-0.293	0.41674	0.5394	50
75	P01CC	-0.154	8	-0.292	0.42222	0.5421	62
76	G02CA	-0.32	7	-0.308	0.43285	0.5248	57
77	V03AC	-0.229	8	-0.289	0.43461	0.6748	50
78	M01AA	-0.301	4	-0.399	0.43767	0.5126	50
79	R03AB	0.074	4	0.392	0.45499	0.4709	50
80	R03CB	0.074	4	0.392	0.45499	0.4709	50
81	C03DB	-0.247	10	-0.255	0.46083	0.4684	50
82	L01BA	-0.13	8	-0.273	0.50935	0.6918	50
83	S01EX	-0.303	3	-0.423	0.53077	0.5882	66
84	J04AK	-0.209	9	-0.252	0.53922	0.6968	55
85	M05BA	-0.203	4	-0.36	0.56757	0.6506	50
86	L01BB	-0.234	3	-0.409	0.56907	0.7029	66
87	A07AX	-0.214	4	-0.358	0.57604	0.6667	50
88	P01BB	-0.282	3	-0.395	0.60879	0.5778	66
89	R01BA	-0.138	4	-0.341	0.63604	0.6098	50
90	D10BA	-0.159	4	-0.326	0.68579	0.746	50
91	L01XB	-0.302	3	-0.35	0.73432	0.5161	66
92	G03XA	-0.242	4	-0.193	0.99172	1	50
93	V03AF	0.215	5	0.747	---	---	40
94	J01XB	0.127	4	0.682	---	---	25
95	J01XA	0	4	0.659	---	---	0
96	C04AD	0.273	5	0.651	---	---	40
97	L02AA	0.156	6	0.633	---	---	16
98	G04CB	0.216	6	0.614	---	---	33
99	N03AC	0	4	0.597	---	---	0
100	N05CE	0	4	0.588	---	---	0
101	C01CX	0	3	0.578	---	---	0
102	G03CB	0.104	9	0.578	---	---	11
103	P01AC	0	4	0.572	---	---	0
104	R01AX	-0.139	3	-0.572	---	---	33
105	R03BB	-0.139	3	-0.572	---	---	33
106	J04AD	0.213	3	0.549	---	---	33
107	R05CB	-0.114	4	0.54	---	---	0
108	A14AA	0	4	0.53	---	---	0
109	J01DE	0.134	4	0.524	---	---	25
110	A07EB	0	2	0.52	---	---	0
111	R03BC	0	2	0.52	---	---	0
112	J04AC	0.067	5	0.518	---	---	20
113	J01GA	0.117	4	0.515	---	---	25
114	S01LA	0	3	-0.511	---	---	0
115	C02KC	-0.13	4	-0.51	---	---	25
116	P01CX	0	4	0.506	---	---	0
117	J05AX	0.038	5	0.498	---	---	20
118	J04BA	-0.067	10	0.498	---	---	0
119	J01XC	0.162	4	0.495	---	---	25
120	D06BX	0.041	5	0.493	---	---	20
121	B02BX	-0.078	4	-0.489	---	---	25
122	P01BX	-0.121	3	0.487	---	---	0
123	P02BA	0.164	8	0.476	---	---	25
124	V08AB	0.216	26	0.476	---	---	46
125	D08AC	0.129	5	0.475	---	---	40
126	R02AA	0.129	5	0.475	---	---	40
127	N07AA	0	4	0.469	---	---	0
128	A07XA	0.152	4	0.461	---	---	25
129	C01EA	0.038	7	0.458	---	---	28
130	V04CD	-0.152	4	-0.457	---	---	25
131	D06BB	-0.064	15	0.456	---	---	6
132	J01CE	0.098	12	0.451	---	---	25
133	M09AA	-0.127	4	0.444	---	---	0
134	G04CA	0.187	9	0.441	---	---	33
135	J01EA	-0.015	5	0.44	---	---	20
136	M03CA	0.217	6	0.438	---	---	33
137	H03BB	-0.09	9	0.437	---	---	0
138	A03AX	-0.006	8	0.437	---	---	25
139	G03HA	-0.125	4	-0.422	---	---	25
140	J01DH	-0.102	4	-0.418	---	---	25
141	B03BA	0	4	0.416	---	---	0
142	H02AA	0.109	12	0.415	---	---	33
143	N05AE	0	4	0.414	---	---	0
144	C03BD	0.204	4	0.408	---	---	25
145	R06AB	0.034	13	0.407	---	---	7
146	G01AG	0	4	0.402	---	---	0
147	A03AD	0	4	0.402	---	---	0
148	L04AD	0.13	9	0.401	---	---	33
149	H03AA	0.159	8	0.393	---	---	37
150	N07BA	0	4	0.393	---	---	0
151	G03CC	0.089	17	0.39	---	---	11
152	C01CE	0.203	13	0.387	---	---	46
153	J01BA	0.056	9	0.385	---	---	22
154	P02BB	-0.08	5	-0.384	---	---	20
155	L01AX	0	4	0.384	---	---	0
156	C02DA	0.001	5	0.375	---	---	20
157	V03AH	0.001	5	0.375	---	---	20
158	J02AX	0.205	4	0.374	---	---	25
159	A05AA	0.2	7	0.37	---	---	28
160	N03AB	0.11	10	0.367	---	---	20
161	J01XE	-0.094	5	-0.367	---	---	20
162	C04AC	0.165	4	0.366	---	---	25
163	C10AD	0.165	4	0.366	---	---	25
164	A11CC	0.089	8	0.364	---	---	12
165	M02AX	-0.123	5	0.363	---	---	0
166	V04CH	0	4	-0.36	---	---	0
167	N02CA	-0.023	10	0.357	---	---	20
168	A04AA	0.093	4	0.356	---	---	25
169	C03CA	0.156	16	0.35	---	---	37
170	C07AA	0.002	36	0.35	---	---	16
171	A05BA	-0.15	6	-0.346	---	---	33
172	D07XC	-0.085	7	0.343	---	---	14
173	C02DG	-0.07	4	0.342	---	---	0
174	J05AF	0.044	8	0.342	---	---	12
175	J01DC	0.062	35	0.334	---	---	20
176	S01ED	0.086	16	0.333	---	---	25
177	C01BG	-0.146	4	0.333	---	---	0
178	B01AA	-0.022	15	0.332	---	---	0
179	G02CC	0.063	13	0.33	---	---	23
180	L02AB	-0.165	4	0.329	---	---	0
181	L01CD	-0.02	6	0.328	---	---	16
182	N03AX	-0.09	5	0.327	---	---	0
183	N04BD	-0.083	4	0.327	---	---	0
184	V04CA	0.108	7	0.324	---	---	28
185	P02CB	-0.12	4	-0.324	---	---	25
186	G03BA	-0.069	5	0.321	---	---	0
187	G03DB	-0.019	11	0.321	---	---	18
188	D05AD	-0.08	7	-0.321	---	---	14
189	D05BA	-0.08	7	-0.321	---	---	14
190	N03AA	-0.125	4	0.319	---	---	25
191	G03CA	0.109	45	0.319	---	---	24
192	J01DF	0.136	5	0.318	---	---	40
193	C02BB	0.114	3	0.317	---	---	33
194	V08AC	0.014	12	0.316	---	---	16
195	C01BA	0.014	18	0.312	---	---	11
196	G01AD	-0.093	4	0.308	---	---	0
197	J01CF	0.067	12	0.307	---	---	16
198	R05DA	-0.205	8	-0.304	---	---	37
199	R05CA	0.023	10	0.304	---	---	10
200	R03BX	-0.175	5	-0.302	---	---	40
201	R03DX	-0.175	5	-0.302	---	---	40
202	C07AG	-0.17	4	-0.3	---	---	25
203	A03BA	-0.107	9	-0.3	---	---	22
204	A07AA	0.016	32	0.299	---	---	12
205	S01XA	-0.119	8	0.299	---	---	0
206	J05AE	-0.13	4	-0.295	---	---	25
207	N05BB	-0.112	5	0.294	---	---	0
208	C02DB	-0.066	6	0.291	---	---	0
209	D03AX	-0.169	8	-0.29	---	---	37
210	P02CE	-0.033	4	-0.289	---	---	25
211	N02BE	-0.043	8	0.289	---	---	12
212	G02AD	-0.027	8	0.288	---	---	25
213	N04BA	0.035	5	-0.287	---	---	20
214	N05AX	-0.219	3	-0.285	---	---	33
215	M03BA	0.016	7	0.283	---	---	14
216	R02AD	0.009	13	0.28	---	---	15
217	C02CA	0.044	14	0.279	---	---	14
218	D06AX	0.106	24	0.278	---	---	33
219	A03AB	-0.117	13	0.275	---	---	7
220	S03AA	0.062	28	0.274	---	---	28
221	D01AA	-0.001	12	0.272	---	---	8
222	P01BA	-0.127	12	0.271	---	---	0
223	S01GX	0.142	12	0.269	---	---	25
224	D01AC	-0.142	35	-0.268	---	---	37
225	N01BA	-0.078	12	0.268	---	---	16
226	G01AX	-0.04	8	0.267	---	---	12
227	J05AB	-0.033	23	0.265	---	---	13
228	A08AB	-0.064	5	0.264	---	---	20
229	P01BE	-0.181	3	-0.263	---	---	33
230	P02BX	0.011	4	0.262	---	---	25
231	N01BX	-0.168	8	-0.262	---	---	37
232	L01AA	0.074	7	0.26	---	---	28
233	V04CG	-0.065	5	0.26	---	---	20
234	R02AB	0.059	8	0.255	---	---	25
235	C03DA	-0.193	5	-0.255	---	---	40
236	D01BA	-0.086	5	0.255	---	---	0
237	N06DA	-0.06	8	0.25	---	---	0
238	A10BB	0.024	41	0.248	---	---	12
239	C01EB	-0.072	12	-0.248	---	---	33
240	N05BE	-0.007	4	0.245	---	---	25
241	J01EC	0.014	10	0.245	---	---	30
242	S02DA	-0.078	5	0.243	---	---	20
243	N07AB	0.006	8	0.241	---	---	12
244	G03DC	-0.042	19	0.241	---	---	10
245	A16AX	-0.14	7	-0.24	---	---	42
246	J01FF	-0.036	8	0.239	---	---	12
247	C01BD	-0.191	9	-0.238	---	---	44
248	A07EC	0.038	10	0.238	---	---	30
249	C04AA	-0.122	5	0.238	---	---	20
250	D11AX	0.061	29	0.238	---	---	31
251	C03AA	0.014	24	0.237	---	---	16
252	A02BA	0.01	19	0.236	---	---	21
253	A02BC	0.06	8	0.236	---	---	12
254	C01BB	-0.047	15	0.235	---	---	13
255	M04AC	-0.061	6	0.234	---	---	16
256	R06AC	-0.198	12	-0.233	---	---	41
257	C04AE	-0.098	9	0.233	---	---	11
258	N01AX	-0.144	14	-0.233	---	---	28
259	A11HA	-0.063	11	-0.233	---	---	27
260	M01AH	-0.096	14	0.231	---	---	7
261	A02BX	-0.075	14	0.231	---	---	14
262	R01AC	-0.119	12	-0.231	---	---	41
263	M04AB	0.014	11	0.229	---	---	18
264	A10BG	0.008	41	0.229	---	---	12
265	D06BA	0.019	23	0.227	---	---	17
266	J02AB	0.015	9	0.226	---	---	33
267	N07XX	-0.207	5	0.225	---	---	0
268	M03BB	-0.085	8	0.225	---	---	12
269	J01CA	0.069	41	0.224	---	---	21
270	S01EC	-0.062	20	0.223	---	---	10
271	C04AB	-0.083	12	0.221	---	---	0
272	M01AC	-0.044	8	0.22	---	---	12
273	G01AA	-0.076	19	-0.219	---	---	21
274	C08DA	-0.134	6	0.219	---	---	0
275	C10AX	-0.024	10	0.218	---	---	20
276	R07AB	-0.065	12	0.217	---	---	8
277	G03AC	-0.111	19	-0.217	---	---	31
278	N02AF	-0.058	5	0.216	---	---	20
279	B01AC	-0.099	35	-0.215	---	---	37
280	L02BB	0.046	9	0.215	---	---	33
281	R06AE	-0.183	19	-0.213	---	---	47
282	N04AA	-0.104	20	0.213	---	---	5
283	A07AB	-0.095	14	0.211	---	---	7
284	S01EB	0	16	0.209	---	---	12
285	J01MB	-0.077	25	0.208	---	---	4
286	R05DB	-0.149	23	-0.208	---	---	43
287	A07EA	-0.078	23	0.207	---	---	17
288	S01EA	-0.107	8	0.207	---	---	25
289	N06BX	-0.11	17	-0.207	---	---	29
290	A10BA	-0.108	17	0.206	---	---	11
291	L01AD	-0.056	15	0.206	---	---	26
292	R06AA	-0.097	23	0.202	---	---	4
293	N07BB	-0.142	10	0.202	---	---	0
294	D07XB	-0.111	23	-0.201	---	---	39
295	P03AA	-0.211	5	-0.201	---	---	40
296	B05CA	-0.027	18	0.201	---	---	16
297	C09AA	-0.016	16	0.199	---	---	12
298	G04BE	0.005	28	0.198	---	---	14
299	D10AF	-0.085	18	0.195	---	---	5
300	P02CC	-0.155	9	-0.194	---	---	33
301	C01CA	-0.064	35	0.193	---	---	11
302	N06AF	-0.001	25	0.192	---	---	16
303	C01DX	-0.141	21	0.191	---	---	9
304	J01XX	-0.014	4	0.191	---	---	25
305	S01AX	-0.037	30	0.19	---	---	20
306	S01AB	-0.116	13	-0.19	---	---	30
307	C02CC	-0.103	7	0.187	---	---	14
308	L01DB	-0.048	10	-0.187	---	---	30
309	J01XD	-0.023	16	0.187	---	---	25
310	P01AB	-0.023	16	0.187	---	---	25
311	D10AD	-0.123	26	-0.185	---	---	34
312	N03AD	-0.025	8	0.185	---	---	25
313	L02BG	0.043	5	0.184	---	---	20
314	J01ED	-0.005	23	0.183	---	---	13
315	N05AA	-0.216	37	-0.182	---	---	43
316	R03DA	-0.027	21	0.182	---	---	14
317	L04AX	-0.11	22	-0.18	---	---	45
318	V03AB	-0.049	18	0.178	---	---	16
319	A11DA	-0.127	8	0.178	---	---	12
320	R03CC	-0.225	25	-0.177	---	---	48
321	D07AB	-0.095	27	0.176	---	---	7
322	C03BA	-0.007	28	0.176	---	---	17
323	M01AE	0.013	54	0.176	---	---	18
324	N05AF	-0.183	12	-0.175	---	---	33
325	C05AD	-0.175	32	-0.175	---	---	46
326	M01AX	-0.089	19	0.172	---	---	10
327	S01CB	-0.105	23	-0.169	---	---	43
328	G01AF	-0.152	37	-0.169	---	---	43
329	S01BC	-0.144	30	-0.169	---	---	43
330	N05AL	-0.1	14	-0.168	---	---	28
331	J01GB	0.023	33	0.167	---	---	21
332	S01FA	-0.032	23	0.162	---	---	13
333	N05AH	-0.191	21	-0.161	---	---	42
334	S01BA	-0.123	45	-0.159	---	---	35
335	C08CA	-0.121	31	-0.159	---	---	35
336	N01BB	-0.051	23	0.156	---	---	17
337	J01DB	-0.132	22	-0.156	---	---	27
338	C01BC	-0.132	10	-0.155	---	---	40
339	H02AB	-0.157	40	-0.15	---	---	45
340	S03BA	-0.089	16	0.15	---	---	18
341	N02BB	-0.007	19	0.149	---	---	21
342	M03BX	-0.063	22	0.149	---	---	13
343	D09AA	-0.088	18	0.147	---	---	16
344	C07AB	-0.101	21	0.146	---	---	4
345	R03BA	-0.058	29	0.146	---	---	6
346	L01XX	-0.063	34	-0.144	---	---	26
347	N06AB	-0.131	21	-0.143	---	---	33
348	S02BA	-0.085	19	0.143	---	---	21
349	J01MA	-0.047	25	0.143	---	---	16
350	S02AA	-0.052	42	0.142	---	---	21
351	D01AE	-0.057	21	0.142	---	---	14
352	S01AD	-0.113	23	0.14	---	---	8
353	C05AA	-0.116	28	-0.14	---	---	42
354	A01AB	-0.057	53	0.138	---	---	15
355	L02BA	-0.124	47	-0.136	---	---	40
356	A04AD	-0.041	4	-0.136	---	---	25
357	N05CM	-0.041	4	-0.136	---	---	25
358	J01AA	-0.018	41	0.134	---	---	17
359	M02AA	-0.052	83	0.131	---	---	14
360	S01AA	-0.008	68	0.13	---	---	17
361	C02AC	-0.107	16	-0.127	---	---	37
362	N04BC	-0.114	18	-0.127	---	---	27
363	D06AA	-0.092	19	0.127	---	---	10
364	M01AB	-0.036	49	0.126	---	---	20
365	N02BG	-0.101	9	0.125	---	---	11
366	N05AD	-0.182	43	-0.125	---	---	39
367	J01FA	-0.092	37	0.123	---	---	10
368	N02BA	-0.036	18	0.122	---	---	16
369	A01AD	-0.053	17	0.122	---	---	17
370	D04AA	-0.137	20	0.121	---	---	5
371	J01DD	-0.108	22	-0.117	---	---	36
372	A03FA	-0.086	24	0.115	---	---	12
373	M01AG	-0.112	20	0.115	---	---	5
374	A01AC	-0.106	16	0.113	---	---	12
375	J01EB	-0.066	28	0.101	---	---	14
376	D07AC	-0.112	35	-0.091	---	---	34
377	C04AX	-0.093	37	0.088	---	---	10
378	R01AD	-0.074	42	0.079	---	---	11
