# Supplementary material for: New Drug Repositioning Candidates for T-ALL Identified Via Human/Murine Gene Signature Comparison
Source: Front Oncol. 2020 Nov 9;10:557643. doi: 10.3389/fonc.2020.557643 (PMC7680901; doi:10.3389/fonc.2020.557643)
Supplement: Supplementary file 11 [file Table_5.xlsx]

## Sheet: scores
name	clinical_trials	impact_fact_weight	publi_number	weight	score	inHL60
0175029-0000	1	1	1	2	2	no
0179445-0000	1	1	1	2	2	no
15-delta.prostaglandin.J2	1	1	16	2	32	no
alpha-estradiol	1	1	20	2	40	yes
prochlorperazine	1	1	179	2	358	yes
nordihydroguaiaretic.acid	1	1	301	2	602	yes
trifluoperazine	1	1	339	2	678	no
clozapine	1	1	543	2	1086	no
naproxen	1	1	611	2	1222	no
fluphenazine	1	3	114	2	2052	yes
wortmannin	1	1	2452	2	4904	yes
sirolimus	1	1	3196	2	6392	no
thioridazine	2	3	276	2	19872	yes
LY-294002	2	3	664	2	47808	yes
vorinostat	2	2	4024	2	128768	yes
tanespimycin	10	2	386	2	308800	yes
valproic.acid	11	2	3799	2	3677432	yes
trichostatin.A	26	1	4158	2	5621616	yes
resveratrol	48	1	5795	2	26703360	no
tretinoin	39	3	1708	2	46761624	yes
