# Supplementary material for: New Drug Repositioning Candidates for T-ALL Identified Via Human/Murine Gene Signature Comparison
Source: Front Oncol. 2020 Nov 9;10:557643. doi: 10.3389/fonc.2020.557643 (PMC7680901; doi:10.3389/fonc.2020.557643)
Supplement: Supplementary file 12 [file Table_6.xlsx]

## Sheet: both_up_GSE117165
SETBP1
SPI1
SORT1
MPEG1
UBE2E2
ADGRA3
NUCB2
PIK3R6
BCL11A
FSTL1
DACH1
MED12L
COL5A1
USP30
ARHGAP32
ATP8B4
PELI2
RNASE3
CREB3L4
CALML4
SNX10
IGF2BP3
ZRANB1
LPCAT2
DMC1
BLK
TBC1D8
SLC27A2
GRK3
GATA2
PYGL
RIN2
IL17RE
P2RY1
FAM221A
TCF7L2
MOB3B
CAPG
DNAJB4
RNASE2
KCNRG
LHFPL2
ST3GAL6
CEP70
GRAMD1C
HIP1
MS4A3
FGF11
TIMELESS
ARL11
PLEKHO1
WDFY3
TTC28
KYNU
PTGS1
DOCK1
GGH
TBXAS1
SLCO4A1
GAS7
ABCA1
CSTA
SLC35G2
CTSG
GAPT
ANO6
AMOTL1
GAB2
CNIH2
MLLT11
RNFT2
SLC15A2
METTL22
TBC1D19
GAB1
CSF2RB
EPCAM
DMXL2
TAF4B
USP54
ARHGAP24
FSD1L
FAR2
SPRY2
ACVR2B
F13A1
ALDH5A1
SLC35F6
DUSP6
ZDHHC23
MS4A4A
WDFY4
MELTF
FECH
TBC1D9
ACER3
VANGL1
BLNK
CCDC14
TRIM24
SPATA7
DAPK1
PIDD1
MGST2
TMEM44
BTK
SERPINF1
STAU2
PTBP2
ZP1
TFEC
ATRNL1
GPR137C
IRS1
HCK
LRRC25
FGFR1
LMO2
RAB31
SHANK1
BLOC1S6
TM7SF3
CPXM1
SYK
MYO1B
HBEGF
NFIX
SRCAP
INA
AK8
CHSY1
ITGA2
BAHCC1
PLTP
BEND5
ZDHHC15
GOLGA8O
GOLGA8R
ARID2
OLFML2B
LTBP1
ZSWIM4
PM20D2
STAG3
EMILIN2
PRUNE2
SOCS4
CSF3R
FCRLA
TNS3
PCDHB13
LRRK1
AFF1
PCDHB10
PCDHB9
GSR
PIP5K1B
C17orf75
GCNT1
DMD
SMIM3
IGKC
FCGR2A
DAB2
XXYLT1
BANK1
ORAI2
ABHD5
ZNF280D
IFITM10
CYBB
CCDC57
RAB15
EEPD1
PCDHB15
DOK3
NME4
RBFOX2
KIT
SMPDL3A
ANGPT1
CD22
TXLNB
RNF150
CD79A
UBE2I
SULT1A2
SPAG9
PDE1B
EBF1
ZNF618
B4GALT6
ANKRD28
TRIM41
BMP2K
CST3
LGALSL
MGST1
YPEL4
ANXA3
BST1
EVPL
CLEC11A
PRRG4
CD180
RAPGEF5
MCTP1
ENAH
SEC31B
GATM
HYI
DOCK7
FAM91A1
MTMR2
DMBT1
CD1D
CIB2
TOPBP1
CSF2RA
BTBD3
LYL1
ZDHHC4
MSR1
ARRDC4
ATAD5
LILRB3
LILRB2
LILRA2
LILRA1
FLT3
ETV5
LZTFL1
ADGRG3
MYO15B
AFF2
SIGLEC10
ICA1L
GLB1L
CCR9
VCAN
SOGA1
SLC11A1
CDK18
ATP2A1
MYOF
CD34
BEND6
CPNE2
LAIR1
MPO
ZNF57
PLSCR1
IL13RA1
FNBP1L
MAP7D3
FN1
RUSC2
ARHGAP23
FAM102B
VAT1
RGS18
OR2W3
AMOT
FER
OCRL
NLRP3
ERG
SLC6A20
PLCG2
LAMC1
BLM
FHL2
LIPC
TRPM2
CSF1R
CD38
MEF2C
PAPSS2
FARP1
SPNS3
PDE9A
NFE2
TREML2
FLT1
E2F7
ZFHX3
PROM1

## Sheet: both_down_GSE117165
LYAR
NUGGC
FAM162A
GGA2
LIMA1
ACAD10
OVCA2
DSEL
OXNAD1
SRD5A1
FTSJ1
GIMAP7
ALKBH2
GIMAP8
KCTD11
NHLRC1
ENDOG
AMIGO1
ACP6
TMEM129
ZNF32
NIPAL3
CCND2
NRCAM
MRM3
RHOF
HR
ACSL5
TRBC1
ST6GALNAC6
SCIN
ST8SIA1
SNX25
KBTBD4
DTD1
MICAL2
RASGEF1A
ZNF786
FBXO2
XKRX
RAPSN
KIFC2
DZIP3
WDR46
SERGEF
THAP11
OGFOD1
TNFRSF25
ANXA5
SEL1L3
LRRN3
TMEM107
REXO2
IL5RA
METTL16
SLC7A6
SMPD1
EDF1
PTRH1
MATN2
ABHD6
PRR5-ARHGAP8
DOK2
GLS2
C12orf29
MOGS
OGDH
GGT7
NACAD
COMMD1
ARL15
TRAF3IP1
SGSM3
ZNF780A
LSM10
ITPKB
RAB6B
PPP1R13B
OAS1
ALDH1L1
ESRRA
SPEF2
ABHD14A
PLA2G4C
MFNG
MRFAP1L1
MAGEE1
HAX1
IL2RA
STAT6
TXNRD2
UBA52
MCOLN2
THAP2
WDR55
PLD2
BCS1L
ACTN3
ALAD
TSPAN31
TMEM159
GALNT10
DYNLT3
TKFC
CD5
BTD
LSR
RRS1
ME1
AMMECR1
OTUB2
YARS2
GADD45GIP1
NSMCE1
IFRD2
LTA4H
PYGB
TUBD1
DHRS13
LONP2
TMCC3
MCOLN3
PTPRCAP
KLHL22
GPR62
TMIE
ZBTB40
NMRAL1
RARS2
DOK7
DECR1
IL23R
P2RY10
FBXO42
WDR63
IL12RB2
FAM120B
ZSWIM5
POLR1E
GRWD1
INSL6
PELI3
SKAP1
CD6
AKR1E2
TNFSF10
KLHL32
GSTK1
PCYOX1L
CRELD1
ELMOD3
PDXK
PDSS2
SGF29
LINS1
MIPOL1
TPGS1
PECR
CNTNAP1
ARL10
PPARD
IGFBPL1
B3GNT9
FBXO9
PDZD4
CD247
NOBOX
MKX
PLOD3
FAM50A
SNORD42B
PLA2G4B
MTFP1
ISOC1
CYB5R1
MAP3K12
SYNM
HDDC3
PREPL
LTK
FAM185A
PLPP2
APBA3
PRMT2
ACADSB
SNORD55
ZFP28
ACAN
NPRL2
ACAA1
MAP3K13
MPI
MRPS25
CHORDC1
RASAL3
GHDC
CCR10
TIMMDC1
SNORD94
ISG20
DUSP19
TRADD
DHODH
ALDH1B1
