# Supplementary material for: New Drug Repositioning Candidates for T-ALL Identified Via Human/Murine Gene Signature Comparison
Source: Front Oncol. 2020 Nov 9;10:557643. doi: 10.3389/fonc.2020.557643 (PMC7680901; doi:10.3389/fonc.2020.557643)
Supplement: Supplementary file 13 [file Table_7.xls]

## Sheet: selected_molecules_notch491
rank	cmap name	mean	n	enrichment	p	specificity	percent non-null
3548	nordihydroguaiaretic acid - HL60	0.064	3	0.292	---	---	33
3569	prochlorperazine - HL60	0.249	4	-0.267	---	---	0
3586	estradiol - HL60	0.055	8	-0.167	---	---	25

## Sheet: by cmap name
rank	cmap name	mean	n	enrichment	p	specificity	percent non-null
1	meteneprost	-0.689	4	-0.965	0	0	100
2	genistein	-0.316	17	-0.547	0	0	58
3	sirolimus	0.357	44	0.408	0	0.1446	63
4	tanespimycin	0.412	62	0.348	0	0.2383	67
5	6-bromoindirubin-3'-oxime	-0.51	7	-0.749	0.00012	0.014	85
6	Prestwick-1080	0.693	4	0.881	0.00028	0	100
7	alvespimycin	0.467	12	0.554	0.00044	0.046	66
8	CP-863187	-0.535	4	-0.878	0.00052	0	100
9	benzocaine	-0.561	4	-0.866	0.00062	0	100
10	diloxanide	-0.648	4	-0.864	0.00064	0	100
11	alprostadil	-0.296	7	-0.672	0.00112	0.016	57
12	Prestwick-664	0.583	6	0.713	0.00153	0.0072	100
13	alexidine	0.621	4	0.818	0.00193	0.0103	100
14	perhexiline	0.588	4	0.816	0.00215	0.0415	100
15	memantine	-0.405	4	-0.8	0.0031	0	75
16	3-acetamidocoumarin	-0.437	4	-0.798	0.00324	0.0584	75
17	doxycycline	-0.296	5	-0.725	0.00344	0.0113	60
18	methyldopate	-0.451	4	-0.793	0.00372	0	75
19	fulvestrant	0.29	40	0.273	0.00374	0.1156	60
20	quinpirole	-0.419	4	-0.789	0.00402	0	75
21	LY-294002	0.238	61	0.219	0.00469	0.5973	57
22	flunixin	0.503	5	0.702	0.00557	0	100
23	pioglitazone	-0.266	11	-0.492	0.00568	0.0909	63
24	bepridil	0.568	4	0.76	0.00627	0.0667	100
25	quinisocaine	0.55	4	0.757	0.00664	0.0214	100
26	benzethonium chloride	0.635	3	0.84	0.00803	0.0368	100
27	fludrocortisone	-0.159	8	-0.549	0.00844	0.2324	50
28	Prestwick-691	-0.51	3	-0.835	0.00897	0.0658	100
29	lomustine	-0.259	4	-0.739	0.00911	0.0634	50
30	ornidazole	0.548	5	0.676	0.00935	0	100
31	thioridazine	0.376	20	0.356	0.00935	0.589	70
32	cephaeline	-0.336	5	-0.663	0.01021	0.3132	80
33	propafenone	0.532	4	0.726	0.01142	0.04	100
34	sulfamonomethoxine	-0.399	4	-0.726	0.01162	0.053	75
35	dimenhydrinate	-0.359	4	-0.723	0.012	0.0144	75
36	DL-thiorphan	0.7	2	0.921	0.01237	0.0441	100
37	chlormezanone	-0.449	4	-0.72	0.01241	0.0069	75
38	chlortalidone	-0.324	4	-0.72	0.01251	0.0059	75
39	felbinac	-0.495	4	-0.715	0.01339	0.1702	75
40	Prestwick-967	-0.335	4	-0.71	0.01456	0.033	50
41	prenylamine	0.522	4	0.709	0.01466	0.1921	100
42	naphazoline	0.451	5	0.648	0.01534	0	100
43	ampyrone	-0.385	5	-0.64	0.01538	0.0208	80
44	ribavirin	-0.389	4	-0.704	0.01589	0.0724	75
45	16-phenyltetranorprostaglandin E2	-0.512	4	-0.701	0.01649	0.0298	75
46	BCB000038	-0.531	4	-0.699	0.01717	0.037	75
47	idoxuridine	0.484	5	0.64	0.0172	0.0359	80
48	diphenylpyraline	-0.232	6	-0.585	0.01784	0.0688	50
49	phenindione	0.551	4	0.694	0.01824	0.0079	100
50	metampicillin	-0.364	5	-0.628	0.01842	0.087	80
51	gabexate	-0.229	4	-0.691	0.01967	0.0909	50
52	hydrastinine	0.467	5	0.629	0.02019	0.028	100
53	doxylamine	0.495	5	0.628	0.02053	0.048	80
54	streptomycin	-0.452	4	-0.687	0.02059	0.0364	75
55	sulindac	-0.31	7	-0.533	0.02114	0.0388	71
56	5279552	-0.564	2	-0.896	0.02145	0.0179	100
57	meptazinol	0.659	4	0.684	0.02148	0.0236	100
58	Prestwick-1103	-0.466	4	-0.684	0.02176	0.1258	75
59	quinethazone	0.526	4	0.68	0.02272	0.0246	75
60	chlorzoxazone	0.58	4	0.679	0.02298	0.0531	75
61	ciclosporin	-0.272	6	-0.569	0.02338	0.0467	50
62	timolol	-0.439	4	-0.678	0.02373	0.1343	75
63	delsoline	0.489	4	0.674	0.02475	0.0148	100
64	semustine	-0.468	4	-0.67	0.02662	0.1037	75
65	vorinostat	-0.3	12	-0.406	0.02662	0.5487	58
66	trifluoperazine	0.354	16	0.354	0.02691	0.524	68
67	tetracycline	-0.327	5	-0.604	0.02724	0.0755	60
68	naproxen	-0.178	9	-0.463	0.02754	0.085	55
69	dosulepin	0.475	4	0.666	0.02803	0.0615	100
70	Prestwick-983	-0.422	3	-0.757	0.02944	0.0753	66
71	5224221	0.604	2	0.877	0.03054	0.2737	100
72	0297417-0002B	0.541	3	0.75	0.03077	0.1737	100
73	clofilium tosylate	0.668	3	0.749	0.03117	0.0225	100
74	quinostatin	0.612	2	0.875	0.03131	0.1879	100
75	monorden	0.366	22	0.298	0.0323	0.2513	63
76	chlorambucil	0.351	4	0.654	0.03352	0.0127	75
77	procainamide	0.547	4	0.654	0.03364	0.0084	100
78	Prestwick-1084	0.499	4	0.653	0.03374	0.0722	100
79	idazoxan	0.513	4	0.652	0.03438	0.0313	75
80	podophyllotoxin	-0.343	4	-0.649	0.03567	0.2745	75
81	promazine	0.438	6	0.541	0.03591	0.0647	83
82	5252917	0.656	2	0.861	0.03897	0.089	100
83	chlorpromazine	0.279	19	0.312	0.03905	0.1731	63
84	lasalocid	-0.242	4	-0.64	0.04008	0.1944	50
85	meclocycline	-0.415	4	-0.639	0.04092	0.0227	75
86	harmine	0.55	4	0.639	0.04132	0.0916	100
87	diperodon	0.516	3	0.723	0.04152	0.0383	100
88	Prestwick-685	0.42	5	0.579	0.04179	0.0738	80
89	methoxamine	-0.373	4	-0.634	0.04343	0.129	75
90	bendroflumethiazide	0.449	6	0.528	0.0436	0.0435	83
91	antimycin A	0.408	5	0.571	0.04588	0.1461	80
92	nomifensine	0.35	5	0.57	0.04672	0.0427	80
93	levcycloserine	0.486	4	0.63	0.04683	0.0085	75
94	vancomycin	-0.396	4	-0.626	0.04812	0.1862	75
95	rolipram	0.39	4	0.626	0.04916	0.0375	75
96	dicoumarol	-0.241	6	-0.522	0.04922	0.0056	50
97	5255229	0.627	2	0.84	0.05118	0.0526	100
98	sulfaquinoxaline	-0.299	3	-0.706	0.0515	0.0494	66
99	propylthiouracil	0.478	4	0.621	0.05174	0.1333	100
100	tranylcypromine	0.468	5	0.562	0.05201	0.0714	80
101	amantadine	-0.403	4	-0.62	0.05208	0.1895	75
102	adiphenine	-0.374	5	-0.558	0.05217	0.4677	60
103	dicloxacillin	-0.224	4	-0.618	0.05365	0.0368	50
104	lidocaine	-0.268	5	-0.552	0.05589	0.0678	60
105	blebbistatin	0.624	2	0.831	0.057	0.1585	100
106	nimodipine	-0.317	4	-0.613	0.05709	0.0333	50
107	methapyrilene	0.474	4	0.61	0.05928	0.0602	75
108	tonzonium bromide	0.4	4	0.609	0.05998	0.1327	75
109	ronidazole	0.506	3	0.687	0.06025	0.0891	100
110	pempidine	0.453	5	0.549	0.06154	0.04	80
111	betulinic acid	-0.254	4	-0.606	0.06225	0.1677	50
112	propofol	-0.221	4	-0.604	0.06344	0.0366	75
113	cefaclor	-0.312	4	-0.604	0.06376	0.131	50
114	dinoprostone	-0.424	4	-0.603	0.06471	0.0733	75
115	methanthelinium bromide	0.35	4	0.603	0.06477	0.0405	75
116	carbachol	0.437	4	0.598	0.06817	0.0935	75
117	dipivefrine	0.35	4	0.598	0.06825	0.0313	75
118	ethaverine	0.34	4	0.596	0.06943	0.1032	75
119	metrizamide	-0.189	4	-0.596	0.07054	0.1024	50
120	tyloxapol	0.429	4	0.595	0.07062	0.2	75
121	pargyline	0.342	4	0.595	0.07076	0.126	75
122	imipenem	0.375	4	0.595	0.07082	0.0687	75
123	imidurea	0.442	3	0.671	0.07151	0.1102	100
124	GW-8510	0.371	4	0.593	0.07207	0.5304	75
125	NU-1025	-0.408	2	-0.81	0.07219	0.0753	100
126	salsolinol	0.439	3	0.669	0.07229	0.0759	100
127	atropine methonitrate	0.534	3	0.669	0.07249	0.0388	100
128	alcuronium chloride	0.549	2	0.81	0.07338	0.0741	100
129	CP-645525-01	0.457	3	0.668	0.07371	0.1236	100
130	hydrastine hydrochloride	0.384	4	0.59	0.07428	0.0365	75
131	ketoprofen	0.375	6	0.49	0.07443	0.0461	83
132	mefenamic acid	-0.255	5	-0.531	0.07492	0.044	60
133	meclofenoxate	0.335	6	0.489	0.07548	0.1455	83
134	raloxifene	-0.219	7	-0.455	0.07698	0.1169	57
135	ivermectin	0.482	5	0.531	0.07728	0.2742	80
136	cloxacillin	-0.417	4	-0.588	0.0778	0.1515	75
137	brinzolamide	-0.181	4	-0.587	0.0786	0.1027	50
138	vincamine	-0.244	6	-0.486	0.08023	0.2294	50
139	mepyramine	0.351	4	0.582	0.0813	0.0764	75
140	prochlorperazine	0.328	16	0.304	0.08158	0.5777	68
141	mebendazole	0.499	5	0.526	0.08215	0.4258	80
142	valdecoxib	0.492	3	0.654	0.08355	0.0503	100
143	BCB000040	-0.305	4	-0.58	0.08562	0.1022	75
144	fludroxycortide	0.421	5	0.521	0.08799	0.0873	80
145	stachydrine	-0.279	4	-0.575	0.0895	0.0435	50
146	famprofazone	0.411	6	0.475	0.09018	0.2391	83
147	protoveratrine A	0.334	4	0.572	0.09103	0.0667	75
148	cefoperazone	0.402	3	0.645	0.09144	0.1373	100
149	gramine	0.421	4	0.571	0.09165	0.062	75
150	beta-escin	0.495	6	0.474	0.09167	0.3141	83
151	sertaconazole	0.433	4	0.571	0.09171	0.088	75
152	levobunolol	-0.404	4	-0.573	0.09197	0.25	75
153	dihydroergocristine	-0.38	4	-0.572	0.0932	0.1538	75
154	betahistine	0.432	4	0.567	0.09491	0.1679	75
155	saquinavir	0.375	4	0.567	0.09521	0.0588	75
156	CP-320650-01	-0.201	8	-0.414	0.09574	0.3957	50
157	zuclopenthixol	-0.298	4	-0.568	0.09658	0.0543	50
158	phenformin	0.285	7	0.439	0.09706	0.0581	71
159	xylometazoline	0.429	4	0.565	0.09756	0.084	75
160	carbamazepine	0.215	8	0.41	0.09901	0.0952	75
161	nafcillin	0.398	4	0.563	0.09931	0.1482	75
162	gentamicin	-0.409	4	-0.566	0.09933	0.3684	75
163	pinacidil	-0.393	4	-0.565	0.09952	0.0995	75
164	Prestwick-674	0.373	6	0.468	0.09972	0.1164	83
165	corbadrine	0.427	4	0.562	0.10032	0.1523	75
166	copper sulfate	-0.214	4	-0.563	0.10175	0.0956	50
167	clomipramine	0.417	4	0.561	0.10197	0.3425	75
168	methacholine chloride	0.354	3	0.632	0.10268	0.1074	66
169	profenamine	-0.218	4	-0.562	0.10301	0.0391	75
170	pentamidine	0.294	5	0.508	0.10307	0.1145	80
171	0179445-0000	0.389	8	0.407	0.10322	0.1646	62
172	amrinone	-0.4	4	-0.56	0.10525	0.1932	75
173	flunarizine	0.268	4	0.558	0.10525	0.2245	50
174	hemicholinium	0.414	4	0.558	0.10525	0.0606	75
175	pivmecillinam	-0.338	4	-0.557	0.10862	0.1823	50
176	maprotiline	-0.256	4	-0.556	0.11005	0.1525	50
177	oxymetazoline	0.305	4	0.553	0.11047	0.0822	75
178	myricetin	-0.267	4	-0.555	0.11124	0.1261	50
179	repaglinide	0.339	4	0.55	0.11341	0.2778	75
180	levonorgestrel	0.387	6	0.457	0.11394	0.3101	83
181	0173570-0000	-0.328	6	-0.457	0.11448	0.3139	50
182	quercetin	-0.218	6	-0.456	0.11666	0.1111	50
183	thioperamide	-0.335	5	-0.495	0.11681	0.3881	60
184	CP-690334-01	-0.283	8	-0.399	0.11794	0.3061	50
185	fenbendazole	0.269	4	0.546	0.11838	0.1833	75
186	imipramine	0.377	4	0.546	0.11942	0.1486	75
187	dapsone	-0.234	5	-0.493	0.1199	0.3282	60
188	lansoprazole	-0.176	4	-0.548	0.11995	0.2513	50
189	bezafibrate	0.418	4	0.544	0.12097	0.1455	75
190	metoprolol	-0.281	4	-0.547	0.12151	0.1679	50
191	corticosterone	0.379	4	0.544	0.12165	0.1907	75
192	phthalylsulfathiazole	0.392	5	0.493	0.12206	0.3894	80
193	etamivan	0.425	4	0.543	0.1225	0.1161	75
194	molindone	0.408	4	0.542	0.12334	0.1	75
195	Prestwick-1085	0.425	4	0.541	0.12475	0.0909	75
196	etofylline	0.327	5	0.49	0.12662	0.0984	80
197	iopromide	-0.292	4	-0.54	0.1292	0.2647	50
198	benzthiazide	0.471	4	0.538	0.1294	0.1035	75
199	Prestwick-559	0.379	3	0.609	0.12966	0.2041	66
200	PF-00539745-00	-0.286	3	-0.609	0.13006	0.2667	66
201	spaglumic acid	-0.403	2	-0.742	0.13126	0.2204	50
202	pentolonium	0.413	5	0.485	0.13295	0.1467	80
203	benzbromarone	-0.373	3	-0.606	0.1336	0.2579	66
204	ethosuximide	0.288	4	0.534	0.13402	0.0942	75
205	isometheptene	-0.238	4	-0.536	0.1345	0.2897	50
206	norfloxacin	0.345	5	0.484	0.13453	0.0738	60
207	neomycin	0.38	5	0.484	0.13498	0.0807	80
208	irinotecan	-0.425	3	-0.605	0.13515	0.4457	66
209	terfenadine	0.454	3	0.605	0.13531	0.5468	66
210	xamoterol	-0.242	3	-0.604	0.13623	0.2397	66
211	vanoxerine	-0.267	4	-0.531	0.14033	0.15	50
212	trioxysalen	0.448	4	0.529	0.14038	0.2783	75
213	amitriptyline	0.218	6	0.439	0.14119	0.5922	50
214	iohexol	-0.184	4	-0.529	0.14327	0.2847	50
215	nifuroxazide	0.385	4	0.526	0.14436	0.2807	75
216	menadione	-0.183	2	-0.73	0.1447	0.2874	50
217	ketanserin	0.338	4	0.526	0.14522	0.1111	75
218	metaraminol	0.42	4	0.525	0.14633	0.1805	75
219	etiocholanolone	-0.173	6	-0.437	0.1468	0.4675	50
220	foliosidine	-0.191	6	-0.437	0.14765	0.2989	50
221	pentoxifylline	-0.153	5	-0.475	0.14807	0.2761	60
222	molsidomine	0.273	4	0.523	0.14868	0.1529	50
223	morantel	0.425	5	0.476	0.14883	0.2157	80
224	dextromethorphan	0.285	4	0.522	0.14946	0.2087	75
225	NS-398	0.291	3	0.595	0.14965	0.1519	66
226	cyclizine	-0.284	4	-0.524	0.14989	0.1429	50
227	dequalinium chloride	0.4	4	0.522	0.14991	0.2391	75
228	methylbenzethonium chloride	0.325	6	0.434	0.15003	0.466	66
229	nialamide	0.437	4	0.522	0.15049	0.1441	75
230	bicuculline	0.3	4	0.521	0.15065	0.1407	50
231	(+/-)-catechin	0.221	4	0.519	0.15345	0.1282	50
232	diphenhydramine	-0.268	5	-0.472	0.15358	0.3259	60
233	ethoxyquin	0.282	5	0.472	0.15518	0.1322	60
234	tiapride	0.397	5	0.471	0.1561	0.1177	80
235	sulfadimidine	0.251	6	0.431	0.15661	0.1087	66
236	indoprofen	-0.292	4	-0.519	0.15735	0.3	50
237	amprolium	0.452	5	0.47	0.15756	0.1231	80
238	vidarabine	0.422	4	0.516	0.15799	0.2237	75
239	asiaticoside	0.262	4	0.515	0.15896	0.1824	50
240	PNU-0251126	-0.175	6	-0.43	0.15969	0.3067	50
241	bromocriptine	0.316	5	0.469	0.16031	0.2482	60
242	bretylium tosilate	-0.176	4	-0.517	0.16042	0.1813	50
243	homochlorcyclizine	0.402	4	0.514	0.16062	0.337	75
244	octopamine	0.323	4	0.513	0.16191	0.1279	75
245	calmidazolium	0.534	2	0.713	0.1642	0.3842	100
246	monastrol	-0.199	8	-0.374	0.16435	0.2961	50
247	metergoline	0.257	4	0.511	0.16545	0.3604	75
248	tolnaftate	-0.114	5	-0.463	0.16792	0.3333	60
249	pyrimethamine	0.263	5	0.464	0.16812	0.2531	60
250	corynanthine	0.435	3	0.58	0.1727	0.1484	66
251	geldanamycin	0.351	15	0.275	0.17323	0.6522	60
252	(-)-MK-801	0.385	4	0.505	0.17522	0.2205	75
253	hyoscyamine	0.413	5	0.46	0.17701	0.1191	80
254	cyclobenzaprine	0.215	4	0.502	0.17979	0.4167	50
255	0225151-0000	0.25	3	0.575	0.18005	0.1038	66
256	carbimazole	-0.35	3	-0.575	0.18023	0.274	66
257	16,16-dimethylprostaglandin E2	-0.377	3	-0.574	0.18027	0.1793	66
258	cortisone	0.308	3	0.575	0.18085	0.2479	66
259	trimethobenzamide	-0.224	5	-0.456	0.18166	0.5168	60
260	albendazole	0.362	3	0.574	0.1819	0.2674	66
261	piroxicam	0.297	4	0.5	0.18288	0.1206	75
262	milrinone	0.354	3	0.573	0.1835	0.3413	66
263	Prestwick-984	0.254	4	0.498	0.18534	0.2273	50
264	ajmaline	-0.363	3	-0.569	0.18865	0.4114	66
265	folic acid	-0.141	4	-0.498	0.1887	0.3529	50
266	bemegride	-0.128	4	-0.497	0.18954	0.1563	50
267	iobenguane	0.36	4	0.493	0.19358	0.1682	75
268	dirithromycin	0.413	3	0.567	0.19371	0.0827	66
269	tubocurarine chloride	-0.214	4	-0.494	0.19539	0.2132	50
270	lymecycline	0.427	4	0.492	0.19642	0.1327	75
271	nitrofurantoin	0.326	5	0.449	0.1968	0.16	60
272	naringenin	-0.316	4	-0.493	0.1973	0.4355	50
273	minocycline	-0.269	5	-0.448	0.19742	0.1859	60
274	bisacodyl	0.235	4	0.49	0.19947	0.4202	50
275	ellipticine	0.513	4	0.489	0.2011	0.4917	75
276	methylergometrine	0.37	4	0.489	0.2011	0.1736	75
277	trazodone	0.267	3	0.563	0.20151	0.3508	66
278	bromperidol	0.415	3	0.562	0.20277	0.2397	66
279	bacitracin	0.429	3	0.562	0.20309	0.2381	66
280	gallamine triethiodide	0.271	5	0.445	0.20519	0.1789	80
281	SC-560	0.407	3	0.56	0.20585	0.415	66
282	colforsin	-0.076	5	-0.444	0.20591	0.1947	60
283	cefuroxime	-0.107	4	-0.487	0.20742	0.2983	50
284	roxithromycin	0.392	4	0.485	0.2078	0.3636	75
285	piracetam	0.229	4	0.485	0.20836	0.1622	50
286	epirizole	0.41	5	0.443	0.20991	0.1478	80
287	gelsemine	-0.118	4	-0.486	0.20997	0.2339	50
288	xylazine	-0.108	4	-0.485	0.21112	0.2158	50
289	betaxolol	0.275	4	0.483	0.21186	0.2308	75
290	gemfibrozil	0.295	5	0.442	0.21238	0.1393	60
291	spironolactone	-0.137	5	-0.44	0.21318	0.3006	60
292	furosemide	0.452	4	0.482	0.21359	0.3642	75
293	S-propranolol	0.407	4	0.482	0.21403	0.1351	75
294	butoconazole	0.271	4	0.482	0.21439	0.2983	50
295	proguanil	0.272	3	0.555	0.21447	0.2486	66
296	salsolidin	0.296	4	0.481	0.215	0.1266	75
297	baclofen	-0.265	5	-0.437	0.2192	0.2328	60
298	levomepromazine	-0.335	4	-0.482	0.21922	0.3832	50
299	mefloquine	0.361	5	0.439	0.21987	0.5588	60
300	sulfapyridine	0.373	4	0.479	0.22002	0.2362	75
301	chloroquine	0.383	4	0.479	0.22041	0.1912	75
302	pilocarpine	-0.277	4	-0.481	0.22113	0.4183	50
303	riboflavin	0.427	4	0.477	0.22286	0.3471	75
304	enilconazole	-0.347	4	-0.479	0.22382	0.236	50
305	dienestrol	-0.243	3	-0.55	0.22448	0.194	66
306	11-deoxy-16,16-dimethylprostaglandin E2	-0.13	4	-0.479	0.22557	0.2819	50
307	nadolol	-0.344	4	-0.479	0.22557	0.5462	50
308	fenoprofen	0.253	6	0.398	0.22558	0.4138	66
309	naftopidil	0.398	3	0.549	0.22678	0.1261	66
310	STOCK1N-28457	0.365	3	0.548	0.22773	0.1913	66
311	etodolac	0.304	5	0.434	0.22936	0.2059	60
312	oxaprozin	0.364	6	0.396	0.2313	0.3177	66
313	amoxicillin	0.243	4	0.473	0.23189	0.3106	50
314	clebopride	0.287	4	0.473	0.23229	0.2813	75
315	proadifen	-0.153	4	-0.475	0.23253	0.2261	50
316	meclozine	0.325	5	0.433	0.2327	0.268	80
317	tacrine	0.374	4	0.472	0.23295	0.1572	75
318	deptropine	0.413	4	0.472	0.23418	0.3315	75
319	medrysone	0.324	6	0.394	0.23491	0.5354	66
320	fusidic acid	0.414	4	0.472	0.235	0.1895	75
321	chlortetracycline	0.121	5	0.431	0.23585	0.0753	60
322	homosalate	0.384	4	0.471	0.23617	0.1633	75
323	pyridoxine	0.367	4	0.469	0.23959	0.3094	50
324	clidinium bromide	-0.231	4	-0.472	0.24027	0.2393	50
325	carcinine	0.275	4	0.469	0.24061	0.152	75
326	clemizole	0.24	5	0.429	0.24063	0.4242	60
327	iodixanol	-0.215	3	-0.541	0.24083	0.34	66
328	bumetanide	-0.157	4	-0.471	0.24094	0.4324	50
329	bambuterol	-0.269	4	-0.471	0.24144	0.2857	50
330	ricinine	0.318	4	0.469	0.24146	0.1712	75
331	nipecotic acid	0.466	4	0.468	0.24226	0.2661	75
332	PNU-0230031	0.217	8	0.342	0.24232	0.1833	62
333	antazoline	0.261	4	0.468	0.24325	0.2418	50
334	methylprednisolone	0.356	4	0.468	0.24355	0.188	75
335	10-methoxyharmalan	0.361	4	0.467	0.24423	0.2197	75
336	isoflupredone	-0.349	3	-0.54	0.24425	0.6417	66
337	AH-6809	0.416	2	0.65	0.2457	0.2256	100
338	zidovudine	0.271	4	0.467	0.24574	0.2638	75
339	sulconazole	0.391	4	0.467	0.24624	0.4125	75
340	ionomycin	-0.128	3	-0.538	0.24663	0.3443	66
341	azapropazone	-0.33	3	-0.538	0.24858	0.2789	66
342	parbendazole	0.398	4	0.465	0.2493	0.3282	50
343	ethambutol	0.356	5	0.424	0.25079	0.1642	80
344	buspirone	0.423	4	0.465	0.25093	0.1419	75
345	sulfathiazole	0.398	5	0.424	0.25127	0.224	80
346	TTNPB	-0.21	2	-0.645	0.25299	0.2119	50
347	amiloride	0.335	5	0.423	0.25417	0.1917	60
348	camptothecin	0.22	3	0.535	0.25471	0.7768	66
349	rottlerin	0.421	3	0.535	0.25515	0.6321	66
350	arcaine	-0.148	4	-0.465	0.25527	0.2588	50
351	PF-00562151-00	0.246	8	0.337	0.25792	0.3006	50
352	Prestwick-692	-0.284	4	-0.463	0.25857	0.551	50
353	fluoxetine	-0.095	4	-0.463	0.25934	0.3	50
354	paroxetine	0.276	4	0.461	0.25966	0.1397	50
355	2-aminobenzenesulfonamide	-0.234	4	-0.462	0.26165	0.5139	50
356	diltiazem	0.3	5	0.419	0.2624	0.275	80
357	6-azathymine	0.268	4	0.459	0.26374	0.3478	75
358	indometacin	0.308	8	0.335	0.26388	0.2891	62
359	levamisole	0.39	4	0.459	0.26406	0.339	75
360	aceclofenac	0.235	4	0.459	0.26432	0.2055	50
361	procaine	0.348	5	0.417	0.26659	0.3478	60
362	sitosterol	0.216	4	0.457	0.2672	0.319	50
363	norcyclobenzaprine	0.344	4	0.457	0.2676	0.4809	75
364	cyclopentolate	0.367	4	0.457	0.26856	0.1776	75
365	STOCK1N-35215	-0.171	3	-0.527	0.27065	0.2836	66
366	galantamine	0.407	4	0.456	0.27076	0.2441	75
367	cycloserine	0.283	4	0.456	0.27146	0.3769	50
368	pirenzepine	0.272	5	0.415	0.27227	0.2886	60
369	deferoxamine	0.311	8	0.332	0.27265	0.4497	62
370	benserazide	-0.252	5	-0.413	0.27626	0.2487	60
371	pyrithyldione	-0.255	4	-0.455	0.27848	0.4648	50
372	cetirizine	0.359	4	0.452	0.27956	0.4476	50
373	mitoxantrone	0.318	3	0.523	0.28057	0.5146	66
374	succinylsulfathiazole	-0.096	4	-0.454	0.28075	0.1824	50
375	phensuximide	0.281	4	0.451	0.28166	0.3137	50
376	tacrolimus	-0.309	3	-0.521	0.28371	0.4194	66
377	amphotericin B	0.152	4	0.45	0.28459	0.3333	75
378	sulfametoxydiazine	0.409	4	0.45	0.28509	0.4057	75
379	nystatin	-0.26	3	-0.52	0.28543	0.3237	66
380	trimetazidine	0.292	4	0.449	0.28634	0.3672	50
381	azacitidine	0.231	3	0.52	0.28662	0.6683	66
382	picotamide	-0.185	5	-0.409	0.28711	0.3833	60
383	doxorubicin	0.339	3	0.518	0.29098	0.6425	66
384	mecamylamine	0.415	3	0.517	0.29291	0.2713	66
385	cinchocaine	0.254	5	0.406	0.29416	0.3554	60
386	Prestwick-981	0.338	3	0.516	0.29491	0.2328	66
387	cefotiam	-0.115	4	-0.448	0.29658	0.4286	50
388	etofenamate	0.406	4	0.445	0.29833	0.2632	75
389	florfenicol	0.405	4	0.445	0.29877	0.268	75
390	hexylcaine	-0.133	4	-0.446	0.29965	0.2515	50
391	ethisterone	0.257	6	0.37	0.29985	0.4387	66
392	trimipramine	0.37	4	0.444	0.30166	0.3838	75
393	phenylpropanolamine	0.227	4	0.443	0.30323	0.2095	50
394	sulfacetamide	-0.198	4	-0.444	0.30498	0.3333	50
395	tolfenamic acid	0.234	4	0.442	0.30599	0.2887	50
396	benfotiamine	0.33	5	0.401	0.30688	0.3642	60
397	piperidolate	0.225	3	0.511	0.30703	0.4068	66
398	santonin	0.329	4	0.441	0.30737	0.187	75
399	pepstatin	-0.043	4	-0.443	0.3087	0.2857	50
400	methazolamide	0.292	4	0.44	0.31162	0.1887	50
401	dropropizine	-0.229	4	-0.441	0.31397	0.3646	50
402	kawain	0.283	5	0.397	0.31755	0.3781	60
403	proxyphylline	0.366	4	0.438	0.31801	0.2636	75
404	Trolox C	0.264	4	0.437	0.32058	0.187	50
405	dyclonine	-0.003	4	-0.438	0.32233	0.3088	50
406	berberine	0.33	4	0.436	0.32235	0.3643	50
407	5248896	0.248	2	0.599	0.32337	0.45	50
408	fluticasone	-0.174	4	-0.437	0.32396	0.414	50
409	15(S)-15-methylprostaglandin E2	-0.103	4	-0.437	0.32595	0.237	50
410	pyrazinamide	0.294	4	0.435	0.32632	0.3701	50
411	MK-886	-0.287	2	-0.597	0.32743	0.298	50
412	estrone	0.22	4	0.432	0.33343	0.2319	75
413	guaifenesin	-0.151	6	-0.36	0.33449	0.5619	50
414	ioversol	0.252	4	0.431	0.33611	0.2193	50
415	lysergol	0.228	4	0.431	0.33667	0.3312	75
416	sulfafurazole	0.283	5	0.39	0.33682	0.5074	60
417	ginkgolide A	0.245	4	0.431	0.33731	0.4643	75
418	ceftazidime	0.377	3	0.497	0.33819	0.3072	66
419	lactobionic acid	0.289	4	0.43	0.33872	0.2148	75
420	dacarbazine	0.184	4	0.43	0.33985	0.437	50
421	apramycin	0.435	4	0.429	0.34132	0.3663	75
422	3-hydroxy-DL-kynurenine	0.246	6	0.356	0.3428	0.2632	66
423	bromopride	0.26	6	0.356	0.34315	0.338	50
424	acemetacin	-0.297	4	-0.43	0.34459	0.5373	50
425	artemisinin	0.349	3	0.494	0.34547	0.3288	66
426	monocrotaline	0.412	4	0.427	0.34679	0.264	75
427	gossypol	0.256	6	0.354	0.34736	0.6333	50
428	(-)-atenolol	0.351	4	0.427	0.34811	0.25	75
429	sulfinpyrazone	0.191	4	0.426	0.34888	0.265	50
430	ursodeoxycholic acid	0.372	3	0.492	0.35075	0.3966	66
431	ciclacillin	0.288	4	0.426	0.35145	0.2406	50
432	butein	-0.237	2	-0.582	0.35176	0.2766	50
433	meprylcaine	0.369	4	0.424	0.35652	0.3219	75
434	glimepiride	0.261	4	0.423	0.35955	0.1971	75
435	ceforanide	-0.101	4	-0.424	0.36159	0.5509	50
436	meropenem	0.25	4	0.422	0.36187	0.374	50
437	solasodine	0.32	6	0.35	0.3629	0.3617	50
438	phenelzine	0.361	6	0.349	0.36341	0.3333	66
439	oxetacaine	0.269	5	0.381	0.36409	0.4667	60
440	carbarsone	0.336	4	0.42	0.36559	0.3012	50
441	demeclocycline	0.215	6	0.348	0.36872	0.458	50
442	levopropoxyphene	-0.238	4	-0.42	0.37252	0.5948	50
443	metacycline	0.34	4	0.418	0.37252	0.4286	50
444	sulmazole	-0.156	3	-0.483	0.37275	0.5537	66
445	triprolidine	-0.132	4	-0.42	0.37331	0.3145	50
446	cyanocobalamin	-0.072	4	-0.419	0.37665	0.4054	50
447	troleandomycin	0.209	4	0.415	0.38033	0.3482	50
448	cloperastine	0.305	6	0.343	0.38417	0.7565	66
449	0316684-0000	-0.068	4	-0.416	0.38513	0.4359	50
450	alfadolone	0.261	3	0.478	0.38605	0.4471	66
451	procarbazine	0.371	3	0.477	0.38759	0.367	66
452	nalidixic acid	0.346	5	0.373	0.39079	0.2992	60
453	BAS-012416453	0.381	3	0.475	0.39244	0.2941	66
454	thiocolchicoside	0.241	4	0.411	0.39324	0.4662	75
455	nadide	0.261	4	0.411	0.39527	0.4143	75
456	thioguanosine	0.422	4	0.41	0.39565	0.7471	75
457	pentoxyverine	0.368	4	0.41	0.39613	0.4435	75
458	pyrvinium	0.331	6	0.34	0.39621	0.7907	66
459	etynodiol	-0.195	4	-0.412	0.39714	0.3576	50
460	8-azaguanine	0.206	4	0.41	0.39716	0.7752	50
461	benzathine benzylpenicillin	-0.018	4	-0.412	0.39778	0.6204	50
462	puromycin	0.333	4	0.409	0.39935	0.7584	50
463	citalopram	-0.164	4	-0.411	0.39957	0.4861	50
464	nicardipine	0.333	4	0.409	0.39993	0.3312	75
465	niflumic acid	-0.068	4	-0.41	0.40104	0.3693	50
466	depudecin	0.281	2	0.551	0.40264	0.3438	50
467	oxytetracycline	0.21	3	0.471	0.40313	0.4069	66
468	flufenamic acid	0.25	6	0.338	0.4039	0.5475	50
469	mestranol	-0.107	4	-0.409	0.40604	0.3806	50
470	omeprazole	0.445	4	0.405	0.41238	0.4954	75
471	chrysin	0.369	3	0.466	0.41515	0.6491	66
472	prednicarbate	0.133	3	0.465	0.4181	0.359	66
473	acepromazine	0.202	4	0.403	0.41843	0.4741	50
474	hexestrol	0.249	4	0.403	0.42004	0.6286	75
475	quinidine	0.352	3	0.464	0.42028	0.3767	66
476	SR-95639A	-0.136	4	-0.405	0.42052	0.381	50
477	harpagoside	-0.026	4	-0.404	0.42159	0.5414	50
478	trimethylcolchicinic acid	0.306	4	0.402	0.4231	0.3631	50
479	probenecid	0.328	4	0.402	0.42368	0.32	50
480	napelline	0.379	4	0.401	0.42575	0.4963	75
481	oxybuprocaine	0.374	4	0.401	0.42627	0.3881	75
482	isoetarine	0.185	4	0.401	0.42686	0.4267	50
483	palmatine	0.19	4	0.4	0.4283	0.2951	50
484	difenidol	0.366	3	0.461	0.42831	0.5076	66
485	metamizole sodium	0.346	6	0.33	0.43071	0.5902	66
486	hydralazine	0.279	6	0.329	0.4325	0.439	66
487	clotrimazole	0.287	5	0.36	0.43342	0.6222	60
488	chloramphenicol	0.382	4	0.397	0.43723	0.5069	75
489	vinburnine	0.393	4	0.396	0.44125	0.4971	75
490	piretanide	0.242	4	0.396	0.44194	0.5152	75
491	Y-27632	0.337	2	0.529	0.44284	0.4884	50
492	piperacetazine	-0.058	4	-0.397	0.44288	0.4234	50
493	pseudopelletierine	0.315	4	0.395	0.4461	0.4037	50
494	alverine	0.245	4	0.394	0.45022	0.4286	50
495	chenodeoxycholic acid	-0.14	4	-0.395	0.45203	0.7308	50
496	isotretinoin	0.022	4	-0.394	0.45253	0.5	50
497	mefexamide	-0.168	4	-0.394	0.45304	0.4765	50
498	proxymetacaine	0.342	4	0.392	0.45455	0.424	75
499	pyrantel	0.166	5	0.354	0.45479	0.3622	60
500	pancuronium bromide	0.389	4	0.392	0.45615	0.5366	75
501	pralidoxime	0.217	4	0.39	0.46142	0.5036	75
502	tomatidine	0.317	4	0.389	0.46295	0.5274	50
503	fluocinonide	0.382	5	0.352	0.46318	0.4627	60
504	trifluridine	0.322	4	0.389	0.46581	0.6842	50
505	tiratricol	0.277	4	0.387	0.46987	0.4648	50
506	flupentixol	-0.12	4	-0.388	0.4724	0.56	50
507	zardaverine	0.299	4	0.386	0.47385	0.5217	50
508	noscapine	0.242	4	0.386	0.47475	0.3506	75
509	cyproterone	0.302	4	0.386	0.47536	0.624	50
510	lumicolchicine	0.292	3	0.443	0.47624	0.413	66
511	ketotifen	-0.183	4	-0.387	0.47681	0.6639	50
512	tinidazole	-0.087	6	-0.318	0.47894	0.4971	50
513	H-7	0.257	4	0.384	0.47954	0.8778	50
514	orphenadrine	0.302	6	0.317	0.48228	0.641	66
515	benperidol	0.258	4	0.383	0.48314	0.396	50
516	atropine oxide	0.239	5	0.346	0.48371	0.3487	60
517	sulpiride	0.27	5	0.346	0.48371	0.431	60
518	suprofen	0.334	4	0.382	0.48674	0.4189	75
519	oxantel	-0.079	4	-0.383	0.48778	0.5119	50
520	todralazine	0.322	5	0.345	0.48962	0.379	60
521	cefixime	0.225	4	0.381	0.49046	0.3173	75
522	ursolic acid	0.002	4	-0.382	0.49054	0.5985	50
523	desoxycortone	-0.083	4	-0.382	0.49106	0.5297	50
524	tropine	0.151	4	0.38	0.49277	0.55	50
525	R-atenolol	0.267	4	0.38	0.49319	0.3252	75
526	meticrane	0.309	5	0.344	0.49338	0.7009	60
527	vinpocetine	0.345	4	0.379	0.49551	0.4959	75
528	pimozide	-0.146	4	-0.381	0.49633	0.6372	50
529	miconazole	0.271	5	0.342	0.49973	0.5574	60
530	pridinol	0.231	4	0.378	0.50138	0.52	75
531	ribostamycin	-0.151	4	-0.379	0.50146	0.4881	50
532	metixene	0.321	4	0.376	0.50648	0.7198	75
533	riluzole	0.297	5	0.34	0.50654	0.3831	60
534	heliotrine	0.239	6	0.311	0.50665	0.4955	66
535	SR-95531	0.261	4	0.376	0.50719	0.4161	50
536	dexibuprofen	-0.012	4	-0.377	0.50964	0.422	50
537	N-acetylmuramic acid	-0.141	4	-0.376	0.51336	0.4452	50
538	paracetamol	-0.139	4	-0.376	0.5139	0.5449	50
539	crotamiton	0.249	4	0.374	0.51451	0.4466	50
540	hexamethonium bromide	0.342	5	0.336	0.52478	0.4921	60
541	Prestwick-920	0.25	4	0.371	0.5249	0.5111	50
542	urapidil	0.291	4	0.37	0.52756	0.5563	50
543	benzylpenicillin	0.202	4	0.37	0.53029	0.4733	75
544	papaverine	0.174	4	0.369	0.53146	0.4771	50
545	0175029-0000	0.236	6	0.305	0.53224	0.8824	50
546	cefepime	0.056	4	-0.37	0.5349	0.5669	50
547	nocodazole	0.3	6	0.304	0.53518	0.7128	66
548	calcium pantothenate	0.235	4	0.368	0.5357	0.5041	50
549	naftifine	0.29	4	0.368	0.5357	0.5975	75
550	scopolamine N-oxide	0.307	5	0.33	0.54589	0.5347	60
551	diflorasone	0.202	4	0.365	0.54706	0.5033	50
552	latamoxef	0.356	3	0.417	0.54789	0.5942	66
553	theobromine	0.296	4	0.364	0.54857	0.4	50
554	rolitetracycline	0.3	4	0.364	0.54978	0.5865	50
555	levothyroxine sodium	0.015	4	-0.365	0.55165	0.5273	50
556	harman	0.289	4	0.363	0.55482	0.5	50
557	oxedrine	0.208	4	0.362	0.55535	0.5683	50
558	Prestwick-665	0.271	5	0.327	0.55975	0.6098	60
559	promethazine	0.013	4	-0.362	0.56094	0.6071	50
560	enoxacin	0.292	4	0.36	0.5617	0.5467	75
561	amiodarone	0.308	5	0.325	0.56688	0.5931	60
562	tribenoside	0.104	4	0.359	0.56808	0.7037	50
563	clioquinol	0.35	5	0.324	0.5723	0.7906	60
564	labetalol	-0.128	4	-0.359	0.57242	0.554	50
565	PF-00875133-00	0.252	3	0.407	0.57567	0.5361	66
566	nifurtimox	0.32	4	0.356	0.57634	0.463	50
567	gliquidone	0.205	4	0.356	0.57861	0.5253	50
568	amikacin	0.291	4	0.355	0.58193	0.5487	50
569	capsaicin	-0.023	4	-0.356	0.58298	0.6721	50
570	doxepin	0.145	3	0.404	0.58463	0.6369	66
571	tetracaine	0.367	3	0.402	0.58938	0.6882	66
572	apigenin	0.281	4	0.352	0.59223	0.8047	50
573	nisoxetine	0.131	4	0.352	0.59223	0.6081	50
574	canrenoic acid	-0.04	4	-0.353	0.5939	0.6519	50
575	diethylcarbamazine	-0.121	4	-0.352	0.5951	0.513	50
576	rimexolone	-0.003	4	-0.352	0.59573	0.8031	50
577	erastin	0.216	4	0.35	0.59818	0.6685	50
578	suramin sodium	-0.161	4	-0.351	0.59955	0.6506	50
579	L-methionine sulfoximine	-0.095	4	-0.351	0.6014	0.5314	50
580	docosahexaenoic acid ethyl ester	-0.214	2	-0.472	0.60315	0.5339	50
581	mepenzolate bromide	0.343	5	0.315	0.60465	0.5364	60
582	fusaric acid	0.333	4	0.348	0.60524	0.6667	50
583	phenacetin	0.249	4	0.346	0.61358	0.5538	50
584	tamoxifen	0.217	7	0.266	0.6139	0.6344	57
585	ciprofibrate	0.166	4	0.346	0.6141	0.6974	50
586	solanine	0.236	4	0.345	0.61636	0.5426	50
587	ramifenazone	-0.17	4	-0.345	0.62016	0.5924	50
588	hydrocotarnine	0.302	4	0.344	0.62024	0.7769	50
589	metyrapone	0.065	4	0.344	0.62024	0.6179	50
590	androsterone	-0.124	4	-0.345	0.62084	0.4936	50
591	letrozole	0.11	4	0.343	0.62225	0.4345	50
592	scopoletin	0.136	2	0.467	0.62418	0.6346	50
593	chlorcyclizine	0.306	6	0.283	0.62608	0.765	50
594	2,6-dimethylpiperidine	0.163	5	0.309	0.62762	0.5433	60
595	harmaline	0.283	4	0.341	0.62925	0.6479	50
596	altretamine	0.178	4	0.341	0.62985	0.5936	50
597	IC-86621	-0.114	4	-0.341	0.63524	0.745	50
598	furaltadone	0.287	6	0.281	0.63633	0.7266	50
599	dioxybenzone	-0.067	4	-0.34	0.6391	0.6989	50
600	carteolol	-0.124	4	-0.339	0.6401	0.7633	50
601	hexetidine	-0.111	4	-0.339	0.64099	0.7473	50
602	scoulerine	0.201	4	0.338	0.64155	0.6839	50
603	gibberellic acid	0.276	4	0.336	0.6469	0.56	50
604	scopolamine	-0.086	4	-0.337	0.64923	0.6599	50
605	griseofulvin	0.32	5	0.304	0.64928	0.5374	60
606	piperlongumine	0.087	2	0.459	0.65112	0.7403	50
607	chlorphenesin	0.107	4	0.335	0.65159	0.6415	50
608	quipazine	-0.155	4	-0.336	0.65235	0.6855	50
609	velnacrine	0.138	4	0.334	0.65348	0.5664	50
610	tetroquinone	0.301	4	0.334	0.65533	0.617	50
611	5194442	-0.115	4	-0.335	0.65587	0.6561	50
612	oxolamine	-0.05	4	-0.334	0.65726	0.7615	50
613	Prestwick-860	0.069	4	-0.334	0.65788	0.8677	50
614	estriol	-0.105	4	-0.333	0.66047	0.8515	50
615	melatonin	-0.049	4	-0.333	0.66047	0.6923	50
616	liothyronine	0.316	4	0.332	0.66134	0.7731	50
617	natamycin	0.205	4	0.332	0.66182	0.7478	50
618	iocetamic acid	0.287	4	0.331	0.66389	0.733	50
619	epiandrosterone	0.091	4	0.331	0.66494	0.6966	50
620	lovastatin	0.109	4	0.33	0.66651	0.8306	50
621	alpha-ergocryptine	0.159	6	0.274	0.66702	0.6267	50
622	cefalotin	0.227	4	0.329	0.67153	0.5841	50
623	rotenone	0.279	4	0.329	0.6725	0.7602	50
624	mepacrine	0.335	2	0.452	0.67398	0.7656	50
625	isoconazole	0.331	5	0.298	0.67406	0.7421	60
626	sulfadoxine	0.314	3	0.371	0.67589	0.6466	66
627	clofibrate	0.171	2	0.451	0.67611	0.703	50
628	propantheline bromide	-0.122	4	-0.329	0.67678	0.64	50
629	ifosfamide	0.187	3	0.37	0.67873	0.6191	66
630	mephenytoin	-0.117	4	-0.327	0.68203	0.7972	50
631	butirosin	-0.093	4	-0.327	0.68301	0.7219	50
632	F0447-0125	0.21	4	0.324	0.68698	0.7846	50
633	progesterone	0.129	4	0.324	0.68698	0.681	50
634	naringin	0.149	4	0.324	0.68752	0.5	50
635	hesperidin	0.304	4	0.324	0.6882	0.5766	50
636	lynestrenol	0.203	5	0.294	0.68882	0.771	60
637	trichlormethiazide	0.26	4	0.323	0.69039	0.6736	50
638	diphemanil metilsulfate	0.166	5	0.293	0.69096	0.7574	60
639	ofloxacin	0.333	5	0.293	0.69432	0.6619	60
640	tenoxicam	0.11	4	0.322	0.69514	0.7831	50
641	Prestwick-972	0.361	3	0.364	0.69628	0.7425	66
642	allantoin	0.189	5	0.291	0.70033	0.5329	60
643	remoxipride	0.269	4	0.319	0.70542	0.782	50
644	seneciphylline	0.295	4	0.317	0.70972	0.6778	50
645	syrosingopine	0.123	4	0.317	0.71131	0.8837	50
646	ampicillin	0.026	4	-0.318	0.71259	0.6604	50
647	ifenprodil	0.124	4	0.316	0.7134	0.7971	50
648	cisapride	0.311	4	0.313	0.7244	0.7273	50
649	oxolinic acid	0.21	5	0.285	0.72452	0.768	60
650	prasterone	0.118	4	0.312	0.72651	0.8128	50
651	mometasone	0.254	4	0.311	0.73017	0.8154	50
652	nimesulide	0.28	4	0.31	0.73335	0.7134	50
653	sulfadiazine	0.301	5	0.282	0.73458	0.5902	60
654	telenzepine	-0.01	4	-0.311	0.73518	0.6897	50
655	5253409	-0.022	2	-0.43	0.73854	0.5727	50
656	tridihexethyl	0.207	4	0.308	0.7397	0.7281	50
657	pizotifen	0.285	4	0.307	0.74414	0.8674	50
658	indapamide	0.261	6	0.255	0.74794	0.6985	50
659	W-13	0.003	2	-0.427	0.74874	0.7517	50
660	atropine	0.104	4	-0.306	0.75082	0.8936	50
661	torasemide	0.263	4	0.304	0.75267	0.7636	50
662	tetrahydroalstonine	0.244	4	0.301	0.76307	0.7805	50
663	aminohippuric acid	0.149	4	0.3	0.76652	0.75	50
664	triflupromazine	0.225	4	0.3	0.76693	0.898	50
665	lithocholic acid	0.284	6	0.249	0.77111	0.7816	50
666	practolol	0.293	4	0.297	0.77581	0.8276	50
667	valinomycin	0.266	4	0.296	0.77955	0.9419	50
668	epivincamine	0.215	4	0.295	0.781	0.7699	50
669	exisulind	-0.034	2	-0.414	0.78345	0.7241	50
670	alprenolol	0.229	4	0.293	0.78736	0.7297	50
671	piperine	0.084	4	0.292	0.79138	0.7676	50
672	simvastatin	0.121	4	0.292	0.7922	0.858	50
673	cinoxacin	0.31	4	0.291	0.79262	0.789	50
674	CAY-10397	0.289	3	0.33	0.79297	0.7328	66
675	Prestwick-864	0.223	4	0.291	0.79381	0.6929	50
676	fenspiride	0.204	5	0.265	0.79383	0.8302	60
677	PF-01378883-00	0.257	4	0.291	0.79476	0.8273	50
678	laudanosine	0.265	4	0.29	0.79673	0.6899	50
679	netilmicin	0.106	4	0.288	0.80256	0.85	50
680	budesonide	0.091	4	0.287	0.80573	0.848	50
681	talampicillin	0.282	4	0.286	0.80881	0.856	50
682	protriptyline	0.23	4	0.286	0.80974	0.9106	50
683	cefadroxil	0.051	4	0.285	0.81185	0.8125	50
684	cinchonidine	0.224	4	0.284	0.81368	0.8012	50
685	physostigmine	0.252	4	0.282	0.82114	0.6928	50
686	doxazosin	0.254	4	0.281	0.82261	0.8889	50
687	loperamide	0.165	6	0.232	0.83584	0.9444	50
688	cinnarizine	0.125	4	0.277	0.83672	0.7883	50
689	droperidol	0.237	4	0.276	0.83783	0.7803	50
690	suxibuzone	0.268	4	0.276	0.83851	0.7664	50
691	buflomedil	0.192	4	0.276	0.83928	0.876	50
692	etomidate	0.099	3	0.316	0.83938	0.8807	66
693	cytisine	0.117	4	0.275	0.84094	0.9441	50
694	gabapentin	0.142	4	0.273	0.84812	0.7879	50
695	Chicago Sky Blue 6B	0.125	4	0.271	0.85225	0.9394	50
696	betamethasone	0.313	3	0.312	0.85406	0.8107	66
697	ramipril	0.113	4	0.266	0.86727	0.7895	50
698	PHA-00816795	-0.046	2	-0.377	0.87007	0.8418	50
699	terbutaline	0.079	4	0.264	0.87239	0.8354	50
700	alfuzosin	0.221	5	0.241	0.87454	0.8203	60
701	terguride	0.19	8	0.193	0.87616	0.8629	50
702	fluorometholone	0.151	4	0.258	0.88731	0.8701	50
703	cicloheximide	0.141	4	0.257	0.88832	0.9831	50
704	ganciclovir	0.235	4	0.254	0.89622	0.8741	50
705	PHA-00851261E	0.115	8	0.186	0.90049	0.9225	50
706	cefotaxime	0.271	5	0.23	0.90229	0.932	60
707	(+)-isoprenaline	0.261	4	0.251	0.90248	0.9119	50
708	arachidonyltrifluoromethane	0.015	2	-0.36	0.90298	0.9673	50
709	retrorsine	0.149	4	0.251	0.90328	0.8252	50
710	methocarbamol	0.102	3	0.291	0.90956	0.8548	66
711	cefalexin	0.203	5	0.227	0.91004	0.9431	60
712	etifenin	0.099	4	0.247	0.914	0.913	50
713	imatinib	0.002	2	-0.349	0.92028	0.92	50
714	reserpine	0.132	3	0.283	0.92643	0.9141	66
715	sanguinarine	0.275	2	0.344	0.93151	0.9671	50
716	cefsulodin	0.202	4	0.238	0.93752	0.9154	50
717	captopril	0.192	5	0.214	0.93794	0.9512	60
718	procyclidine	0.202	4	0.238	0.93925	0.9783	50
719	nicotinic acid	0.264	4	0.231	0.95244	0.9586	50
720	N-acetyl-L-leucine	0.098	4	0.225	0.96212	0.9739	50
721	cromoglicic acid	0.074	2	-0.318	0.96226	0.9558	50
722	denatonium benzoate	0.257	4	0.223	0.96539	0.9496	50
723	acetylsalicylsalicylic acid	0.242	4	0.221	0.96775	0.9512	50
724	fluvoxamine	0.24	4	0.22	0.96962	0.9716	50
725	carisoprodol	0.138	4	0.214	0.97617	0.9801	50
726	niridazole	0.248	4	0.214	0.97617	0.9612	50
727	clomifene	0.177	4	0.212	0.97832	0.9885	50
728	dl-alpha tocopherol	0.099	4	0.208	0.98208	0.9612	50
729	prilocaine	0.172	6	0.167	0.98337	0.9919	50
730	suloctidil	0.162	4	0.205	0.98456	0.9955	50
731	zomepirac	0.116	4	0.2	0.98783	0.9804	50
732	brompheniramine	0.15	4	0.198	0.98872	0.9824	50
733	amiprilose	0.119	4	0.198	0.98904	0.993	50
734	hydroxyachillin	0.15	4	0.196	0.98983	0.9931	50
735	5230742	0.249	2	0.284	0.99113	0.9845	50
736	primaquine	0.117	4	0.167	0.99857	1	50
737	decitabine	-0.876	1	-0.999	---	---	100
738	HC toxin	-0.832	1	-0.998	---	---	100
739	DL-PPMP	-0.811	1	-0.997	---	---	100
740	topiramate	-0.792	1	-0.995	---	---	100
741	tyrphostin AG-1478	-0.77	1	-0.993	---	---	100
742	5186324	-0.767	1	-0.993	---	---	100
743	5109870	-0.628	1	-0.962	---	---	100
744	celastrol	0.669	1	0.95	---	---	100
745	5286656	-0.602	1	-0.949	---	---	100
746	BW-B70C	-0.588	1	-0.943	---	---	100
747	pararosaniline	0.654	1	0.939	---	---	100
748	5114445	0.623	1	0.916	---	---	100
749	5186223	-0.517	1	-0.902	---	---	100
750	demecolcine	0.586	1	0.882	---	---	100
751	3-aminobenzamide	-0.477	1	-0.875	---	---	100
752	fisetin	0.558	1	0.853	---	---	100
753	(-)-catechin	0.543	1	0.833	---	---	100
754	splitomicin	-0.357	1	-0.812	---	---	100
755	5152487	0.52	1	0.806	---	---	100
756	thapsigargin	0	3	-0.795	---	---	0
757	PHA-00665752	0.509	1	0.792	---	---	100
758	phenanthridinone	0	1	-0.788	---	---	0
759	5182598	0	2	-0.783	---	---	0
760	proscillaridin	0	3	-0.783	---	---	0
761	tomelukast	0	1	-0.773	---	---	0
762	sulindac sulfide	0	1	-0.772	---	---	0
763	cytochalasin B	0.489	1	0.768	---	---	100
764	MG-132	0	1	-0.757	---	---	0
765	parthenolide	0	4	-0.749	---	---	0
766	STOCK1N-35874	0	2	-0.747	---	---	0
767	digoxin	0	4	-0.74	---	---	0
768	5213008	0	1	-0.74	---	---	0
769	carmustine	0	3	-0.727	---	---	0
770	5149715	0.451	1	0.717	---	---	100
771	oligomycin	0.45	1	0.715	---	---	100
772	N-phenylanthranilic acid	0.449	1	0.714	---	---	100
773	cantharidin	0	1	-0.706	---	---	0
774	Gly-His-Lys	-0.17	3	-0.69	---	---	33
775	securinine	0	4	-0.689	---	---	0
776	5162773	0	1	-0.683	---	---	0
777	tioguanine	0.41	1	0.673	---	---	100
778	5140203	0	1	-0.671	---	---	0
779	MG-262	0	3	-0.668	---	---	0
780	anisomycin	0	4	-0.666	---	---	0
781	digitoxigenin	0	4	-0.665	---	---	0
782	Prestwick-1082	-0.174	3	-0.664	---	---	33
783	STOCK1N-35696	0	2	-0.663	---	---	0
784	ouabain	0	4	-0.658	---	---	0
785	BCB000039	-0.168	3	-0.65	---	---	33
786	helveticoside	0	6	-0.645	---	---	0
787	diclofenamide	0	4	-0.633	---	---	0
788	2-deoxy-D-glucose	0.351	1	0.629	---	---	100
789	iloprost	0	3	-0.627	---	---	0
790	digoxigenin	0	5	-0.623	---	---	0
791	phenoxybenzamine	0	4	-0.623	---	---	0
792	oxamniquine	-0.125	4	-0.62	---	---	25
793	sotalol	0	4	-0.618	---	---	0
794	dopamine	0.301	1	0.614	---	---	100
795	minoxidil	-0.069	5	-0.612	---	---	20
796	MS-275	0	2	0.609	---	---	0
797	dexverapamil	0	1	0.606	---	---	0
798	cefotetan	0	3	-0.604	---	---	0
799	1,5-isoquinolinediol	0	1	-0.602	---	---	0
800	pipemidic acid	-0.127	3	-0.598	---	---	33
801	streptozocin	-0.137	4	-0.598	---	---	25
802	tyrphostin AG-825	0	1	0.594	---	---	0
803	dimethyloxalylglycine	0	1	-0.592	---	---	0
804	isoniazid	-0.262	5	-0.592	---	---	40
805	heptaminol	-0.113	5	-0.589	---	---	20
806	gefitinib	0	1	0.588	---	---	0
807	cefapirin	-0.137	4	-0.581	---	---	25
808	yohimbic acid	-0.194	3	-0.58	---	---	33
809	tiaprofenic acid	-0.115	4	-0.579	---	---	25
810	exemestane	0	1	0.579	---	---	0
811	HNMPA-(AM)3	0	1	-0.577	---	---	0
812	12,13-EODE	0	1	0.577	---	---	0
813	fluspirilene	-0.105	4	-0.577	---	---	25
814	cefamandole	-0.139	4	-0.576	---	---	25
815	viomycin	-0.172	4	-0.574	---	---	25
816	amylocaine	0	5	-0.573	---	---	0
817	pheniramine	-0.138	5	-0.573	---	---	20
818	beclometasone	0	3	-0.572	---	---	0
819	clobetasol	0.189	3	0.57	---	---	33
820	guanethidine	-0.117	3	-0.57	---	---	33
821	clofazimine	-0.084	5	-0.568	---	---	20
822	rifabutin	0.263	3	0.564	---	---	33
823	zalcitabine	0	4	-0.557	---	---	0
824	4,5-dianilinophthalimide	0	2	0.557	---	---	0
825	bufexamac	0.091	4	0.548	---	---	25
826	ikarugamycin	-0.175	3	-0.548	---	---	33
827	neostigmine bromide	-0.128	4	-0.547	---	---	25
828	bethanechol	-0.115	4	-0.546	---	---	25
829	calcium folinate	-0.262	5	-0.544	---	---	40
830	U0125	0	1	-0.544	---	---	0
831	vinblastine	-0.181	3	-0.542	---	---	33
832	oxamic acid	0	1	0.539	---	---	0
833	fursultiamine	0	4	-0.538	---	---	0
834	ciclopirox	-0.198	4	-0.538	---	---	25
835	acebutolol	-0.098	5	-0.536	---	---	20
836	mercaptopurine	0	2	-0.536	---	---	0
837	nomegestrol	-0.103	3	-0.534	---	---	33
838	Prestwick-675	-0.005	4	-0.533	---	---	25
839	arecoline	-0.125	4	-0.533	---	---	25
840	5151277	0	1	-0.531	---	---	0
841	midodrine	-0.099	5	-0.527	---	---	20
842	mevalolactone	-0.143	3	-0.527	---	---	33
843	fendiline	0	3	-0.523	---	---	0
844	merbromin	-0.223	5	-0.523	---	---	40
845	glafenine	0.109	4	0.522	---	---	25
846	bupropion	-0.127	4	-0.519	---	---	25
847	meglumine	0	4	-0.518	---	---	0
848	furazolidone	-0.135	4	-0.518	---	---	25
849	phenyl biguanide	0	1	0.517	---	---	0
850	cimetidine	-0.097	5	-0.514	---	---	20
851	tetraethylenepentamine	-0.14	6	-0.513	---	---	33
852	5666823	0	1	-0.513	---	---	0
853	decamethonium bromide	-0.126	4	-0.512	---	---	25
854	butamben	-0.156	4	-0.511	---	---	25
855	AH-23848	0	3	-0.508	---	---	0
856	iproniazid	0	5	-0.504	---	---	0
857	acenocoumarol	-0.092	5	-0.501	---	---	20
858	sulfadimethoxine	0	5	-0.5	---	---	0
859	iopamidol	0.078	4	-0.496	---	---	0
860	meclofenamic acid	-0.288	5	-0.496	---	---	40
861	lobelanidine	0	4	-0.495	---	---	0
862	etacrynic acid	0	3	-0.493	---	---	0
863	diprophylline	0.196	5	0.491	---	---	40
864	tetrandrine	0.02	4	-0.491	---	---	25
865	CP-944629	-0.179	4	-0.49	---	---	25
866	Prestwick-857	0	4	-0.489	---	---	0
867	mebhydrolin	-0.136	4	-0.488	---	---	25
868	moroxydine	0.194	5	0.487	---	---	40
869	lanatoside C	0.124	6	-0.484	---	---	0
870	mycophenolic acid	0	3	-0.482	---	---	0
871	etanidazole	-0.098	4	-0.481	---	---	25
872	anabasine	-0.125	3	-0.479	---	---	33
873	1,4-chrysenequinone	0	2	-0.479	---	---	0
874	sulfaphenazole	-0.026	4	-0.478	---	---	25
875	co-dergocrine mesilate	0	4	-0.478	---	---	0
876	moracizine	0	4	-0.476	---	---	0
877	Prestwick-682	-0.146	4	-0.472	---	---	25
878	novobiocin	-0.251	9	-0.471	---	---	44
879	atracurium besilate	0	3	-0.471	---	---	0
880	adipiodone	-0.114	4	-0.468	---	---	25
881	isocorydine	0.044	4	-0.464	---	---	25
882	cyclopenthiazide	-0.146	4	-0.463	---	---	25
883	thiamine	-0.23	3	-0.462	---	---	33
884	propranolol	0.196	4	0.461	---	---	25
885	demecarium bromide	-0.083	4	-0.461	---	---	25
886	chlorprothixene	0.02	4	-0.461	---	---	25
887	tocainide	-0.018	4	-0.461	---	---	25
888	tiletamine	0	4	-0.459	---	---	0
889	risperidone	0.246	3	-0.458	---	---	0
890	colecalciferol	-0.029	4	-0.457	---	---	25
891	primidone	0.117	4	0.457	---	---	25
892	canavanine	0.041	3	-0.456	---	---	33
893	strophanthidin	0.17	4	-0.454	---	---	0
894	cefoxitin	-0.14	4	-0.453	---	---	25
895	glibenclamide	0.14	4	0.45	---	---	25
896	bacampicillin	-0.168	4	-0.449	---	---	25
897	nilutamide	0.132	4	0.449	---	---	25
898	epitiostanol	0.124	4	-0.448	---	---	0
899	dobutamine	0	4	0.447	---	---	0
900	aconitine	0	4	-0.446	---	---	0
901	aminoglutethimide	0	3	-0.445	---	---	0
902	etilefrine	-0.015	4	-0.443	---	---	25
903	drofenine	0.031	4	-0.443	---	---	25
904	alfaxalone	-0.229	3	-0.441	---	---	33
905	nitrofural	0.117	4	0.439	---	---	25
906	0198306-0000	0.105	4	0.438	---	---	25
907	tolazamide	-0.186	3	-0.437	---	---	33
908	biotin	0.081	3	-0.436	---	---	33
909	hesperetin	0.198	5	0.434	---	---	40
910	selegiline	0.035	4	-0.433	---	---	25
911	naltrexone	0.12	5	-0.432	---	---	0
912	glycopyrronium bromide	0.168	5	0.431	---	---	40
913	lincomycin	0	3	-0.431	---	---	0
914	lycorine	0.098	5	-0.43	---	---	0
915	PF-00539758-00	-0.019	3	-0.43	---	---	33
916	clorgiline	0.093	4	0.428	---	---	25
917	sulfamethoxazole	0.109	5	-0.427	---	---	0
918	debrisoquine	-0.115	4	-0.427	---	---	25
919	pentetic acid	0	5	-0.427	---	---	0
920	clorsulon	0	4	-0.426	---	---	0
921	6-benzylaminopurine	0	5	-0.426	---	---	0
922	flucytosine	-0.124	4	-0.425	---	---	25
923	fosfosal	0.101	4	-0.425	---	---	0
924	danazol	0.158	4	0.423	---	---	25
925	enalapril	-0.14	4	-0.423	---	---	25
926	minaprine	0.032	5	-0.422	---	---	20
927	luteolin	-0.001	4	-0.422	---	---	25
928	sulfanilamide	0	4	-0.422	---	---	0
929	hydrocortisone	0.195	3	-0.422	---	---	0
930	5707885	0.119	4	-0.421	---	---	0
931	biperiden	-0.189	5	-0.421	---	---	40
932	monensin	-0.14	6	-0.42	---	---	33
933	sulfamethizole	0	4	-0.418	---	---	0
934	finasteride	0	6	-0.417	---	---	0
935	bisoprolol	0.021	4	-0.417	---	---	25
936	disopyramide	0	4	-0.417	---	---	0
937	kaempferol	-0.118	4	-0.416	---	---	25
938	cotinine	0.172	6	0.414	---	---	33
939	chlorogenic acid	-0.14	4	-0.413	---	---	25
940	celecoxib	-0.072	5	-0.412	---	---	20
941	pregnenolone	0	4	-0.412	---	---	0
942	sulfamethoxypyridazine	0.16	5	0.412	---	---	40
943	zaprinast	0.037	4	-0.411	---	---	25
944	moxonidine	0.158	3	-0.411	---	---	0
945	fenofibrate	0.188	3	-0.411	---	---	0
946	halofantrine	-0.024	3	-0.408	---	---	33
947	isradipine	-0.024	4	-0.407	---	---	25
948	dinoprost	-0.143	4	-0.406	---	---	25
949	tremorine	0	4	0.406	---	---	0
950	dizocilpine	0	5	-0.404	---	---	0
951	dicycloverine	-0.055	5	-0.403	---	---	40
952	lidoflazine	-0.259	3	-0.402	---	---	33
953	tracazolate	0	4	-0.401	---	---	0
954	4-hydroxyphenazone	0.107	5	-0.399	---	---	0
955	megestrol	-0.178	4	-0.399	---	---	25
956	chloropyrazine	-0.138	4	-0.398	---	---	25
957	mesalazine	-0.283	5	-0.398	---	---	40
958	piribedil	0.012	4	-0.398	---	---	25
959	pirlindole	0.14	3	-0.398	---	---	0
960	vitexin	0.121	4	0.398	---	---	25
961	thiostrepton	0.166	4	-0.398	---	---	0
962	5211181	0	2	-0.398	---	---	0
963	ondansetron	-0.108	4	-0.397	---	---	25
964	pheneticillin	0	4	-0.397	---	---	0
965	mimosine	0.143	3	-0.397	---	---	0
966	adenosine phosphate	0	4	-0.396	---	---	0
967	pipenzolate bromide	0.057	4	-0.396	---	---	25
968	ebselen	0.243	3	-0.396	---	---	0
969	famotidine	-0.085	5	-0.396	---	---	40
970	fenoterol	-0.165	3	-0.396	---	---	33
971	apomorphine	-0.211	5	-0.395	---	---	40
972	tolazoline	-0.218	5	-0.395	---	---	40
973	triamterene	-0.131	5	-0.394	---	---	20
974	AR-A014418	0.035	3	-0.392	---	---	33
975	triflusal	0.214	3	0.391	---	---	33
976	acacetin	-0.051	6	-0.39	---	---	33
977	hycanthone	-0.069	4	-0.39	---	---	25
978	metronidazole	-0.164	5	-0.389	---	---	40
979	trimethadione	-0.057	4	-0.388	---	---	25
980	AG-012559	0.097	3	-0.387	---	---	0
981	cobalt chloride	0.1	3	-0.386	---	---	0
982	staurosporine	-0.037	4	-0.386	---	---	25
983	Prestwick-1083	0.102	3	-0.385	---	---	0
984	aciclovir	-0.021	6	-0.384	---	---	16
985	aminophylline	-0.043	4	-0.384	---	---	25
986	etoposide	-0.03	4	-0.383	---	---	25
987	betazole	0.045	5	-0.381	---	---	20
988	sisomicin	0.073	4	-0.381	---	---	25
989	khellin	-0.088	5	-0.381	---	---	40
990	bucladesine	0.172	6	0.38	---	---	33
991	arachidonic acid	-0.031	3	-0.378	---	---	33
992	flavoxate	0.082	4	-0.378	---	---	25
993	picrotoxinin	0.14	4	-0.378	---	---	0
994	dehydrocholic acid	0.033	5	-0.378	---	---	20
995	isopropamide iodide	0.056	4	-0.376	---	---	25
996	SB-203580	-0.133	5	-0.376	---	---	40
997	lisuride	0.012	5	-0.375	---	---	20
998	convolamine	-0.076	4	-0.375	---	---	25
999	sulfabenzamide	0.105	4	0.375	---	---	25
1000	PHA-00745360	-0.198	8	-0.373	---	---	37
1001	dorzolamide	-0.023	4	-0.372	---	---	25
1002	benfluorex	0.054	4	-0.371	---	---	25
1003	metitepine	0.108	4	-0.371	---	---	0
1004	scriptaid	-0.013	3	-0.371	---	---	33
1005	loracarbef	-0.047	4	-0.37	---	---	25
1006	Prestwick-1100	0.142	4	0.37	---	---	25
1007	abamectin	0.089	4	-0.369	---	---	0
1008	PHA-00767505E	-0.039	4	-0.369	---	---	25
1009	ozagrel	0.122	4	0.369	---	---	25
1010	15-delta prostaglandin J2	0.07	15	-0.368	---	---	6
1011	raubasine	0.09	4	-0.368	---	---	0
1012	salbutamol	0.269	5	0.367	---	---	40
1013	oxprenolol	-0.021	4	-0.367	---	---	25
1014	myosmine	-0.112	6	-0.366	---	---	33
1015	nizatidine	-0.008	4	-0.365	---	---	25
1016	ticarcillin	0.137	3	-0.364	---	---	0
1017	thiethylperazine	-0.045	4	-0.364	---	---	25
1018	nabumetone	0.091	4	-0.364	---	---	0
1019	SC-58125	0.055	4	-0.364	---	---	25
1020	piperacillin	-0.07	5	-0.361	---	---	40
1021	sulfasalazine	0.082	5	0.36	---	---	20
1022	paromomycin	-0.005	4	-0.359	---	---	25
1023	alclometasone	0.243	4	0.359	---	---	25
1024	ketoconazole	-0.002	4	-0.357	---	---	25
1025	fasudil	0.188	2	-0.357	---	---	0
1026	midecamycin	-0.015	5	-0.355	---	---	40
1027	ioxaglic acid	0.132	3	-0.355	---	---	0
1028	sparteine	0.184	4	-0.354	---	---	0
1029	dilazep	0.082	5	-0.354	---	---	40
1030	vigabatrin	0.126	3	-0.353	---	---	0
1031	colistin	0.095	4	-0.353	---	---	0
1032	PHA-00846566E	0.219	3	0.352	---	---	33
1033	tranexamic acid	-0.051	5	-0.352	---	---	20
1034	5155877	0.12	4	-0.351	---	---	0
1035	thiamphenicol	-0.133	5	-0.35	---	---	40
1036	sodium phenylbutyrate	-0.152	7	-0.35	---	---	42
1037	emetine	0.11	4	0.348	---	---	25
1038	articaine	0.209	3	0.348	---	---	33
1039	isoxsuprine	0.151	5	-0.348	---	---	0
1040	cefalonium	0.13	3	-0.347	---	---	0
1041	verteporfin	0.196	3	-0.347	---	---	0
1042	rosiglitazone	-0.076	14	-0.347	---	---	21
1043	oxybenzone	0.097	4	-0.346	---	---	0
1044	iopanoic acid	0.175	4	-0.346	---	---	0
1045	fipexide	0.152	3	0.345	---	---	33
1046	mafenide	0.078	5	-0.345	---	---	0
1047	propoxycaine	0.03	4	-0.344	---	---	25
1048	pindolol	0.08	5	-0.343	---	---	20
1049	nefopam	0.199	5	0.343	---	---	40
1050	hymecromone	-0.014	4	-0.342	---	---	25
1051	halcinonide	0.204	5	0.342	---	---	40
1052	harmol	0.102	4	-0.342	---	---	0
1053	triamcinolone	0.086	5	0.338	---	---	20
1054	flunisolide	0.143	6	0.336	---	---	33
1055	alpha-yohimbine	0.175	3	0.335	---	---	33
1056	sulfaguanidine	0.002	5	-0.335	---	---	20
1057	benzonatate	0.096	5	0.334	---	---	20
1058	rilmenidine	-0.015	4	-0.334	---	---	25
1059	equilin	-0.027	5	-0.334	---	---	20
1060	metanephrine	0.009	5	-0.334	---	---	20
1061	metoclopramide	0.101	6	-0.334	---	---	0
1062	pentetrazol	0.115	4	0.333	---	---	25
1063	harmalol	0.103	3	-0.332	---	---	33
1064	norethisterone	0.104	4	0.332	---	---	25
1065	metformin	0.123	10	0.331	---	---	30
1066	ethionamide	-0.099	3	-0.331	---	---	33
1067	tetryzoline	0.068	3	0.33	---	---	33
1068	guanabenz	-0.058	5	-0.328	---	---	40
1069	guanadrel	-0.1	5	-0.328	---	---	40
1070	yohimbine	-0.112	5	-0.328	---	---	40
1071	troglitazone	-0.113	16	-0.327	---	---	31
1072	betulin	0.124	3	0.327	---	---	33
1073	niclosamide	0.23	5	0.324	---	---	40
1074	cyclic adenosine monophosphate	-0.016	4	-0.324	---	---	25
1075	ranitidine	0.205	5	0.324	---	---	40
1076	coralyne	-0.064	4	-0.323	---	---	25
1077	nortriptyline	0.17	4	0.321	---	---	25
1078	PNU-0293363	0.029	3	-0.32	---	---	33
1079	azathioprine	-0.006	7	-0.319	---	---	14
1080	flurbiprofen	0.075	5	-0.319	---	---	20
1081	trihexyphenidyl	0.177	3	0.318	---	---	33
1082	cefmetazole	0.105	4	-0.317	---	---	0
1083	atovaquone	-0.031	3	-0.317	---	---	33
1084	clemastine	-0.031	3	-0.316	---	---	33
1085	kinetin	-0.085	4	-0.315	---	---	25
1086	gliclazide	0.015	4	-0.314	---	---	25
1087	glycocholic acid	-0.002	4	-0.314	---	---	25
1088	astemizole	0.232	5	0.314	---	---	40
1089	loxapine	0.202	4	-0.312	---	---	0
1090	acetohexamide	-0.053	4	-0.312	---	---	25
1091	hecogenin	-0.032	4	0.311	---	---	25
1092	orciprenaline	0.133	4	0.311	---	---	25
1093	econazole	0.108	4	0.309	---	---	25
1094	nitrendipine	0.139	5	-0.309	---	---	20
1095	3-acetylcoumarin	-0.012	5	-0.309	---	---	20
1096	metrifonate	0.221	5	0.309	---	---	40
1097	ipratropium bromide	0.232	3	0.309	---	---	33
1098	chlorphenamine	0.031	4	-0.308	---	---	25
1099	mesoridazine	0.094	4	-0.308	---	---	25
1100	H-89	0.21	3	0.307	---	---	33
1101	dexamethasone	-0.087	8	-0.306	---	---	25
1102	terconazole	0.013	4	-0.305	---	---	25
1103	naftidrofuryl	0.003	4	-0.305	---	---	25
1104	rescinnamine	0.237	3	0.305	---	---	33
1105	aztreonam	0.174	5	0.304	---	---	40
1106	mephenesin	0.131	5	-0.304	---	---	0
1107	pirinixic acid	-0.089	5	-0.304	---	---	40
1108	disulfiram	0.208	5	0.303	---	---	40
1109	eldeline	0.027	6	-0.303	---	---	16
1110	levocabastine	0.133	4	0.302	---	---	25
1111	acetazolamide	0.14	4	0.302	---	---	25
1112	fenbufen	-0.019	6	-0.302	---	---	16
1113	diclofenac	0.092	5	-0.3	---	---	0
1114	thioproperazine	0.06	5	-0.3	---	---	40
1115	trichostatin A	-0.057	182	-0.3	---	---	18
1116	diazoxide	0.154	5	-0.3	---	---	20
1117	rofecoxib	-0.069	6	-0.3	---	---	33
1118	amoxapine	0.009	5	-0.298	---	---	40
1119	penbutolol	0.232	3	0.298	---	---	33
1120	etidronic acid	0.079	4	-0.298	---	---	25
1121	tetramisole	0.114	4	0.297	---	---	25
1122	3-nitropropionic acid	0.135	4	0.297	---	---	25
1123	kanamycin	0.122	4	-0.297	---	---	0
1124	isocarboxazid	0.091	5	-0.296	---	---	20
1125	cinchonine	0.094	4	-0.296	---	---	25
1126	erythromycin	0.059	5	-0.296	---	---	20
1127	withaferin A	0.218	4	-0.296	---	---	0
1128	AG-013608	0.008	8	-0.296	---	---	12
1129	lobeline	0.051	4	-0.295	---	---	25
1130	dipyridamole	0.006	6	-0.293	---	---	16
1131	dexpanthenol	0.111	4	-0.292	---	---	0
1132	spectinomycin	0.161	4	0.292	---	---	25
1133	tolbutamide	0.009	7	-0.291	---	---	28
1134	AG-028671	-0.002	3	-0.291	---	---	33
1135	flumequine	-0.026	4	-0.291	---	---	25
1136	estradiol	-0.112	37	-0.29	---	---	40
1137	nicergoline	0.05	5	0.29	---	---	40
1138	rifampicin	0.105	4	-0.289	---	---	25
1139	roxarsone	0.201	4	-0.289	---	---	0
1140	CP-319743	0.044	4	-0.289	---	---	25
1141	pivampicillin	0.17	4	0.288	---	---	25
1142	mebeverine	-0.024	4	-0.287	---	---	25
1143	ambroxol	0.096	4	-0.286	---	---	25
1144	clonidine	0.157	4	0.286	---	---	25
1145	estropipate	-0.046	4	-0.285	---	---	25
1146	phentolamine	-0.079	7	-0.285	---	---	42
1147	piromidic acid	0.07	4	-0.285	---	---	25
1148	spiramycin	-0.041	6	-0.285	---	---	33
1149	butyl hydroxybenzoate	0.24	5	0.284	---	---	40
1150	zoxazolamine	0.125	4	0.284	---	---	25
1151	carbenoxolone	-0.02	4	-0.283	---	---	25
1152	thalidomide	0.179	7	0.283	---	---	42
1153	pramocaine	0.081	5	0.282	---	---	40
1154	metolazone	-0.023	5	-0.281	---	---	20
1155	LM-1685	0.181	3	-0.281	---	---	0
1156	N-acetyl-L-aspartic acid	0.169	4	-0.28	---	---	0
1157	guanfacine	0.108	5	0.28	---	---	20
1158	ascorbic acid	-0.007	4	-0.28	---	---	25
1159	hydroflumethiazide	0.113	5	0.279	---	---	20
1160	eticlopride	-0.013	4	0.279	---	---	25
1161	prednisone	0.142	5	-0.279	---	---	20
1162	flecainide	0.151	6	0.278	---	---	33
1163	nifedipine	0.042	7	-0.278	---	---	14
1164	SC-19220	0.132	4	0.278	---	---	25
1165	Prestwick-689	0.221	4	-0.277	---	---	0
1166	probucol	0.168	6	0.276	---	---	33
1167	adrenosterone	-0.011	4	-0.276	---	---	25
1168	aminocaproic acid	0.153	3	0.276	---	---	33
1169	Prestwick-642	-0.096	4	-0.276	---	---	25
1170	flumetasone	0.189	6	0.275	---	---	33
1171	pirenperone	-0.019	5	-0.275	---	---	40
1172	tropicamide	-0.024	6	-0.275	---	---	16
1173	chlorhexidine	0.098	5	-0.275	---	---	20
1174	dexpropranolol	0.153	3	-0.274	---	---	0
1175	lorglumide	0.121	5	-0.274	---	---	0
1176	phenazopyridine	0.15	4	0.274	---	---	25
1177	monobenzone	0.152	4	0.273	---	---	25
1178	(+)-chelidonine	-0.033	4	-0.273	---	---	25
1179	(-)-isoprenaline	0.152	4	-0.273	---	---	25
1180	tobramycin	0.164	4	-0.272	---	---	25
1181	karakoline	0	6	-0.272	---	---	16
1182	caffeic acid	0.189	3	0.272	---	---	33
1183	oxybutynin	0.023	4	-0.271	---	---	25
1184	flucloxacillin	0.015	4	-0.27	---	---	25
1185	domperidone	0.132	4	-0.27	---	---	25
1186	propidium iodide	0.192	4	0.27	---	---	25
1187	ergocalciferol	0.026	4	-0.27	---	---	25
1188	levodopa	0.042	5	-0.269	---	---	20
1189	edrophonium chloride	0.18	5	0.268	---	---	40
1190	0317956-0000	0.022	8	-0.268	---	---	25
1191	verapamil	0.135	6	-0.267	---	---	16
1192	colchicine	0.164	6	-0.267	---	---	0
1193	fluvastatin	0.121	4	-0.267	---	---	25
1194	daunorubicin	0.005	4	-0.266	---	---	25
1195	moxisylyte	0.203	5	0.266	---	---	40
1196	canadine	-0.028	4	-0.265	---	---	25
1197	lomefloxacin	0.089	6	0.265	---	---	33
1198	dihydroergotamine	0.073	5	-0.264	---	---	20
1199	esculetin	-0.033	3	-0.264	---	---	33
1200	naloxone	0.047	6	-0.264	---	---	16
1201	zimeldine	0.178	5	0.263	---	---	40
1202	ritodrine	-0.026	4	0.263	---	---	25
1203	clopamide	0.1	4	-0.263	---	---	25
1204	butacaine	0.079	4	-0.263	---	---	25
1205	glipizide	0.074	5	0.263	---	---	40
1206	dimethadione	0.148	4	-0.262	---	---	25
1207	terazosin	-0.013	4	-0.261	---	---	25
1208	spiradoline	0.12	4	-0.261	---	---	25
1209	lisinopril	0.044	3	-0.26	---	---	33
1210	isoxicam	0.002	5	-0.26	---	---	20
1211	bergenin	0.163	4	0.26	---	---	25
1212	methoxsalen	-0.002	3	-0.26	---	---	33
1213	spiperone	0.239	2	-0.26	---	---	0
1214	boldine	0.044	4	-0.26	---	---	25
1215	bephenium hydroxynaphthoate	0.153	5	-0.259	---	---	0
1216	nalbuphine	0.155	5	0.258	---	---	40
1217	skimmianine	0.137	4	0.257	---	---	25
1218	azlocillin	0.12	4	0.256	---	---	25
1219	dydrogesterone	0.025	4	0.256	---	---	25
1220	nifenazone	0.193	5	0.255	---	---	40
1221	leflunomide	-0.07	4	-0.255	---	---	25
1222	pimethixene	0.006	3	-0.253	---	---	33
1223	praziquantel	0.001	4	-0.252	---	---	25
1224	ketorolac	0.028	4	0.252	---	---	25
1225	alsterpaullone	0.066	3	0.251	---	---	33
1226	eucatropine	-0.004	6	0.251	---	---	16
1227	ethotoin	0.138	6	-0.251	---	---	33
1228	citiolone	0.09	6	-0.25	---	---	16
1229	cyproheptadine	0.043	5	-0.25	---	---	20
1230	mifepristone	0.114	4	-0.25	---	---	25
1231	carbinoxamine	0.155	4	-0.25	---	---	25
1232	prednisolone	0.002	5	-0.248	---	---	40
1233	azacyclonol	-0.082	5	-0.248	---	---	40
1234	7-aminocephalosporanic acid	0.076	4	-0.248	---	---	25
1235	chlorpropamide	0.147	6	-0.247	---	---	0
1236	benzydamine	0.046	4	0.247	---	---	25
1237	tiabendazole	0.04	4	-0.247	---	---	25
1238	N6-methyladenosine	0.12	4	-0.247	---	---	0
1239	dihydrostreptomycin	0.1	5	0.246	---	---	40
1240	betonicine	0.079	6	-0.246	---	---	16
1241	tretinoin	0.132	22	0.245	---	---	45
1242	fluorocurarine	0.083	4	-0.244	---	---	25
1243	haloperidol	0.027	32	-0.241	---	---	31
1244	trapidil	0.011	3	0.241	---	---	33
1245	calycanthine	-0.062	4	-0.239	---	---	25
1246	hydroquinine	0.123	4	-0.239	---	---	25
1247	flutamide	-0.003	5	-0.239	---	---	20
1248	dantrolene	0.084	6	-0.238	---	---	16
1249	mephentermine	0.239	5	0.237	---	---	40
1250	oxyphenbutazone	-0.025	4	-0.237	---	---	25
1251	sulfamerazine	0.221	5	-0.237	---	---	0
1252	pergolide	-0.007	4	-0.236	---	---	25
1253	conessine	0.243	4	-0.235	---	---	0
1254	isosorbide	0.165	4	0.232	---	---	25
1255	aminophenazone	0.124	5	-0.231	---	---	20
1256	bupivacaine	-0.012	4	-0.229	---	---	25
1257	homatropine	0.092	5	0.226	---	---	40
1258	ticlopidine	0.092	5	-0.225	---	---	20
1259	diethylstilbestrol	0.103	6	0.225	---	---	33
1260	testosterone	-0.014	5	-0.224	---	---	40
1261	hydrochlorothiazide	0.136	5	-0.224	---	---	20
1262	clindamycin	0.123	5	0.223	---	---	40
1263	perphenazine	0.13	5	-0.223	---	---	20
1264	oleandomycin	0.034	5	-0.223	---	---	40
1265	acetylsalicylic acid	0.123	13	0.222	---	---	23
1266	altizide	0.127	4	-0.221	---	---	25
1267	etamsylate	0.136	4	-0.219	---	---	0
1268	josamycin	0.036	5	-0.218	---	---	20
1269	esculin	-0.002	4	-0.217	---	---	25
1270	sulfachlorpyridazine	0.201	5	0.216	---	---	40
1271	diflunisal	0.035	5	-0.216	---	---	20
1272	thiamazole	0.089	6	0.216	---	---	33
1273	pronetalol	0.135	4	0.215	---	---	25
1274	cefazolin	0.216	5	0.214	---	---	40
1275	tolmetin	0.038	4	-0.213	---	---	25
1276	SB-202190	0.066	5	-0.211	---	---	40
1277	clenbuterol	0.04	5	-0.21	---	---	20
1278	noretynodrel	0.131	4	-0.209	---	---	25
1279	benzamil	0.177	6	0.208	---	---	33
1280	proglumide	0.08	5	-0.205	---	---	20
1281	racecadotril	0.009	4	-0.204	---	---	25
1282	chloropyramine	0.1	4	-0.2	---	---	25
1283	mianserin	0.157	5	0.2	---	---	40
1284	paclitaxel	0.058	6	-0.198	---	---	33
1285	desipramine	0.051	4	-0.196	---	---	25
1286	methotrexate	-0.019	8	-0.195	---	---	37
1287	resveratrol	-0.017	9	-0.194	---	---	22
1288	phenazone	0.081	3	0.194	---	---	33
1289	ciprofloxacin	0.051	5	-0.194	---	---	20
1290	atractyloside	0.125	5	0.192	---	---	40
1291	methyldopa	0.089	5	0.191	---	---	40
1292	mexiletine	0.081	6	-0.19	---	---	16
1293	serotonin	0.141	5	0.19	---	---	40
1294	hydroxyzine	0.106	5	-0.189	---	---	20
1295	azaperone	0.025	4	0.183	---	---	25
1296	prazosin	0.132	6	0.182	---	---	33
1297	felodipine	0.158	7	-0.181	---	---	14
1298	alimemazine	0.02	4	-0.181	---	---	25
1299	amodiaquine	0.104	4	-0.18	---	---	25
1300	trimethoprim	0.137	5	-0.179	---	---	20
1301	wortmannin	0.196	18	0.179	---	---	44
1302	alpha-estradiol	0.169	16	0.176	---	---	43
1303	orlistat	0.143	5	0.172	---	---	40
1304	valproic acid	0.03	57	-0.165	---	---	19
1305	C-75	0.012	4	-0.161	---	---	25
1306	nordihydroguaiaretic acid	0.138	15	0.15	---	---	33
1307	theophylline	0.105	4	-0.135	---	---	25
1308	fluphenazine	0.153	18	0.128	---	---	38
1309	clozapine	0.14	17	-0.127	---	---	17

## Sheet: by cmap name and cell line
rank	cmap name and cell line	mean	n	enrichment	p	specificity	percent non-null
1	vorinostat - HL60	-0.86	3	-0.997	0	0	100
2	tanespimycin - MCF7	0.501	36	0.503	0	0.1474	77
3	LY-294002 - MCF7	0.382	34	0.42	0	0.2105	76
4	bisacodyl - MCF7	0.784	2	0.99	0.00012	0.0093	100
5	alvespimycin - MCF7	0.623	7	0.768	0.00012	0.0217	85
6	genistein - MCF7	-0.327	11	-0.621	0.00014	0.0137	54
7	ellipticine - MCF7	0.833	2	0.989	0.00016	0.0393	100
8	fulvestrant - MCF7	0.389	21	0.448	0.00032	0.1943	66
9	sirolimus - PC3	0.637	8	0.671	0.00044	0.1235	87
10	dequalinium chloride - MCF7	0.746	2	0.978	0.00082	0.0221	100
11	alprostadil - MCF7	-0.558	3	-0.921	0.00084	0.0365	100
12	sirolimus - MCF7	0.323	25	0.383	0.00088	0.3072	64
13	11-deoxy-16,16-dimethylprostaglandin E2 - PC3	-0.703	2	-0.979	0.00101	0.0133	100
14	trifluoperazine - MCF7	0.437	9	0.604	0.00106	0.1827	88
15	Prestwick-664 - PC3	0.764	2	0.973	0.00111	0	100
16	adiphenine - MCF7	-0.704	2	-0.975	0.00137	0.0141	100
17	meteneprost - MCF7	-0.692	2	-0.974	0.00139	0	100
18	pyridoxine - MCF7	0.734	2	0.97	0.00165	0.0217	100
19	bambuterol - MCF7	-0.674	2	-0.971	0.00167	0	100
20	cephaeline - MCF7	-0.584	3	-0.901	0.00182	0.1183	100
21	clofilium tosylate - MCF7	0.764	2	0.966	0.00191	0.0063	100
22	felbinac - MCF7	-0.672	2	-0.97	0.00195	0.0069	100
23	methacholine chloride - MCF7	0.728	2	0.966	0.00201	0	100
24	parbendazole - MCF7	0.795	2	0.965	0.00207	0.0147	100
25	idazoxan - MCF7	0.722	2	0.963	0.00225	0	100
26	harmine - MCF7	0.715	2	0.963	0.00239	0.0987	100
27	meteneprost - PC3	-0.686	2	-0.965	0.00278	0.0606	100
28	6-azathymine - MCF7	0.701	2	0.959	0.00292	0	100
29	BCB000038 - PC3	-0.761	2	-0.963	0.00304	0.0058	100
30	chlorzoxazone - MCF7	0.841	2	0.958	0.00318	0.0079	100
31	sitosterol - MCF7	0.686	2	0.957	0.0032	0	100
32	6-bromoindirubin-3'-oxime - MCF7	-0.59	3	-0.881	0.00335	0.034	100
33	naringenin - MCF7	-0.631	2	-0.959	0.0037	0.062	100
34	ivermectin - MCF7	0.723	2	0.955	0.00382	0.0455	100
35	0179445-0000 - MCF7	0.631	4	0.782	0.00428	0.0117	100
36	trimethobenzamide - MCF7	-0.633	2	-0.955	0.00429	0.0139	100
37	ribavirin - MCF7	-0.612	2	-0.953	0.00453	0	100
38	cloxacillin - MCF7	-0.623	2	-0.953	0.00471	0	100
39	benzthiazide - MCF7	0.689	2	0.949	0.00477	0.0161	100
40	doxylamine - MCF7	0.681	2	0.948	0.00485	0	100
41	3-acetamidocoumarin - MCF7	-0.616	2	-0.952	0.00499	0.0338	100
42	16-phenyltetranorprostaglandin E2 - PC3	-0.629	2	-0.951	0.00515	0	100
43	norcyclobenzaprine - MCF7	0.684	2	0.946	0.00555	0.0221	100
44	cefotiam - MCF7	-0.664	2	-0.948	0.00594	0.0062	100
45	phenylpropanolamine - MCF7	0.716	2	0.943	0.00616	0	100
46	diloxanide - MCF7	-0.737	2	-0.947	0.00618	0.0171	100
47	monorden - MCF7	0.455	12	0.472	0.00625	0.1761	75
48	zuclopenthixol - MCF7	-0.597	2	-0.946	0.00632	0.027	100
49	mefenamic acid - PC3	-0.607	2	-0.945	0.0065	0.0067	100
50	santonin - MCF7	0.665	2	0.94	0.0068	0	100
51	thioridazine - MCF7	0.459	11	0.483	0.0068	0.4186	81
52	minocycline - MCF7	-0.591	3	-0.848	0.00699	0.0068	100
53	Prestwick-1080 - PC3	0.679	2	0.939	0.00714	0	100
54	ornidazole - PC3	0.654	2	0.939	0.00718	0.0097	100
55	streptomycin - MCF7	-0.615	2	-0.942	0.00732	0.0327	100
56	terfenadine - MCF7	0.681	2	0.938	0.00734	0.1134	100
57	LY-294002 - PC3	0.387	12	0.463	0.00754	0.2448	75
58	berberine - MCF7	0.659	2	0.936	0.00783	0.025	100
59	tetracycline - PC3	-0.59	2	-0.938	0.00795	0.0301	100
60	6-bromoindirubin-3'-oxime - PC3	-0.45	4	-0.748	0.00802	0.0498	75
61	sodium phenylbutyrate - MCF7	-0.482	3	-0.841	0.00803	0.035	100
62	clemizole - MCF7	0.656	2	0.935	0.00809	0.006	100
63	xamoterol - MCF7	-0.621	2	-0.937	0.00821	0.0534	100
64	memantine - MCF7	-0.617	2	-0.937	0.00823	0	100
65	meptazinol - MCF7	0.73	2	0.934	0.00833	0	100
66	15(S)-15-methylprostaglandin E2 - PC3	-0.632	2	-0.937	0.00841	0.0328	100
67	cetirizine - MCF7	0.718	2	0.932	0.00867	0	100
68	fludrocortisone - MCF7	-0.272	5	-0.673	0.00869	0.087	60
69	nimodipine - MCF7	-0.634	2	-0.935	0.00871	0.0194	100
70	dinoprostone - PC3	-0.625	2	-0.935	0.00891	0.0376	100
71	fluticasone - MCF7	-0.611	2	-0.934	0.00911	0.0876	100
72	pioglitazone - PC3	-0.342	5	-0.669	0.00919	0.2025	80
73	bepridil - MCF7	0.644	2	0.93	0.0093	0.0267	100
74	dacarbazine - MCF7	0.649	2	0.93	0.00944	0.0522	100
75	quinethazone - MCF7	0.688	2	0.93	0.0095	0	100
76	prochlorperazine - MCF7	0.373	9	0.512	0.00961	0.3085	77
77	Prestwick-692 - MCF7	-0.568	2	-0.93	0.0102	0.0417	100
78	troglitazone - HL60	-0.393	4	-0.732	0.01034	0.0383	75
79	mebendazole - MCF7	0.674	2	0.926	0.01064	0.0973	100
80	amiloride - MCF7	0.657	2	0.925	0.01097	0.0091	100
81	phenformin - MCF7	0.536	4	0.724	0.01158	0	100
82	semustine - PC3	-0.664	2	-0.924	0.01175	0.0352	100
83	ceforanide - MCF7	-0.621	2	-0.924	0.01183	0.0709	100
84	levomepromazine - MCF7	-0.669	2	-0.923	0.01213	0.125	100
85	wortmannin - PC3	0.659	2	0.921	0.01233	0.1205	100
86	DL-thiorphan - MCF7	0.7	2	0.921	0.01237	0.0441	100
87	carbarsone - MCF7	0.673	2	0.92	0.01247	0.0645	100
88	quinpirole - MCF7	-0.559	3	-0.815	0.0126	0.0331	100
89	mefloquine - PC3	0.629	2	0.919	0.01298	0.1429	100
90	metacycline - MCF7	0.679	2	0.918	0.01328	0.0155	100
91	perhexiline - MCF7	0.632	2	0.915	0.01433	0.1128	100
92	0316684-0000 - PC3	-0.581	2	-0.916	0.01439	0.0654	100
93	corynanthine - MCF7	0.653	2	0.913	0.01501	0.0227	100
94	phenindione - MCF7	0.654	2	0.912	0.01537	0	100
95	benzathine benzylpenicillin - MCF7	-0.581	2	-0.912	0.01563	0.0588	100
96	PHA-00745360 - MCF7	-0.497	4	-0.703	0.01611	0.0876	75
97	hexamethonium bromide - MCF7	0.622	2	0.911	0.01616	0.0342	100
98	thioguanosine - MCF7	0.663	2	0.91	0.01622	0.1667	100
99	puromycin - MCF7	0.667	2	0.909	0.01682	0.1936	100
100	16,16-dimethylprostaglandin E2 - PC3	-0.565	2	-0.908	0.01702	0.0803	100
101	arcaine - MCF7	-0.615	2	-0.907	0.0173	0.0263	100
102	lidocaine - PC3	-0.541	2	-0.907	0.01746	0.0679	100
103	methylbenzethonium chloride - MCF7	0.623	3	0.795	0.01747	0.07	100
104	pilocarpine - MCF7	-0.554	2	-0.907	0.01752	0.0592	100
105	CP-863187 - MCF7	-0.566	2	-0.905	0.01821	0.0194	100
106	harpagoside - MCF7	-0.659	2	-0.904	0.01839	0.0368	100
107	amprolium - MCF7	0.65	2	0.905	0.01847	0.0143	100
108	sulfafurazole - MCF7	0.601	3	0.79	0.01857	0.0379	100
109	ajmaline - MCF7	-0.544	2	-0.903	0.01887	0.0775	100
110	chlorambucil - MCF7	0.633	2	0.904	0.01899	0.0117	100
111	acepromazine - MCF7	0.62	2	0.903	0.01915	0.0526	100
112	ricinine - MCF7	0.634	2	0.902	0.0195	0.0325	100
113	trimethylcolchicinic acid - MCF7	0.611	2	0.902	0.01968	0.0448	100
114	probenecid - MCF7	0.657	2	0.902	0.01978	0	100
115	thioproperazine - PC3	-0.525	2	-0.9	0.01988	0.0067	100
116	podophyllotoxin - MCF7	-0.594	2	-0.899	0.0203	0.157	100
117	procainamide - MCF7	0.634	2	0.898	0.02137	0.0342	100
118	5279552 - MCF7	-0.564	2	-0.896	0.02145	0.0179	100
119	trazodone - MCF7	0.703	2	0.896	0.02231	0.0827	100
120	bromperidol - MCF7	0.623	2	0.895	0.02272	0.0828	100
121	dapsone - MCF7	-0.523	2	-0.892	0.02322	0.144	100
122	SC-560 - MCF7	0.61	2	0.894	0.02338	0.0611	100
123	lansoprazole - MCF7	-0.643	2	-0.89	0.02388	0.0724	100
124	stachydrine - MCF7	-0.558	2	-0.89	0.02416	0.0333	100
125	Prestwick-664 - MCF7	0.508	3	0.77	0.0244	0.0343	100
126	picotamide - MCF7	-0.535	2	-0.889	0.02453	0.0351	100
127	benzocaine - MCF7	-0.571	2	-0.888	0.02511	0.0537	100
128	tomatidine - MCF7	0.634	2	0.889	0.02529	0.1967	100
129	corbadrine - MCF7	0.611	2	0.888	0.02585	0.0515	100
130	nalidixic acid - PC3	0.62	2	0.888	0.02604	0.0093	100
131	alvespimycin - PC3	0.62	2	0.887	0.02648	0.0145	100
132	benperidol - MCF7	0.734	2	0.883	0.02789	0.049	100
133	dihydroergocristine - MCF7	-0.569	2	-0.882	0.02803	0.084	100
134	pempidine - MCF7	0.609	3	0.757	0.02836	0.0216	100
135	bretylium tosilate - MCF7	-0.519	2	-0.881	0.02839	0.0452	100
136	trimetazidine - MCF7	0.584	2	0.881	0.02857	0.104	100
137	Prestwick-1080 - MCF7	0.707	2	0.88	0.02887	0.0231	100
138	alpha-estradiol - MCF7	0.365	9	0.46	0.0289	0.2657	66
139	trioxysalen - MCF7	0.647	2	0.88	0.02903	0.0292	100
140	tolnaftate - PC3	-0.508	2	-0.88	0.02915	0.048	100
141	levcycloserine - MCF7	0.637	2	0.879	0.02915	0.0274	100
142	pridinol - MCF7	0.606	2	0.878	0.02988	0.036	100
143	fluocinonide - MCF7	0.637	3	0.752	0.03001	0.0388	100
144	CP-863187 - PC3	-0.505	2	-0.877	0.03018	0.0343	100
145	idoxuridine - MCF7	0.63	2	0.877	0.03048	0.0181	100
146	5224221 - MCF7	0.604	2	0.877	0.03054	0.2737	100
147	vancomycin - MCF7	-0.542	2	-0.876	0.03078	0.0783	100
148	guanadrel - MCF7	-0.545	2	-0.876	0.03105	0.0649	100
149	quinostatin - MCF7	0.612	2	0.875	0.03131	0.1879	100
150	iodixanol - MCF7	-0.541	2	-0.875	0.03143	0.0068	100
151	pentoxifylline - MCF7	-0.552	2	-0.875	0.03153	0.0729	100
152	sulfametoxydiazine - MCF7	0.601	2	0.875	0.03171	0.0085	100
153	betulinic acid - MCF7	-0.507	2	-0.873	0.03193	0.1626	100
154	chlorpromazine - MCF7	0.338	11	0.414	0.0326	0.1961	72
155	ethotoin - MCF7	0.582	3	0.743	0.03301	0.1296	100
156	thalidomide - PC3	0.598	2	0.872	0.03336	0.0364	100
157	clomipramine - MCF7	0.589	2	0.871	0.03386	0.0471	100
158	lymecycline - MCF7	0.62	2	0.871	0.03394	0.0208	100
159	papaverine - MCF7	0.645	2	0.869	0.03477	0.0299	100
160	camptothecin - MCF7	0.609	2	0.869	0.03515	0.2831	100
161	calcium pantothenate - MCF7	0.718	2	0.868	0.03543	0.0493	100
162	monorden - HL60	0.477	4	0.65	0.03573	0.0838	100
163	methyldopate - MCF7	-0.627	2	-0.866	0.03589	0.184	100
164	pseudopelletierine - MCF7	0.629	2	0.866	0.03654	0.0342	100
165	prenylamine - MCF7	0.588	2	0.865	0.03684	0.1748	100
166	diflorasone - MCF7	0.593	2	0.865	0.037	0.0497	100
167	rosiglitazone - PC3	-0.342	3	-0.738	0.03702	0.2025	66
168	methoxamine - MCF7	-0.547	2	-0.864	0.03718	0.2222	100
169	Prestwick-691 - MCF7	-0.557	2	-0.863	0.03736	0.1571	100
170	spironolactone - PC3	-0.47	2	-0.863	0.03783	0.0411	100
171	fenoprofen - MCF7	0.494	3	0.732	0.0382	0.056	100
172	STOCK1N-35215 - PC3	-0.501	2	-0.86	0.03895	0.0648	100
173	5252917 - MCF7	0.656	2	0.861	0.03897	0.089	100
174	bemegride - MCF7	-0.528	2	-0.86	0.03899	0.1085	100
175	levopropoxyphene - MCF7	-0.476	2	-0.86	0.03925	0.2374	100
176	lactobionic acid - MCF7	0.619	2	0.861	0.03927	0	100
177	dimenhydrinate - MCF7	-0.491	2	-0.859	0.03948	0.0331	100
178	methapyrilene - MCF7	0.662	2	0.86	0.03956	0.04	100
179	phenelzine - MCF7	0.592	3	0.728	0.03974	0.0355	100
180	gramine - MCF7	0.575	2	0.86	0.03976	0.0315	100
181	galantamine - MCF7	0.594	2	0.859	0.03982	0.1597	100
182	nafcillin - MCF7	0.591	2	0.859	0.04036	0.0224	100
183	amiodarone - MCF7	0.514	3	0.725	0.04062	0.0949	100
184	pancuronium bromide - MCF7	0.592	2	0.858	0.04064	0.1417	100
185	nalbuphine - MCF7	0.589	2	0.858	0.0407	0.0213	100
186	mitoxantrone - MCF7	0.729	2	0.856	0.04173	0.1374	100
187	riboflavin - MCF7	0.624	2	0.856	0.04179	0.0909	100
188	furaltadone - MCF7	0.574	3	0.722	0.04218	0.0839	100
189	ampyrone - PC3	-0.464	2	-0.853	0.04298	0.058	100
190	betahistine - MCF7	0.602	2	0.854	0.04326	0.0827	100
191	azacitidine - MCF7	0.578	2	0.854	0.04338	0.1485	100
192	mecamylamine - MCF7	0.622	2	0.851	0.04483	0.05	100
193	metampicillin - PC3	-0.496	2	-0.85	0.04519	0.1496	100
194	phthalylsulfathiazole - MCF7	0.511	3	0.713	0.04613	0.1463	100
195	carbachol - MCF7	0.563	2	0.848	0.04662	0.0714	100
196	naproxen - MCF7	-0.434	4	-0.629	0.04673	0.1933	75
197	monocrotaline - MCF7	0.617	2	0.847	0.04748	0.0621	100
198	dicloxacillin - MCF7	-0.449	2	-0.846	0.04778	0.1667	100
199	solanine - MCF7	0.658	2	0.845	0.04829	0.0405	100
200	tyloxapol - MCF7	0.559	2	0.845	0.04837	0.0652	100
201	pargyline - MCF7	0.593	2	0.845	0.04845	0.0511	100
202	homochlorcyclizine - MCF7	0.56	2	0.845	0.04849	0.1915	100
203	pentamidine - MCF7	0.49	3	0.708	0.04877	0.0347	100
204	piperidolate - MCF7	0.627	2	0.844	0.04889	0.0916	100
205	colforsin - PC3	-0.505	2	-0.844	0.04893	0.0602	100
206	CP-690334-01 - PC3	-0.476	4	-0.625	0.0491	0.2029	75
207	hydrocotarnine - MCF7	0.603	2	0.844	0.04911	0.1831	100
208	carbamazepine - MCF7	0.274	5	0.564	0.05021	0.0588	80
209	roxithromycin - MCF7	0.552	2	0.842	0.05042	0.1037	100
210	myricetin - MCF7	-0.533	2	-0.841	0.05054	0.2032	100
211	ethotoin - PC3	-0.46	2	-0.841	0.05078	0.0226	100
212	5255229 - MCF7	0.627	2	0.84	0.05118	0.0526	100
213	ampyrone - MCF7	-0.498	2	-0.84	0.05135	0.0823	100
214	idoxuridine - PC3	0.579	2	0.84	0.05147	0.037	100
215	benzethonium chloride - MCF7	0.593	2	0.84	0.05161	0.1936	100
216	protoveratrine A - MCF7	0.668	2	0.84	0.05167	0.2698	100
217	baclofen - MCF7	-0.627	2	-0.837	0.05275	0.1533	100
218	famprofazone - MCF7	0.518	3	0.699	0.05326	0.1382	100
219	hexestrol - MCF7	0.555	2	0.837	0.05338	0.1011	100
220	methazolamide - MCF7	0.584	2	0.836	0.05426	0.028	100
221	melatonin - MCF7	-0.522	2	-0.833	0.05523	0.0764	100
222	corticosterone - MCF7	0.579	2	0.834	0.05525	0.0279	100
223	tetroquinone - MCF7	0.603	2	0.834	0.05549	0.1129	100
224	vidarabine - MCF7	0.629	2	0.834	0.05563	0.0667	100
225	bendroflumethiazide - MCF7	0.537	3	0.695	0.05588	0.0299	100
226	clotrimazole - MCF7	0.479	3	0.694	0.05631	0.1828	100
227	blebbistatin - MCF7	0.624	2	0.831	0.057	0.1585	100
228	BCB000040 - PC3	-0.533	2	-0.829	0.05734	0.1067	100
229	acemetacin - MCF7	-0.595	2	-0.829	0.05754	0.0803	100
230	sulfaquinoxaline - MCF7	-0.449	2	-0.829	0.0577	0.1042	100
231	rotenone - MCF7	0.559	2	0.829	0.05891	0.0629	100
232	guaifenesin - MCF7	-0.379	3	-0.691	0.05933	0.0774	66
233	chlortalidone - MCF7	-0.398	2	-0.826	0.06004	0.1281	100
234	diphenhydramine - PC3	-0.406	2	-0.824	0.06151	0.0507	100
235	lomefloxacin - PC3	-0.387	2	-0.822	0.06249	0.0718	100
236	beta-escin - MCF7	0.646	3	0.684	0.06252	0.1657	100
237	diphenylpyraline - MCF7	-0.329	3	-0.686	0.06258	0.2847	66
238	sulfathiazole - PC3	0.535	2	0.824	0.06275	0.1866	100
239	nialamide - MCF7	0.627	2	0.823	0.06328	0.034	100
240	IC-86621 - PC3	-0.506	2	-0.821	0.06348	0.1177	100
241	nadide - MCF7	0.545	2	0.821	0.0646	0.0656	100
242	sertaconazole - MCF7	0.597	2	0.821	0.06487	0.0838	100
243	heliotrine - MCF7	0.564	3	0.68	0.06496	0.0465	100
244	oxetacaine - MCF7	0.61	2	0.82	0.06513	0.1216	100
245	PNU-0251126 - MCF7	-0.497	2	-0.819	0.06513	0.048	100
246	sulindac - PC3	-0.392	2	-0.819	0.06525	0.1587	100
247	nomifensine - MCF7	0.538	2	0.82	0.06543	0.1083	100
248	isometheptene - MCF7	-0.476	2	-0.817	0.0665	0.1032	100
249	alexidine - PC3	0.565	2	0.818	0.06692	0.3352	100
250	timolol - MCF7	-0.418	3	-0.678	0.06712	0.1622	66
251	procaine - PC3	0.58	2	0.817	0.06744	0.0648	100
252	gentamicin - MCF7	-0.516	2	-0.816	0.0676	0.1722	100
253	pinacidil - MCF7	-0.561	2	-0.815	0.06768	0.044	100
254	thiamazole - PC3	0.531	2	0.817	0.06776	0.0943	100
255	pentoxyverine - MCF7	0.537	2	0.816	0.06841	0.084	100
256	metrizamide - MCF7	-0.378	2	-0.814	0.06877	0.0921	100
257	ginkgolide A - MCF7	0.544	2	0.815	0.06972	0.1719	100
258	cyproterone - MCF7	0.604	2	0.814	0.06988	0.1217	100
259	SB-202190 - PC3	-0.427	2	-0.811	0.07074	0.044	100
260	NU-1025 - MCF7	-0.408	2	-0.81	0.07219	0.0753	100
261	ketotifen - MCF7	-0.513	2	-0.809	0.07255	0.2598	100
262	albendazole - MCF7	0.543	2	0.811	0.07261	0.0819	100
263	alcuronium chloride - MCF7	0.549	2	0.81	0.07338	0.0741	100
264	etamivan - MCF7	0.621	2	0.809	0.07416	0.0984	100
265	scopolamine N-oxide - PC3	0.538	2	0.808	0.07454	0.1616	100
266	hemicholinium - MCF7	0.531	2	0.808	0.07489	0.0948	100
267	tanespimycin - HL60	0.366	12	0.354	0.07505	0.657	58
268	tetracycline - MCF7	-0.228	2	-0.804	0.07549	0.2069	50
269	milrinone - MCF7	0.531	2	0.807	0.07577	0.0827	100
270	genistein - HL60	-0.402	3	-0.664	0.07594	0.1452	66
271	quinisocaine - MCF7	0.602	2	0.806	0.07601	0.0851	100
272	Prestwick-674 - MCF7	0.466	3	0.663	0.07646	0.2083	100
273	Prestwick-685 - MCF7	0.537	2	0.805	0.07694	0.0966	100
274	torasemide - MCF7	0.525	2	0.804	0.07794	0.0571	100
275	captopril - PC3	0.54	2	0.804	0.07835	0.0962	100
276	indometacin - MCF7	0.395	4	0.585	0.07915	0.0748	75
277	meclofenoxate - PC3	0.523	2	0.802	0.07929	0.1238	100
278	lomustine - PC3	-0.216	2	-0.798	0.07943	0.0935	50
279	metrifonate - MCF7	0.554	2	0.801	0.08012	0.0451	100
280	chrysin - MCF7	0.553	2	0.799	0.08126	0.2656	100
281	naproxen - HL60	-0.249	2	-0.796	0.08153	0.1145	50
282	pirenzepine - MCF7	0.523	2	0.798	0.08175	0.0753	100
283	antimycin A - MCF7	0.542	2	0.798	0.08185	0.1469	100
284	diazoxide - MCF7	-0.225	2	-0.795	0.08251	0.1678	50
285	quinidine - MCF7	0.528	2	0.797	0.08257	0.0397	100
286	tranylcypromine - MCF7	0.576	2	0.796	0.08362	0.0815	100
287	propylthiouracil - MCF7	0.552	2	0.796	0.08376	0.1565	100
288	dexamethasone - PC3	-0.348	2	-0.792	0.08448	0.2046	50
289	difenidol - MCF7	0.55	2	0.794	0.08487	0.1603	100
290	trichlormethiazide - MCF7	0.52	2	0.794	0.08555	0.0683	100
291	sulpiride - MCF7	0.529	2	0.793	0.08589	0.1024	100
292	delsoline - MCF7	0.522	2	0.793	0.08601	0.1487	100
293	molindone - MCF7	0.514	2	0.792	0.0869	0.0833	100
294	theobromine - MCF7	0.591	2	0.791	0.08766	0.0726	100
295	Prestwick-864 - MCF7	0.63	2	0.791	0.08778	0.1654	100
296	salsolidin - MCF7	0.636	2	0.79	0.08867	0.1056	100
297	ambroxol - MCF7	-0.321	2	-0.786	0.08986	0.2574	50
298	epirizole - MCF7	0.544	2	0.788	0.09028	0.0923	100
299	Prestwick-559 - MCF7	0.569	2	0.786	0.09189	0.2606	100
300	bisoprolol - MCF7	-0.182	2	-0.784	0.09205	0.0779	50
301	talampicillin - MCF7	0.565	2	0.786	0.09207	0.0576	100
302	SB-203580 - MCF7	-0.465	3	-0.643	0.09234	0.3986	66
303	ifenprodil - MCF7	0.524	2	0.786	0.09259	0.1225	100
304	ethosuximide - PC3	0.512	2	0.784	0.09402	0.0299	100
305	maprotiline - MCF7	-0.208	2	-0.781	0.09422	0.1949	50
306	cyclopenthiazide - MCF7	-0.293	2	-0.78	0.09505	0.0692	50
307	proxyphylline - MCF7	0.52	2	0.782	0.09529	0.041	100
308	metronidazole - MCF7	-0.404	2	-0.779	0.09589	0.2231	50
309	doxazosin - MCF7	0.507	2	0.781	0.09607	0.1654	100
310	iohexol - MCF7	-0.273	2	-0.779	0.09613	0.2895	50
311	nifuroxazide - MCF7	0.522	2	0.781	0.09652	0.2674	100
312	buflomedil - MCF7	0.554	2	0.776	0.10114	0.1119	100
313	nitrofurantoin - PC3	0.536	2	0.775	0.10199	0.0845	100
314	metaraminol - PC3	0.538	2	0.775	0.10237	0.197	100
315	flunixin - MCF7	0.553	2	0.774	0.10253	0.042	100
316	Prestwick-1084 - MCF7	0.521	2	0.774	0.10285	0.1546	100
317	gabapentin - MCF7	0.503	2	0.773	0.10406	0.0563	100
318	dextromethorphan - MCF7	0.539	2	0.772	0.10434	0.079	100
319	imipenem - MCF7	0.517	2	0.772	0.10454	0.0786	100
320	indoprofen - MCF7	-0.371	2	-0.769	0.10537	0.2246	50
321	tolazoline - MCF7	-0.353	2	-0.767	0.10698	0.0861	50
322	heptaminol - MCF7	-0.283	2	-0.766	0.10762	0.1887	50
323	iopromide - MCF7	-0.278	2	-0.766	0.10772	0.1948	50
324	chloramphenicol - PC3	0.573	2	0.769	0.10788	0.0839	100
325	calcium folinate - PC3	-0.29	2	-0.765	0.10806	0.1333	50
326	convolamine - MCF7	-0.322	2	-0.765	0.10849	0.1234	50
327	saquinavir - MCF7	0.534	2	0.768	0.10873	0.2239	100
328	xylometazoline - MCF7	0.582	2	0.767	0.10967	0.073	100
329	sulfachlorpyridazine - MCF7	0.503	2	0.766	0.11074	0.0917	100
330	haloperidol - PC3	-0.13	6	-0.46	0.11108	0.1387	50
331	cefamandole - MCF7	-0.277	2	-0.762	0.11169	0.2171	50
332	piperacillin - PC3	-0.248	2	-0.761	0.11205	0.0864	50
333	spiradoline - MCF7	-0.268	2	-0.761	0.11261	0.1806	50
334	octopamine - MCF7	0.557	2	0.763	0.11348	0.1579	100
335	sirolimus - HL60	0.254	10	0.361	0.11391	0.3472	50
336	tranylcypromine - PC3	0.595	2	0.762	0.11454	0.0948	100
337	metergoline - MCF7	0.599	2	0.761	0.11545	0.153	100
338	adiphenine - PC3	-0.232	2	-0.757	0.11609	0.4286	50
339	Prestwick-983 - MCF7	-0.306	2	-0.757	0.11678	0.2876	50
340	xylazine - MCF7	0.547	2	0.759	0.11704	0.1667	100
341	vanoxerine - MCF7	-0.226	2	-0.756	0.11716	0.1765	50
342	SC-58125 - MCF7	-0.164	2	-0.756	0.11734	0.08	50
343	vinpocetine - MCF7	0.513	2	0.758	0.11758	0.0909	100
344	pralidoxime - MCF7	0.556	2	0.758	0.11768	0.1185	100
345	fluorometholone - MCF7	0.608	2	0.758	0.11794	0.0934	100
346	Prestwick-1082 - MCF7	-0.26	2	-0.755	0.11828	0.2481	50
347	piromidic acid - MCF7	0.506	2	0.756	0.11965	0.1716	100
348	morantel - MCF7	0.593	2	0.754	0.1211	0.1389	100
349	lidocaine - MCF7	-0.295	2	-0.752	0.12146	0.1862	50
350	ondansetron - MCF7	-0.215	2	-0.752	0.12179	0.1643	50
351	meprylcaine - MCF7	0.533	2	0.753	0.12189	0.0441	100
352	neostigmine bromide - MCF7	-0.256	2	-0.751	0.12291	0.3676	50
353	thiamphenicol - PC3	-0.226	2	-0.75	0.12408	0.3178	50
354	0297417-0002B - MCF7	0.487	2	0.75	0.1244	0.339	100
355	piroxicam - MCF7	0.486	2	0.75	0.1248	0.0882	100
356	(-)-atenolol - MCF7	0.495	2	0.749	0.12529	0.1159	100
357	etodolac - PC3	0.492	2	0.749	0.12603	0.049	100
358	dipivefrine - MCF7	0.487	2	0.748	0.12682	0.0616	100
359	sulfaphenazole - MCF7	-0.356	2	-0.746	0.12716	0.1677	50
360	etifenin - MCF7	0.547	2	0.747	0.1274	0.068	100
361	fusaric acid - MCF7	0.666	2	0.746	0.12796	0.1026	100
362	bacampicillin - MCF7	-0.335	2	-0.746	0.12804	0.3333	50
363	atropine oxide - PC3	0.545	2	0.746	0.12808	0.1395	100
364	geldanamycin - MCF7	0.392	10	0.352	0.12906	0.6425	70
365	methylergometrine - MCF7	0.505	2	0.745	0.12935	0.1832	100
366	calcium folinate - MCF7	-0.364	2	-0.744	0.12941	0.3937	50
367	todralazine - MCF7	0.529	2	0.745	0.12989	0.0845	100
368	meticrane - PC3	0.509	2	0.744	0.13086	0.2929	100
369	propafenone - MCF7	0.593	2	0.742	0.13271	0.1707	100
370	arecoline - MCF7	-0.249	2	-0.741	0.13323	0.2938	50
371	tobramycin - MCF7	0.541	2	0.741	0.1338	0.2432	100
372	PF-00875133-00 - MCF7	0.657	2	0.74	0.13454	0.0892	100
373	dinoprost - MCF7	-0.287	2	-0.739	0.13464	0.0897	50
374	pyrazinamide - MCF7	0.587	2	0.739	0.13506	0.093	100
375	lomustine - MCF7	-0.302	2	-0.739	0.13506	0.2468	50
376	methanthelinium bromide - MCF7	0.494	2	0.738	0.13633	0.1328	100
377	ethambutol - MCF7	0.502	2	0.738	0.13696	0.2188	100
378	clopamide - MCF7	-0.223	2	-0.737	0.1378	0.2711	50
379	promazine - PC3	0.538	2	0.737	0.13818	0.1939	100
380	CP-645525-01 - MCF7	0.484	2	0.736	0.13861	0.2186	100
381	solasodine - MCF7	0.456	3	0.601	0.14093	0.0748	66
382	isocarboxazid - MCF7	-0.26	2	-0.733	0.14108	0.1519	50
383	betaxolol - MCF7	0.505	2	0.733	0.14179	0.2462	100
384	atropine - MCF7	0.575	2	0.732	0.14237	0.2149	100
385	lomefloxacin - MCF7	0.436	3	0.598	0.1453	0.0476	66
386	benserazide - MCF7	-0.433	3	-0.597	0.1456	0.0769	66
387	guanabenz - PC3	-0.27	2	-0.728	0.14667	0.1884	50
388	naphazoline - MCF7	0.538	2	0.729	0.14671	0.048	100
389	sulfapyridine - MCF7	0.462	2	0.729	0.1469	0.1083	100
390	medrysone - MCF7	0.458	3	0.595	0.14869	0.2878	66
391	sulfamonomethoxine - MCF7	-0.358	2	-0.725	0.14955	0.3354	50
392	chlorcyclizine - MCF7	0.465	3	0.594	0.15175	0.2398	66
393	acacetin - PC3	-0.382	2	-0.724	0.15195	0.2677	50
394	deptropine - MCF7	0.584	2	0.722	0.15392	0.2896	100
395	clidinium bromide - MCF7	-0.257	2	-0.722	0.15448	0.2549	50
396	homosalate - MCF7	0.552	2	0.721	0.15496	0.1173	100
397	cefsulodin - MCF7	0.61	2	0.721	0.15537	0.1022	100
398	fludroxycortide - MCF7	0.49	2	0.72	0.15547	0.0533	100
399	chlormezanone - MCF7	-0.263	2	-0.72	0.15587	0.1133	50
400	clioquinol - MCF7	0.462	3	0.59	0.15624	0.4034	66
401	pentolonium - PC3	0.47	2	0.719	0.1569	0.1438	100
402	aciclovir - PC3	-0.217	2	-0.719	0.15698	0.1884	50
403	crotamiton - MCF7	0.498	2	0.719	0.15748	0.1825	100
404	10-methoxyharmalan - MCF7	0.462	2	0.717	0.15913	0.0823	100
405	Prestwick-642 - MCF7	-0.419	2	-0.717	0.15979	0.471	50
406	zidovudine - MCF7	0.553	2	0.717	0.16005	0.0797	100
407	sulconazole - MCF7	0.495	2	0.716	0.16034	0.3776	100
408	valinomycin - MCF7	0.531	2	0.716	0.16052	0.3372	100
409	mepenzolate bromide - MCF7	0.56	2	0.715	0.16197	0.1871	100
410	CP-320650-01 - PC3	-0.288	4	-0.515	0.16286	0.4412	50
411	etilefrine - MCF7	-0.317	2	-0.714	0.16297	0.3269	50
412	trimipramine - MCF7	0.524	2	0.714	0.16297	0.2905	100
413	nipecotic acid - MCF7	0.58	2	0.714	0.16313	0.1056	100
414	tubocurarine chloride - MCF7	-0.258	2	-0.714	0.16333	0.1145	50
415	calmidazolium - MCF7	0.534	2	0.713	0.1642	0.3842	100
416	fluoxetine - MCF7	-0.219	2	-0.713	0.16432	0.2017	50
417	pyrvinium - MCF7	0.394	4	0.511	0.16442	0.6273	75
418	raloxifene - MCF7	-0.176	3	-0.584	0.16455	0.2345	66
419	cefazolin - PC3	0.539	2	0.712	0.16526	0.2148	100
420	clomifene - MCF7	0.555	2	0.712	0.16543	0.3687	100
421	viomycin - MCF7	-0.344	2	-0.71	0.16794	0.4079	50
422	Prestwick-967 - MCF7	-0.358	2	-0.71	0.1684	0.2975	50
423	ornidazole - MCF7	0.509	2	0.709	0.16933	0.1203	100
424	chlorphenesin - MCF7	0.444	2	0.707	0.17126	0.1145	100
425	pivmecillinam - MCF7	-0.291	2	-0.707	0.17211	0.2708	50
426	leflunomide - MCF7	-0.377	2	-0.706	0.17257	0.2632	50
427	vorinostat - MCF7	-0.217	7	-0.394	0.17305	0.7379	57
428	pyrithyldione - MCF7	-0.256	2	-0.705	0.17408	0.3873	50
429	diltiazem - PC3	0.495	2	0.705	0.17444	0.1368	100
430	yohimbine - MCF7	-0.186	3	-0.578	0.17445	0.116	66
431	ifosfamide - MCF7	0.547	2	0.704	0.17541	0.1135	100
432	riluzole - MCF7	0.493	2	0.703	0.17637	0.1304	100
433	acebutolol - MCF7	-0.245	2	-0.703	0.17679	0.2549	50
434	flunixin - PC3	0.451	2	0.702	0.17766	0.1083	100
435	amphotericin B - MCF7	0.453	2	0.7	0.17943	0.1646	100
436	hymecromone - MCF7	-0.226	2	-0.7	0.17969	0.1379	50
437	epiandrosterone - MCF7	0.518	2	0.699	0.18038	0.2061	100
438	mebhydrolin - MCF7	-0.273	2	-0.697	0.18315	0.1667	50
439	dosulepin - MCF7	0.5	2	0.697	0.18374	0.2406	100
440	famotidine - PC3	-0.234	2	-0.696	0.18444	0.1943	50
441	bendroflumethiazide - PC3	0.541	2	0.696	0.18444	0.1753	100
442	nalbuphine - PC3	-0.202	2	-0.696	0.18472	0.264	50
443	orlistat - MCF7	0.375	3	0.572	0.18476	0.16	66
444	oxamniquine - MCF7	-0.25	2	-0.696	0.1849	0.2025	50
445	levothyroxine sodium - MCF7	0.581	2	0.695	0.18565	0.125	100
446	trimethadione - MCF7	-0.257	2	-0.695	0.18571	0.1438	50
447	estradiol - ssMCF7	-0.266	2	-0.695	0.18579	0.2649	50
448	etofenamate - MCF7	0.563	2	0.695	0.18595	0.0811	100
449	florfenicol - MCF7	0.559	2	0.694	0.18617	0.3088	100
450	acenocoumarol - MCF7	-0.23	2	-0.694	0.18623	0.2544	50
451	cyclizine - MCF7	-0.272	2	-0.694	0.18681	0.1603	50
452	denatonium benzoate - MCF7	0.515	2	0.694	0.18722	0.1457	100
453	diphemanil metilsulfate - PC3	0.487	2	0.693	0.1876	0.1879	100
454	3-hydroxy-DL-kynurenine - MCF7	0.264	4	0.496	0.18914	0.144	75
455	allantoin - PC3	0.502	2	0.691	0.19027	0.0933	100
456	domperidone - MCF7	0.521	2	0.691	0.1905	0.1832	100
457	etofylline - MCF7	0.478	2	0.691	0.19072	0.1119	100
458	spiradoline - PC3	0.508	2	0.69	0.191	0.0787	100
459	gabexate - MCF7	-0.265	2	-0.691	0.1911	0.3758	50
460	dicoumarol - PC3	-0.328	2	-0.69	0.19154	0.2139	50
461	Gly-His-Lys - PC3	-0.254	2	-0.69	0.19213	0.2628	50
462	etofylline - PC3	0.513	2	0.689	0.19219	0.1062	100
463	oxaprozin - MCF7	0.411	4	0.494	0.19286	0.3588	75
464	cortisone - MCF7	0.462	2	0.689	0.19297	0.2695	100
465	ofloxacin - MCF7	0.594	2	0.688	0.19432	0.1597	100
466	alpha-ergocryptine - PC3	0.503	2	0.688	0.19452	0.1081	100
467	tolnaftate - MCF7	0.452	2	0.687	0.19546	0.4885	100
468	cefalotin - MCF7	0.454	2	0.687	0.19591	0.0917	100
469	megestrol - MCF7	-0.356	2	-0.686	0.19643	0.1727	50
470	norfloxacin - MCF7	0.545	2	0.685	0.1973	0.1628	100
471	0173570-0000 - PC3	-0.312	4	-0.492	0.19827	0.381	50
472	cinnarizine - MCF7	0.474	2	0.685	0.19848	0.071	100
473	merbromin - PC3	-0.184	2	-0.684	0.19866	0.3077	50
474	oxolinic acid - PC3	0.471	2	0.684	0.1987	0.1973	100
475	Prestwick-1103 - MCF7	-0.235	2	-0.684	0.19997	0.3261	50
476	neomycin - MCF7	0.455	2	0.684	0.20005	0.2769	100
477	hydrastinine - PC3	0.436	2	0.682	0.20154	0.1509	100
478	estrone - MCF7	0.507	2	0.682	0.20176	0.1528	100
479	buspirone - MCF7	0.505	2	0.682	0.20194	0.1825	100
480	cefoxitin - MCF7	-0.279	2	-0.681	0.20283	0.1523	50
481	lysergol - MCF7	0.493	2	0.681	0.20315	0.1181	100
482	apramycin - MCF7	0.564	2	0.679	0.20512	0.0827	100
483	GW-8510 - PC3	0.424	2	0.678	0.20641	0.4971	100
484	fludrocortisone - PC3	-0.208	2	-0.678	0.2077	0.2531	50
485	suprofen - MCF7	0.489	2	0.676	0.20965	0.1729	100
486	diethylstilbestrol - MCF7	0.396	3	0.558	0.20984	0.6085	66
487	morantel - PC3	0.469	2	0.675	0.21013	0.1875	100
488	captopril - MCF7	-0.21	2	-0.674	0.21277	0.3585	50
489	luteolin - MCF7	-0.205	2	-0.672	0.21538	0.381	50
490	tiapride - PC3	0.433	2	0.671	0.21625	0.1966	100
491	imidurea - MCF7	0.439	2	0.671	0.21705	0.2256	100
492	amprolium - PC3	0.48	2	0.67	0.21734	0.3916	100
493	isoniazid - MCF7	-0.379	2	-0.671	0.21744	0.1776	50
494	Prestwick-984 - MCF7	0.508	2	0.67	0.21786	0.0942	100
495	cimetidine - MCF7	-0.241	2	-0.67	0.21806	0.1277	50
496	Prestwick-665 - MCF7	0.468	2	0.669	0.2183	0.1296	100
497	salsolinol - MCF7	0.451	2	0.669	0.2185	0.1429	100
498	erythromycin - PC3	0.422	2	0.669	0.21917	0.1527	100
499	0316684-0000 - MCF7	0.445	2	0.669	0.21935	0.2014	100
500	deferoxamine - MCF7	0.339	5	0.439	0.22017	0.2583	60
501	gallamine triethiodide - MCF7	0.493	2	0.668	0.22023	0.2109	100
502	11-deoxy-16,16-dimethylprostaglandin E2 - MCF7	0.442	2	0.668	0.22047	0.2434	100
503	perphenazine - MCF7	-0.208	2	-0.668	0.2208	0.3448	50
504	primaquine - MCF7	0.483	2	0.667	0.22126	0.395	100
505	sulfadoxine - MCF7	0.471	2	0.667	0.22218	0.16	100
506	fenspiride - MCF7	0.431	2	0.665	0.22383	0.0992	100
507	ciclacillin - MCF7	0.577	2	0.665	0.224	0.1141	100
508	Prestwick-1085 - MCF7	0.605	2	0.664	0.2249	0.3453	100
509	epivincamine - MCF7	0.43	2	0.664	0.22566	0.1181	100
510	orphenadrine - MCF7	0.311	3	0.548	0.22781	0.2116	66
511	griseofulvin - PC3	0.454	2	0.662	0.22816	0.1342	100
512	metanephrine - PC3	-0.179	2	-0.663	0.2285	0.2941	50
513	thiocolchicoside - MCF7	0.465	2	0.661	0.22949	0.2649	100
514	15(S)-15-methylprostaglandin E2 - MCF7	0.427	2	0.66	0.23076	0.2335	100
515	citalopram - MCF7	-0.265	2	-0.661	0.23096	0.2293	50
516	foliosidine - MCF7	-0.224	3	-0.546	0.23101	0.2881	66
517	hyoscyamine - PC3	0.512	2	0.66	0.23188	0.0916	100
518	nicardipine - MCF7	0.442	2	0.659	0.23309	0.3057	100
519	mestranol - MCF7	-0.209	2	-0.659	0.23369	0.2612	50
520	erastin - MCF7	0.433	2	0.658	0.2345	0.3436	100
521	naphazoline - PC3	0.399	2	0.658	0.23506	0.1597	100
522	PNU-0230031 - MCF7	0.383	4	0.471	0.23541	0.1783	75
523	N-acetyl-L-leucine - MCF7	0.517	2	0.657	0.23633	0.3008	100
524	ketoprofen - PC3	0.409	2	0.656	0.23679	0.1095	100
525	prasterone - MCF7	0.48	2	0.656	0.23723	0.3431	100
526	thioproperazine - MCF7	0.52	2	0.655	0.23828	0.2795	100
527	omeprazole - MCF7	0.588	2	0.655	0.23874	0.3821	100
528	hydrastine hydrochloride - MCF7	0.511	2	0.654	0.23937	0.1727	100
529	valdecoxib - PC3	0.483	2	0.654	0.24031	0.1931	100
530	dehydrocholic acid - PC3	-0.179	2	-0.652	0.2423	0.2775	50
531	novobiocin - MCF7	-0.292	4	-0.47	0.24279	0.1543	50
532	debrisoquine - MCF7	-0.231	2	-0.652	0.24301	0.1491	50
533	ethisterone - PC3	0.403	2	0.652	0.24353	0.3256	100
534	streptozocin - MCF7	-0.275	2	-0.651	0.24381	0.1696	50
535	oxybuprocaine - MCF7	0.478	2	0.651	0.2442	0.2361	100
536	BCB000039 - PC3	-0.253	2	-0.65	0.24504	0.1747	50
537	etomidate - MCF7	0.445	2	0.65	0.2455	0.264	100
538	AH-6809 - PC3	0.416	2	0.65	0.2457	0.2256	100
539	gossypol - PC3	-0.189	2	-0.649	0.24655	0.2464	50
540	ionomycin - MCF7	-0.128	3	-0.538	0.24663	0.3443	66
541	proguanil - MCF7	0.408	2	0.649	0.24673	0.2795	100
542	rimexolone - MCF7	0.472	2	0.649	0.24748	0.3007	100
543	flutamide - MCF7	-0.273	2	-0.649	0.24762	0.2449	50
544	brinzolamide - MCF7	-0.237	2	-0.648	0.24784	0.2614	50
545	piribedil - MCF7	-0.196	2	-0.648	0.24834	0.1823	50
546	chlorpromazine - PC3	0.272	4	0.465	0.2496	0.3731	75
547	diazoxide - PC3	0.407	2	0.647	0.24965	0.1849	100
548	thiamine - MCF7	-0.345	2	-0.647	0.25011	0.2363	50
549	vinburnine - MCF7	0.508	2	0.646	0.25063	0.3151	100
550	ethisterone - MCF7	0.366	3	0.537	0.25164	0.1367	66
551	levamisole - MCF7	0.517	2	0.645	0.25212	0.1613	100
552	gallamine triethiodide - PC3	0.447	2	0.645	0.2523	0.2676	100
553	kawain - PC3	0.491	2	0.645	0.25323	0.2168	100
554	verapamil - PC3	0.395	2	0.644	0.25411	0.1259	100
555	noretynodrel - MCF7	0.443	2	0.643	0.25502	0.4217	100
556	moroxydine - PC3	0.484	2	0.643	0.25514	0.1532	100
557	rottlerin - MCF7	0.421	3	0.535	0.25515	0.6321	66
558	proxymetacaine - MCF7	0.472	2	0.642	0.25641	0.1519	100
559	sulfadiazine - MCF7	0.431	2	0.642	0.25673	0.0859	100
560	famprofazone - PC3	0.457	2	0.642	0.25685	0.3657	100
561	fluspirilene - MCF7	-0.211	2	-0.642	0.25731	0.3786	50
562	phentolamine - MCF7	-0.11	4	-0.464	0.25761	0.2212	50
563	alverine - PC3	0.49	2	0.64	0.25878	0.2715	100
564	ranitidine - PC3	0.512	2	0.64	0.25925	0.3458	100
565	tropicamide - PC3	-0.306	2	-0.641	0.25933	0.2	50
566	ethoxyquin - MCF7	0.467	2	0.64	0.25947	0.1833	100
567	lasalocid - MCF7	-0.249	2	-0.64	0.26079	0.3774	50
568	amiprilose - MCF7	0.516	2	0.639	0.26104	0.1298	100
569	naftifine - MCF7	0.424	2	0.637	0.26331	0.4485	100
570	orlistat - PC3	-0.205	2	-0.638	0.26343	0.1047	50
571	chloroquine - MCF7	0.538	2	0.637	0.26353	0.2119	100
572	isoconazole - MCF7	0.477	2	0.636	0.26526	0.3333	100
573	altizide - MCF7	-0.215	2	-0.635	0.26816	0.1973	50
574	dicycloverine - MCF7	-0.217	2	-0.635	0.26828	0.3689	50
575	sparteine - MCF7	0.368	2	0.632	0.27053	0.1314	100
576	roxarsone - MCF7	0.402	2	0.632	0.27085	0.2148	100
577	sulfacetamide - PC3	-0.171	2	-0.631	0.27391	0.3596	50
578	paromomycin - MCF7	-0.214	2	-0.63	0.27512	0.3197	50
579	hydrastinine - MCF7	0.488	2	0.629	0.27596	0.1389	100
580	piperacetazine - MCF7	0.416	2	0.628	0.27701	0.3721	100
581	gemfibrozil - MCF7	0.432	2	0.627	0.27842	0.1477	100
582	ketanserin - MCF7	0.461	2	0.627	0.27874	0.3741	100
583	tinidazole - PC3	-0.288	2	-0.627	0.27934	0.3423	50
584	metixene - MCF7	0.431	2	0.626	0.27953	0.3814	100
585	vincamine - MCF7	-0.286	3	-0.522	0.28085	0.4162	66
586	geldanamycin - HL60	0.447	3	0.522	0.28193	0.4915	66
587	ethambutol - PC3	0.387	2	0.624	0.28341	0.1985	100
588	tacrolimus - MCF7	-0.309	3	-0.521	0.28371	0.4194	66
589	levonorgestrel - PC3	0.409	2	0.623	0.28413	0.3077	100
590	C-75 - PC3	-0.262	2	-0.624	0.2846	0.1122	50
591	theophylline - MCF7	0.457	2	0.623	0.28532	0.2905	100
592	gossypol - MCF7	0.393	3	0.521	0.28541	0.4503	66
593	ciprofloxacin - PC3	-0.176	2	-0.623	0.28629	0.3214	50
594	minaprine - PC3	-0.191	2	-0.622	0.28757	0.5133	50
595	oxedrine - MCF7	0.416	2	0.621	0.28763	0.1635	100
596	etiocholanolone - MCF7	-0.192	3	-0.518	0.29034	0.5762	66
597	benzylpenicillin - MCF7	0.428	2	0.62	0.29049	0.2612	100
598	tranexamic acid - MCF7	-0.345	2	-0.618	0.29347	0.4759	50
599	iopanoic acid - MCF7	0.351	2	0.617	0.29381	0.4851	100
600	betazole - PC3	0.313	2	0.616	0.29667	0.179	100
601	prednisone - PC3	0.378	2	0.615	0.2981	0.2819	100
602	khellin - PC3	-0.233	2	-0.615	0.29878	0.271	50
603	2-aminobenzenesulfonamide - MCF7	-0.324	2	-0.611	0.3053	0.3758	50
604	metolazone - PC3	-0.284	2	-0.609	0.30731	0.605	50
605	tonzonium bromide - MCF7	0.247	2	0.609	0.30741	0.5054	50
606	flavoxate - MCF7	0.165	2	0.609	0.30759	0.1149	50
607	PF-00539745-00 - PC3	-0.182	2	-0.609	0.3087	0.3796	50
608	2,6-dimethylpiperidine - MCF7	0.31	3	0.509	0.31063	0.0902	66
609	ciprofloxacin - MCF7	0.304	2	0.607	0.31077	0.2029	50
610	biperiden - MCF7	-0.316	3	-0.508	0.31101	0.5915	66
611	nifurtimox - MCF7	0.259	2	0.606	0.31134	0.2157	50
612	SB-202190 - MCF7	0.395	3	0.509	0.31143	0.2443	66
613	furazolidone - MCF7	-0.271	2	-0.607	0.3116	0.3731	50
614	flunarizine - MCF7	0.315	2	0.606	0.3116	0.4303	50
615	moxisylyte - MCF7	0.274	2	0.604	0.31474	0.4453	50
616	irinotecan - MCF7	-0.252	2	-0.605	0.31538	0.5263	50
617	asiaticoside - MCF7	0.24	2	0.603	0.31576	0.3007	50
618	mesalazine - MCF7	-0.471	3	-0.506	0.31706	0.2785	66
619	nisoxetine - MCF7	0.199	2	0.602	0.3186	0.4013	50
620	dipyridamole - PC3	-0.261	2	-0.602	0.31888	0.2994	50
621	trifluridine - MCF7	0.415	2	0.602	0.31914	0.4457	50
622	genistein - PC3	-0.193	3	-0.503	0.32253	0.4417	66
623	pioglitazone - MCF7	-0.203	6	-0.363	0.32303	0.4328	50
624	5248896 - MCF7	0.248	2	0.599	0.32337	0.45	50
625	resveratrol - PC3	-0.328	2	-0.598	0.32594	0.3065	50
626	hydroflumethiazide - MCF7	0.283	2	0.597	0.32707	0.3954	50
627	MK-886 - MCF7	-0.287	2	-0.597	0.32743	0.298	50
628	ethaverine - MCF7	0.249	2	0.596	0.32749	0.463	50
629	sulindac - MCF7	-0.229	4	-0.436	0.32819	0.3407	50
630	metyrapone - MCF7	0.228	2	0.594	0.33154	0.2701	50
631	norethisterone - MCF7	0.208	2	0.593	0.33184	0.4188	50
632	GW-8510 - MCF7	0.318	2	0.593	0.33284	0.6563	50
633	adrenosterone - MCF7	0.228	2	0.593	0.33307	0.3252	50
634	nicergoline - MCF7	0.225	2	0.592	0.33419	0.4563	50
635	metampicillin - MCF7	-0.2	2	-0.592	0.33544	0.4233	50
636	isoniazid - PC3	-0.277	2	-0.591	0.33636	0.4241	50
637	acetazolamide - MCF7	0.28	2	0.591	0.33647	0.4412	50
638	triflusal - MCF7	0.321	2	0.59	0.33697	0.5038	50
639	C-75 - MCF7	0.286	2	0.59	0.33822	0.4295	50
640	etoposide - MCF7	-0.214	2	-0.59	0.33898	0.5583	50
641	tetryzoline - MCF7	-0.314	2	-0.589	0.34037	0.1879	50
642	scoulerine - MCF7	0.175	2	0.588	0.34129	0.4451	50
643	levonorgestrel - MCF7	0.377	3	0.496	0.34212	0.5095	66
644	(+/-)-catechin - MCF7	0.272	2	0.587	0.3424	0.2207	50
645	sulfaguanidine - PC3	-0.197	2	-0.586	0.34469	0.5859	50
646	azlocillin - MCF7	0.24	2	0.586	0.34471	0.1892	50
647	midodrine - PC3	-0.247	2	-0.586	0.34516	0.6525	50
648	pyrimethamine - MCF7	0.209	2	0.585	0.34612	0.311	50
649	merbromin - MCF7	-0.373	2	-0.585	0.34719	0.3629	50
650	5194442 - PC3	-0.196	2	-0.585	0.34739	0.5094	50
651	diphenylpyraline - PC3	-0.204	2	-0.584	0.34767	0.2063	50
652	oxolamine - MCF7	-0.183	2	-0.584	0.34795	0.268	50
653	mepyramine - MCF7	0.271	2	0.582	0.34983	0.4161	50
654	natamycin - MCF7	0.22	2	0.582	0.35045	0.3667	50
655	benzamil - PC3	0.301	2	0.581	0.35174	0.4151	50
656	labetalol - MCF7	-0.246	2	-0.581	0.3522	0.3056	50
657	oleandomycin - MCF7	0.263	2	0.58	0.35409	0.2539	50
658	rifabutin - MCF7	0.395	2	0.579	0.3554	0.5585	50
659	androsterone - MCF7	0.331	2	0.576	0.35914	0.3696	50
660	tretinoin - HL60	0.398	5	0.383	0.35977	0.7579	60
661	tolbutamide - PC3	-0.272	2	-0.577	0.36023	0.2546	50
662	etiocholanolone - PC3	-0.232	2	-0.576	0.36157	0.5137	50
663	0225151-0000 - PC3	0.149	2	0.575	0.36182	0.3434	50
664	glycopyrronium bromide - MCF7	0.208	2	0.575	0.36192	0.3758	50
665	amantadine - MCF7	-0.252	2	-0.575	0.36268	0.4354	50
666	carbimazole - MCF7	-0.282	2	-0.574	0.36427	0.4559	50
667	vincamine - PC3	-0.303	2	-0.573	0.36632	0.4398	50
668	pheniramine - MCF7	-0.344	2	-0.572	0.36785	0.5762	50
669	liothyronine - MCF7	0.36	2	0.571	0.36793	0.3359	50
670	tinidazole - MCF7	-0.123	3	-0.485	0.36808	0.3694	66
671	antimycin A - PC3	0.26	2	0.571	0.36813	0.4408	50
672	hydralazine - MCF7	0.274	3	0.484	0.3695	0.4706	66
673	CP-320650-01 - MCF7	-0.114	4	-0.421	0.37001	0.5882	50
674	nomifensine - PC3	0.159	2	0.57	0.37037	0.2759	50
675	dioxybenzone - MCF7	0.427	2	0.569	0.3722	0.4317	50
676	etodolac - MCF7	0.269	2	0.569	0.3728	0.4397	50
677	sulfinpyrazone - MCF7	0.189	2	0.568	0.37425	0.219	50
678	seneciphylline - MCF7	0.362	2	0.567	0.37443	0.6535	50
679	syrosingopine - MCF7	0.263	2	0.567	0.37534	0.685	50
680	pramocaine - MCF7	0.403	3	0.482	0.37561	0.3669	66
681	mefloquine - MCF7	0.273	2	0.567	0.3761	0.6489	50
682	esculin - MCF7	0.251	2	0.566	0.37759	0.1639	50
683	meclofenamic acid - MCF7	-0.362	2	-0.566	0.37864	0.4331	50
684	canadine - MCF7	-0.308	2	-0.564	0.38178	0.6897	50
685	glibenclamide - MCF7	0.28	2	0.563	0.38274	0.5546	50
686	copper sulfate - MCF7	-0.251	2	-0.563	0.38399	0.2869	50
687	butirosin - MCF7	-0.199	2	-0.562	0.38584	0.2727	50
688	azacyclonol - PC3	-0.203	2	-0.561	0.38618	0.5575	50
689	metamizole sodium - MCF7	0.362	3	0.477	0.38667	0.3588	66
690	monobenzone - MCF7	0.305	2	0.56	0.38777	0.4036	50
691	monensin - PC3	-0.292	2	-0.56	0.38787	0.5338	50
692	ritodrine - MCF7	0.276	2	0.558	0.39061	0.5714	50
693	semustine - MCF7	-0.273	2	-0.558	0.39177	0.4889	50
694	pyrantel - PC3	0.176	2	0.554	0.39638	0.4757	50
695	naftidrofuryl - MCF7	-0.259	2	-0.555	0.39745	0.32	50
696	methotrexate - PC3	-0.076	3	-0.473	0.39754	0.5241	66
697	dihydrostreptomycin - PC3	-0.248	2	-0.554	0.3989	0.5301	50
698	sulfamerazine - MCF7	0.368	3	0.472	0.39937	0.5294	66
699	oxymetazoline - PC3	0.226	2	0.553	0.39964	0.3623	50
700	fulvestrant - HL60	0.298	6	0.338	0.40159	0.6096	66
701	depudecin - MCF7	0.281	2	0.551	0.40264	0.3438	50
702	CP-944629 - PC3	-0.359	2	-0.551	0.40308	0.6954	50
703	repaglinide - MCF7	0.234	2	0.55	0.40387	0.5431	50
704	0175029-0000 - MCF7	0.316	2	0.549	0.40592	0.6601	50
705	STOCK1N-28457 - MCF7	0.292	2	0.548	0.40693	0.3543	50
706	phensuximide - MCF7	0.32	2	0.548	0.40749	0.3985	50
707	methotrexate - HL60	-0.203	2	-0.548	0.40882	0.5329	50
708	phenformin - PC3	-0.322	2	-0.547	0.41029	0.5	50
709	pronetalol - MCF7	0.27	2	0.546	0.41053	0.4583	50
710	metoprolol - MCF7	-0.237	2	-0.546	0.41161	0.5227	50
711	imipramine - MCF7	0.236	2	0.545	0.41169	0.4567	50
712	prednisone - MCF7	-0.207	2	-0.546	0.41206	0.2645	50
713	loxapine - MCF7	0.192	2	0.545	0.41224	0.3514	50
714	lisinopril - MCF7	0.235	2	0.544	0.41467	0.3451	50
715	mexiletine - PC3	0.263	2	0.542	0.41759	0.2248	50
716	N-acetylmuramic acid - MCF7	-0.263	2	-0.543	0.41787	0.3354	50
717	cinoxacin - MCF7	0.379	2	0.541	0.42002	0.3356	50
718	vinblastine - MCF7	-0.271	2	-0.542	0.42008	0.4895	50
719	levobunolol - MCF7	-0.253	2	-0.541	0.42129	0.4771	50
720	PF-01378883-00 - PC3	0.286	2	0.541	0.42133	0.3077	50
721	mefenamic acid - MCF7	0.253	2	0.54	0.4222	0.4493	50
722	bicuculline - MCF7	0.392	2	0.539	0.42401	0.5299	50
723	CP-319743 - PC3	-0.266	2	-0.539	0.42608	0.3707	50
724	skimmianine - MCF7	0.274	2	0.538	0.42632	0.4841	50
725	doxylamine - PC3	0.27	2	0.537	0.42872	0.3214	50
726	protriptyline - MCF7	0.233	2	0.536	0.43079	0.6412	50
727	dihydrostreptomycin - MCF7	0.328	2	0.536	0.43111	0.2361	50
728	quipazine - MCF7	-0.31	2	-0.535	0.43203	0.3077	50
729	cefadroxil - MCF7	0.27	2	0.535	0.4322	0.3488	50
730	flurbiprofen - MCF7	0.269	3	0.459	0.4323	0.6197	66
731	lithocholic acid - MCF7	0.34	3	0.458	0.43422	0.306	66
732	3-nitropropionic acid - PC3	0.27	2	0.533	0.43566	0.304	50
733	zimeldine - MCF7	0.293	2	0.533	0.43638	0.482	50
734	progesterone - MCF7	0.268	2	0.532	0.43711	0.4171	50
735	fenbufen - PC3	-0.273	2	-0.532	0.43715	0.7541	50
736	deferoxamine - PC3	0.264	3	0.457	0.43746	0.4933	66
737	SC-19220 - MCF7	0.263	2	0.532	0.43843	0.3613	50
738	AG-028671 - PC3	-0.225	2	-0.53	0.44085	0.56	50
739	nortriptyline - MCF7	0.34	2	0.53	0.44173	0.7512	50
740	Y-27632 - MCF7	0.337	2	0.529	0.44284	0.4884	50
741	quercetin - MCF7	-0.189	4	-0.397	0.44351	0.3468	50
742	propranolol - MCF7	0.392	2	0.528	0.44457	0.2676	50
743	paroxetine - MCF7	0.271	2	0.527	0.44606	0.329	50
744	Prestwick-665 - PC3	0.208	2	0.527	0.44686	0.4876	50
745	cinchocaine - MCF7	0.287	2	0.526	0.44835	0.4305	50
746	Prestwick-1100 - MCF7	0.284	2	0.524	0.45179	0.3791	50
747	meropenem - MCF7	0.278	2	0.523	0.45334	0.4786	50
748	molsidomine - MCF7	0.288	2	0.523	0.45473	0.44	50
749	meclofenoxate - MCF7	0.192	3	0.451	0.45491	0.3985	66
750	nimesulide - MCF7	0.198	2	0.522	0.45594	0.3786	50
751	meclocycline - MCF7	-0.302	2	-0.521	0.45831	0.3709	50
752	doxorubicin - MCF7	0.293	2	0.518	0.4632	0.75	50
753	Prestwick-981 - MCF7	0.207	2	0.516	0.46654	0.4803	50
754	tretinoin - PC3	-0.067	4	-0.389	0.46858	0.5936	50
755	0198306-0000 - MCF7	0.21	2	0.515	0.46964	0.4277	50
756	diprophylline - MCF7	0.28	2	0.513	0.47177	0.5556	50
757	meclozine - MCF7	0.214	3	0.444	0.47214	0.6407	66
758	pirinixic acid - PC3	-0.208	2	-0.513	0.47403	0.5783	50
759	nialamide - PC3	0.246	2	0.512	0.47411	0.3458	50
760	meticrane - MCF7	0.263	2	0.512	0.47483	0.4933	50
761	decamethonium bromide - MCF7	-0.252	2	-0.512	0.47551	0.4809	50
762	PHA-00767505E - MCF7	-0.256	2	-0.512	0.476	0.648	50
763	butamben - MCF7	-0.312	2	-0.511	0.47698	0.5211	50
764	terazosin - MCF7	-0.307	2	-0.511	0.47735	0.6424	50
765	bergenin - MCF7	0.327	2	0.51	0.47827	0.3879	50
766	estropipate - MCF7	-0.316	2	-0.51	0.47839	0.4718	50
767	fluvastatin - MCF7	0.213	2	0.507	0.48509	0.4656	50
768	glipizide - PC3	0.295	2	0.507	0.48549	0.3382	50
769	hesperidin - MCF7	0.365	2	0.506	0.48644	0.2125	50
770	metformin - PC3	0.188	2	0.506	0.48664	0.7321	50
771	vorinostat - PC3	0.247	2	0.505	0.48809	0.8243	50
772	(-)-MK-801 - MCF7	0.304	2	0.504	0.48986	0.4296	50
773	norfloxacin - PC3	0.317	2	0.504	0.49006	0.3982	50
774	sulfaguanidine - MCF7	0.201	2	0.504	0.4904	0.6015	50
775	paracetamol - MCF7	-0.295	2	-0.502	0.4941	0.3179	50
776	ketorolac - MCF7	0.278	2	0.502	0.49465	0.5971	50
777	cyclobenzaprine - MCF7	0.245	2	0.502	0.49511	0.6833	50
778	PF-00562151-00 - MCF7	0.336	4	0.379	0.49619	0.4877	75
779	retrorsine - MCF7	0.224	2	0.501	0.49662	0.2656	50
780	danazol - MCF7	0.315	2	0.5	0.49757	0.4364	50
781	tolazoline - PC3	-0.194	2	-0.499	0.50421	0.7333	50
782	antazoline - MCF7	0.284	2	0.498	0.50547	0.5625	50
783	7-aminocephalosporanic acid - MCF7	-0.084	2	-0.498	0.50837	0.4148	50
784	ticlopidine - PC3	0.191	2	0.498	0.50877	0.344	50
785	homosalate - PC3	0.216	2	0.497	0.50934	0.3404	50
786	sulfadimidine - MCF7	0.353	3	0.43	0.51022	0.4792	66
787	benzydamine - MCF7	0.3	2	0.497	0.51036	0.5333	50
788	nadolol - MCF7	-0.401	2	-0.497	0.51036	0.7438	50
789	isoxsuprine - PC3	0.194	2	0.495	0.51666	0.4096	50
790	meclofenamic acid - PC3	-0.357	2	-0.495	0.51698	0.6929	50
791	16-phenyltetranorprostaglandin E2 - MCF7	-0.396	2	-0.495	0.51758	0.6023	50
792	apomorphine - PC3	-0.289	2	-0.495	0.51758	0.5233	50
793	H-7 - MCF7	0.35	2	0.495	0.51877	0.8056	50
794	bromocriptine - PC3	0.323	2	0.495	0.51936	0.4149	50
795	lidoflazine - MCF7	-0.389	2	-0.494	0.52074	0.3846	50
796	lynestrenol - MCF7	0.33	2	0.494	0.52328	0.5522	50
797	thioridazine - HL60	0.349	4	0.372	0.5235	0.8342	50
798	pindolol - MCF7	0.197	2	0.494	0.5239	0.655	50
799	betulin - MCF7	0.185	2	0.493	0.52507	0.3716	50
800	iobenguane - MCF7	0.221	2	0.493	0.52571	0.4428	50
801	kinetin - MCF7	-0.382	2	-0.493	0.52599	0.4248	50
802	aceclofenac - MCF7	0.162	2	0.493	0.5264	0.4595	50
803	isopropamide iodide - MCF7	0.396	2	0.493	0.5264	0.365	50
804	mebeverine - MCF7	-0.048	2	-0.492	0.52835	0.4286	50
805	glipizide - MCF7	-0.111	2	-0.492	0.52881	0.2924	50
806	atractyloside - PC3	0.389	2	0.492	0.53098	0.7241	50
807	boldine - MCF7	0.294	2	0.491	0.53485	0.2727	50
808	altretamine - MCF7	0.081	2	0.49	0.53543	0.3651	50
809	rolitetracycline - MCF7	0.284	2	0.49	0.5361	0.6642	50
810	ergocalciferol - MCF7	-0.178	2	-0.49	0.5364	0.3841	50
811	nicergoline - PC3	0.204	2	0.49	0.53686	0.5227	50
812	serotonin - MCF7	0.352	3	0.42	0.53732	0.4823	66
813	terbutaline - MCF7	-0.014	2	-0.489	0.53954	0.5681	50
814	calycanthine - MCF7	-0.123	2	-0.489	0.54026	0.4713	50
815	propidium iodide - MCF7	0.384	2	0.489	0.54096	0.3582	50
816	ramifenazone - MCF7	-0.124	2	-0.489	0.54115	0.4717	50
817	amrinone - MCF7	-0.173	2	-0.489	0.54356	0.5159	50
818	sisomicin - MCF7	0.382	2	0.488	0.54577	0.3139	50
819	trifluoperazine - PC3	0.367	3	0.417	0.54579	0.8112	66
820	procyclidine - MCF7	0.173	2	0.488	0.54642	0.6528	50
821	thiamphenicol - MCF7	-0.108	2	-0.487	0.54897	0.6395	50
822	0173570-0000 - MCF7	-0.36	2	-0.487	0.54952	0.6348	50
823	guaifenesin - PC3	-0.083	2	-0.487	0.55042	0.8191	50
824	halcinonide - PC3	0.21	2	0.486	0.55062	0.4927	50
825	mesoridazine - MCF7	0.379	2	0.486	0.55275	0.4576	50
826	pergolide - MCF7	-0.358	2	-0.486	0.55356	0.546	50
827	hesperetin - MCF7	0.313	2	0.486	0.55442	0.5108	50
828	dropropizine - MCF7	-0.166	2	-0.485	0.55738	0.6211	50
829	piracetam - MCF7	0.184	2	0.484	0.55853	0.4444	50
830	coralyne - MCF7	-0.129	2	-0.484	0.55929	0.5433	50
831	gentamicin - PC3	-0.302	2	-0.484	0.5605	0.6778	50
832	propofol - MCF7	0.133	2	0.484	0.56141	0.6471	50
833	benzonatate - MCF7	0.241	2	0.483	0.5633	0.4581	50
834	midecamycin - MCF7	0.153	2	0.483	0.56396	0.3333	50
835	loperamide - MCF7	0.35	3	0.411	0.56406	0.8122	66
836	propantheline bromide - MCF7	-0.043	2	-0.483	0.56448	0.4807	50
837	baclofen - PC3	-0.233	2	-0.482	0.56615	0.7302	50
838	clemastine - MCF7	-0.349	2	-0.482	0.56678	0.5536	50
839	econazole - MCF7	0.216	2	0.482	0.56746	0.8534	50
840	risperidone - MCF7	0.369	2	0.482	0.56746	0.2429	50
841	prednicarbate - MCF7	-0.057	2	-0.482	0.56813	0.4276	50
842	butoconazole - MCF7	0.269	2	0.481	0.56984	0.6889	50
843	thiethylperazine - MCF7	-0.272	2	-0.481	0.57253	0.3121	50
844	diflunisal - PC3	0.278	2	0.481	0.57281	0.4455	50
845	rolipram - MCF7	0.138	2	0.48	0.57398	0.5	50
846	dinoprostone - MCF7	-0.222	2	-0.48	0.5741	0.4795	50
847	dorzolamide - MCF7	-0.219	2	-0.48	0.57483	0.5067	50
848	Prestwick-685 - PC3	0.263	2	0.48	0.57517	0.6636	50
849	hexylcaine - MCF7	0.069	2	0.48	0.57517	0.3521	50
850	citiolone - PC3	-0.179	2	-0.48	0.57607	0.8763	50
851	SB-203580 - PC3	0.366	2	0.48	0.5772	0.4407	50
852	anabasine - MCF7	-0.188	2	-0.479	0.57776	0.6358	50
853	cycloserine - MCF7	0.366	2	0.479	0.5779	0.6985	50
854	bupivacaine - MCF7	-0.024	2	-0.479	0.57883	0.4762	50
855	dienestrol - MCF7	-0.118	2	-0.479	0.58048	0.5	50
856	quinethazone - PC3	0.364	2	0.478	0.58251	0.4428	50
857	hexetidine - MCF7	-0.012	2	-0.477	0.58537	0.3889	50
858	cefalexin - MCF7	0.367	3	0.403	0.58641	0.7295	66
859	amitriptyline - PC3	0.235	2	0.476	0.59102	0.8564	50
860	acetohexamide - MCF7	-0.319	2	-0.476	0.59157	0.5127	50
861	betonicine - MCF7	0.158	3	0.401	0.59274	0.4286	66
862	letrozole - MCF7	-0.054	2	-0.475	0.59497	0.3404	50
863	cisapride - MCF7	0.358	2	0.474	0.59575	0.5562	50
864	tiratricol - MCF7	0.358	2	0.474	0.59686	0.4915	50
865	esculetin - MCF7	0.234	2	0.474	0.59825	0.681	50
866	raloxifene - HL60	-0.246	2	-0.474	0.59849	0.6087	50
867	felodipine - MCF7	0.324	5	0.317	0.59874	0.8325	60
868	triamterene - MCF7	-0.328	2	-0.473	0.60048	0.5056	50
869	amoxicillin - MCF7	0.288	2	0.473	0.60205	0.5633	50
870	clemizole - PC3	-0.057	2	-0.473	0.60221	0.7665	50
871	pirinixic acid - MCF7	-0.231	2	-0.472	0.60265	0.5163	50
872	colforsin - MCF7	0.103	2	0.472	0.6038	0.679	50
873	miconazole - MCF7	0.318	2	0.472	0.60462	0.6888	50
874	dilazep - MCF7	0.127	2	0.472	0.60515	0.4762	50
875	ethoxyquin - PC3	0.237	2	0.471	0.60629	0.6687	50
876	Prestwick-682 - MCF7	-0.292	2	-0.471	0.60651	0.5484	50
877	rescinnamine - MCF7	0.355	2	0.471	0.60672	0.7389	50
878	diphenhydramine - MCF7	-0.265	2	-0.471	0.60706	0.6667	50
879	canrenoic acid - MCF7	-0.094	2	-0.471	0.60776	0.4942	50
880	eticlopride - MCF7	-0.266	2	-0.471	0.60893	0.5124	50
881	nocodazole - PC3	0.184	2	0.471	0.60939	0.625	50
882	noscapine - MCF7	0.08	2	0.47	0.60985	0.439	50
883	cyanocobalamin - MCF7	-0.096	2	-0.47	0.61112	0.4208	50
884	lobeline - MCF7	0.354	2	0.47	0.61156	0.3382	50
885	bumetanide - MCF7	-0.124	2	-0.47	0.61235	0.7594	50
886	CP-319743 - MCF7	0.354	2	0.47	0.61247	0.6944	50
887	suramin sodium - PC3	-0.323	2	-0.469	0.61452	0.6571	50
888	kaempferol - MCF7	-0.236	2	-0.469	0.61597	0.5282	50
889	ketoprofen - MCF7	0.324	3	0.392	0.61616	0.5496	66
890	levodopa - PC3	-0.202	2	-0.469	0.61653	0.7633	50
891	bromocriptine - MCF7	0.182	2	0.468	0.6175	0.6067	50
892	pentolonium - MCF7	0.353	2	0.468	0.61927	0.5337	50
893	atractyloside - MCF7	-0.078	2	-0.468	0.62052	0.7165	50
894	methylprednisolone - MCF7	0.301	2	0.468	0.62058	0.6233	50
895	foliosidine - PC3	-0.237	2	-0.467	0.62358	0.5876	50
896	alsterpaullone - PC3	-0.214	2	-0.467	0.62404	0.7609	50
897	betazole - MCF7	-0.2	2	-0.466	0.62521	0.6307	50
898	pyrantel - MCF7	-0.064	2	-0.466	0.62563	0.4821	50
899	BCB000040 - MCF7	-0.077	2	-0.466	0.62637	0.5221	50
900	urapidil - MCF7	0.287	2	0.466	0.6271	0.6164	50
901	ivermectin - PC3	0.32	2	0.465	0.62822	0.7333	50
902	isoconazole - PC3	0.349	2	0.465	0.62885	0.6667	50
903	homatropine - MCF7	-0.038	2	-0.465	0.62889	0.5933	50
904	penbutolol - MCF7	0.348	2	0.465	0.63094	0.8299	50
905	pyrimethamine - PC3	0.304	2	0.464	0.63195	0.6708	50
906	griseofulvin - MCF7	0.347	2	0.464	0.63255	0.5256	50
907	carisoprodol - MCF7	0.346	2	0.464	0.63323	0.4662	50
908	tolfenamic acid - PC3	0.231	2	0.463	0.63504	0.5402	50
909	methyldopa - MCF7	0.148	3	0.384	0.63863	0.5044	66
910	ascorbic acid - MCF7	-0.309	2	-0.463	0.63881	0.6772	50
911	cefepime - MCF7	0.089	2	0.462	0.63939	0.4071	50
912	benfluorex - MCF7	0.344	2	0.462	0.64092	0.7733	50
913	myosmine - PC3	0.181	2	0.461	0.64199	0.6403	50
914	tamoxifen - MCF7	0.205	4	0.337	0.6425	0.7278	50
915	gemfibrozil - PC3	0.307	2	0.461	0.64251	0.5333	50
916	piperine - MCF7	-0.048	2	-0.461	0.64293	0.5465	50
917	ursolic acid - MCF7	-0.075	2	-0.461	0.64348	0.6033	50
918	folic acid - MCF7	-0.092	2	-0.461	0.64398	0.7103	50
919	paroxetine - PC3	0.282	2	0.46	0.64482	0.3952	50
920	amoxapine - PC3	-0.256	2	-0.46	0.64619	0.771	50
921	fenbendazole - PC3	-0.024	2	-0.46	0.6472	0.4132	50
922	sulfabenzamide - MCF7	0.211	2	0.459	0.64959	0.6136	50
923	terconazole - MCF7	0.342	2	0.459	0.6507	0.7	50
924	aceclofenac - PC3	0.308	2	0.459	0.65112	0.4839	50
925	spiramycin - PC3	-0.112	2	-0.459	0.6513	0.4267	50
926	tolbutamide - MCF7	0.151	4	0.335	0.65159	0.6863	50
927	pepstatin - MCF7	-0.015	2	-0.459	0.65287	0.4969	50
928	cytisine - MCF7	-0.014	2	-0.458	0.65386	0.4483	50
929	hydrochlorothiazide - MCF7	-0.061	2	-0.458	0.65537	0.7067	50
930	niclosamide - MCF7	0.341	2	0.457	0.65663	0.8895	50
931	thioridazine - PC3	0.215	5	0.302	0.65673	0.9346	60
932	velnacrine - MCF7	-0.036	2	-0.457	0.65694	0.527	50
933	tiapride - MCF7	0.34	2	0.457	0.65752	0.4658	50
934	strophanthidin - MCF7	0.34	2	0.456	0.65812	0.8272	50
935	suxibuzone - MCF7	0.34	2	0.456	0.65931	0.579	50
936	pimethixene - MCF7	-0.229	2	-0.457	0.65949	0.6563	50
937	flufenamic acid - PC3	0.257	2	0.456	0.65979	0.6441	50
938	salbutamol - MCF7	0.339	2	0.456	0.66009	0.5513	50
939	spironolactone - MCF7	0.339	2	0.456	0.66072	0.6419	50
940	phentolamine - PC3	0.172	2	0.455	0.66134	0.5031	50
941	pivampicillin - MCF7	0.339	2	0.455	0.66186	0.6812	50
942	chlortetracycline - PC3	-0.035	2	-0.456	0.66215	0.7514	50
943	ioversol - MCF7	0.339	2	0.455	0.66239	0.4803	50
944	suloctidil - MCF7	0.339	2	0.455	0.66283	0.8365	50
945	flunisolide - MCF7	0.285	3	0.375	0.66499	0.7557	66
946	N-acetyl-L-aspartic acid - MCF7	0.337	2	0.454	0.66651	0.6242	50
947	promazine - MCF7	0.364	3	0.374	0.6684	0.7658	66
948	iocetamic acid - MCF7	0.336	2	0.452	0.67323	0.5267	50
949	diphemanil metilsulfate - MCF7	-0.071	2	-0.452	0.67444	0.5685	50
950	dihydroergotamine - PC3	0.233	2	0.451	0.67462	0.5404	50
951	ketoconazole - MCF7	0.335	2	0.451	0.67524	0.5714	50
952	clofibrate - MCF7	0.171	2	0.451	0.67611	0.703	50
953	levcycloserine - PC3	0.335	2	0.451	0.67611	0.7009	50
954	sulfadimidine - PC3	-0.021	2	-0.451	0.67834	0.704	50
955	lisuride - MCF7	-0.139	2	-0.45	0.67929	0.8268	50
956	chlorcyclizine - PC3	0.22	2	0.45	0.68001	0.8176	50
957	zomepirac - MCF7	0.292	2	0.45	0.6805	0.594	50
958	aminophenazone - MCF7	0.333	2	0.449	0.68098	0.5882	50
959	nitrofurantoin - MCF7	0.281	2	0.449	0.68211	0.6798	50
960	salbutamol - PC3	0.333	2	0.449	0.68211	0.7485	50
961	propoxycaine - MCF7	0.333	2	0.449	0.68285	0.5	50
962	BCB000038 - MCF7	-0.301	2	-0.449	0.68382	0.871	50
963	F0447-0125 - MCF7	0.2	2	0.449	0.68404	0.8168	50
964	brompheniramine - MCF7	0.085	2	0.448	0.68442	0.5192	50
965	chenodeoxycholic acid - MCF7	-0.025	2	-0.449	0.68448	0.7465	50
966	tranexamic acid - PC3	0.217	2	0.448	0.68553	0.8344	50
967	khellin - MCF7	-0.14	2	-0.449	0.68601	0.8077	50
968	oxantel - MCF7	0.141	2	0.448	0.68615	0.6338	50
969	chlortetracycline - MCF7	0.027	2	-0.448	0.68718	0.6567	50
970	mefexamide - MCF7	-0.083	2	-0.448	0.68796	0.6061	50
971	thiostrepton - MCF7	0.331	2	0.447	0.68895	0.9126	50
972	(+)-chelidonine - MCF7	-0.066	2	-0.447	0.69082	0.4631	50
973	lovastatin - MCF7	-0.064	2	-0.447	0.6918	0.6129	50
974	trimethoprim - MCF7	0.33	2	0.445	0.69563	0.6533	50
975	tropine - MCF7	-0.005	2	-0.445	0.69697	0.5165	50
976	alprenolol - MCF7	0.329	2	0.444	0.69824	0.4435	50
977	isosorbide - MCF7	0.329	2	0.444	0.6987	0.5674	50
978	practolol - MCF7	0.329	2	0.443	0.70094	0.7227	50
979	butacaine - MCF7	-0.076	2	-0.442	0.70416	0.6607	50
980	erythromycin - MCF7	-0.274	2	-0.442	0.70416	0.6031	50
981	fusidic acid - MCF7	0.328	2	0.442	0.70426	0.5772	50
982	isocorydine - MCF7	0.328	2	0.442	0.70561	0.637	50
983	mephenesin - MCF7	0.328	2	0.441	0.70613	0.5638	50
984	mephenytoin - MCF7	-0.035	2	-0.442	0.70615	0.6284	50
985	citiolone - MCF7	0.3	3	0.36	0.70655	0.651	66
986	isoxicam - MCF7	-0.237	2	-0.441	0.70736	0.7733	50
987	prochlorperazine - PC3	0.3	3	0.36	0.70748	0.8125	66
988	physostigmine - MCF7	0.328	2	0.441	0.70899	0.6364	50
989	carcinine - MCF7	0.093	2	0.44	0.7107	0.4341	50
990	hydroxyzine - MCF7	0.093	2	0.44	0.71152	0.5385	50
991	pimozide - MCF7	-0.096	2	-0.44	0.71174	0.7982	50
992	guanabenz - MCF7	-0.118	2	-0.439	0.71309	0.6912	50
993	dl-alpha tocopherol - MCF7	-0.001	2	-0.438	0.71544	0.5025	50
994	dyclonine - MCF7	0.005	2	-0.438	0.71738	0.6606	50
995	ursolic acid - PC3	0.08	2	0.438	0.7176	0.6286	50
996	flumequine - MCF7	-0.052	2	-0.438	0.71774	0.7662	50
997	diethylcarbamazine - MCF7	-0.021	2	-0.438	0.71818	0.5965	50
998	todralazine - PC3	0.277	2	0.437	0.72029	0.6383	50
999	Trolox C - MCF7	0.267	2	0.437	0.72066	0.6741	50
1000	josamycin - PC3	-0.038	2	-0.436	0.7223	0.6797	50
1001	carbinoxamine - MCF7	0.324	2	0.436	0.72297	0.7047	50
1002	hecogenin - MCF7	-0.063	2	-0.436	0.72321	0.79	50
1003	ribostamycin - MCF7	-0.06	2	-0.436	0.72357	0.6488	50
1004	rofecoxib - MCF7	-0.104	4	-0.314	0.72506	0.6482	50
1005	SR-95531 - MCF7	0.312	2	0.435	0.72583	0.5294	50
1006	desipramine - MCF7	0.323	2	0.435	0.72583	0.8603	50
1007	hesperetin - PC3	0.183	2	0.434	0.72898	0.5164	50
1008	zaprinast - MCF7	0.322	2	0.434	0.72898	0.6087	50
1009	AG-012559 - PC3	0.145	2	0.434	0.72939	0.6829	50
1010	spectinomycin - MCF7	0.322	2	0.433	0.73063	0.6181	50
1011	azaperone - MCF7	0.049	2	0.433	0.73156	0.6951	50
1012	naloxone - PC3	0.169	2	0.433	0.73156	0.7157	50
1013	aztreonam - PC3	0.237	2	0.433	0.73216	0.7403	50
1014	furosemide - MCF7	0.321	2	0.433	0.73216	0.6812	50
1015	SR-95639A - MCF7	0.06	2	0.432	0.73299	0.6667	50
1016	carteolol - MCF7	-0.038	2	-0.432	0.73347	0.7669	50
1017	clorgiline - MCF7	0.185	2	0.432	0.73365	0.9096	50
1018	niflumic acid - MCF7	-0.055	2	-0.432	0.73377	0.6463	50
1019	naproxen - PC3	0.21	3	0.35	0.73392	0.5591	66
1020	pentoxifylline - PC3	-0.036	2	-0.431	0.73554	0.8385	50
1021	netilmicin - MCF7	0.253	2	0.431	0.73587	0.7143	50
1022	5253409 - MCF7	-0.022	2	-0.43	0.73854	0.5727	50
1023	PHA-00767505E - PC3	0.179	2	0.43	0.73856	0.8914	50
1024	chlorambucil - PC3	0.07	2	0.43	0.73856	0.696	50
1025	Chicago Sky Blue 6B - MCF7	-0.036	2	-0.429	0.7414	0.7972	50
1026	piretanide - MCF7	-0.059	2	-0.429	0.7419	0.7671	50
1027	chlorogenic acid - MCF7	-0.281	2	-0.429	0.74275	0.5375	50
1028	AR-A014418 - PC3	0.318	2	0.429	0.74293	0.7552	50
1029	mianserin - MCF7	0.314	2	0.429	0.74337	0.7885	50
1030	hydroxyachillin - MCF7	0.318	2	0.429	0.74391	0.7273	50
1031	NS-398 - MCF7	0.061	2	0.428	0.74502	0.7708	50
1032	allantoin - MCF7	-0.029	2	-0.427	0.74756	0.6882	50
1033	W-13 - MCF7	0.003	2	-0.427	0.74874	0.7517	50
1034	phenazopyridine - MCF7	0.299	2	0.427	0.74939	0.7097	50
1035	0175029-0000 - PC3	0.196	4	0.305	0.75004	0.9236	50
1036	dirithromycin - MCF7	0.317	2	0.426	0.75049	0.6081	50
1037	etidronic acid - MCF7	-0.06	2	-0.426	0.7514	0.7748	50
1038	cloperastine - MCF7	0.301	3	0.343	0.75298	0.9191	66
1039	diltiazem - MCF7	0.097	2	0.425	0.75426	0.7063	50
1040	mebendazole - PC3	0.186	2	0.425	0.75426	0.8482	50
1041	flucytosine - MCF7	-0.248	2	-0.425	0.75444	0.8242	50
1042	H-89 - PC3	0.316	2	0.424	0.75764	0.7246	50
1043	azacyclonol - MCF7	-0.001	2	-0.424	0.7587	0.6632	50
1044	clindamycin - PC3	0.263	2	0.423	0.75943	0.7559	50
1045	prilocaine - MCF7	0.319	3	0.34	0.75953	0.6569	66
1046	amoxapine - MCF7	0.02	2	-0.423	0.76039	0.713	50
1047	sulfathiazole - MCF7	0.315	2	0.423	0.76083	0.6933	50
1048	dehydrocholic acid - MCF7	0.262	2	0.423	0.76114	0.7385	50
1049	dexibuprofen - MCF7	0.075	2	0.423	0.76154	0.7273	50
1050	8-azaguanine - MCF7	0.104	2	0.422	0.76273	0.8344	50
1051	neomycin - PC3	0.241	2	0.422	0.76273	0.6696	50
1052	clonidine - MCF7	0.315	2	0.421	0.76462	0.7438	50
1053	harmaline - MCF7	0.315	2	0.421	0.76592	0.6786	50
1054	flufenamic acid - MCF7	0.329	3	0.337	0.76757	0.7552	66
1055	bezafibrate - MCF7	0.314	2	0.419	0.77164	0.7742	50
1056	Prestwick-860 - MCF7	0.106	2	0.419	0.77258	0.8244	50
1057	tanespimycin - PC3	0.22	12	0.179	0.77342	0.9489	50
1058	scriptaid - PC3	0.176	2	0.418	0.77526	0.9128	50
1059	ciprofibrate - MCF7	0.056	2	0.417	0.77647	0.6692	50
1060	tenoxicam - MCF7	-0.023	2	-0.417	0.77665	0.6573	50
1061	diflunisal - MCF7	-0.19	2	-0.416	0.7788	0.7485	50
1062	naringin - MCF7	-0.003	2	-0.416	0.7788	0.8023	50
1063	troleandomycin - PC3	0.184	2	0.415	0.78212	0.7114	50
1064	BAS-012416453 - MCF7	0.31	2	0.415	0.78341	0.8456	50
1065	exisulind - MCF7	-0.034	2	-0.414	0.78345	0.7241	50
1066	cotinine - PC3	0.209	2	0.414	0.78671	0.68	50
1067	flupentixol - MCF7	0.009	2	-0.412	0.7892	0.718	50
1068	carbenoxolone - MCF7	-0.04	2	-0.412	0.78989	0.75	50
1069	conessine - MCF7	0.308	2	0.411	0.79222	0.6573	50
1070	cyproheptadine - MCF7	0.108	2	0.411	0.79393	0.8622	50
1071	succinylsulfathiazole - MCF7	0.042	2	-0.409	0.79667	0.7035	50
1072	praziquantel - MCF7	0.001	2	-0.409	0.79709	0.7962	50
1073	IC-86621 - MCF7	0.277	2	0.409	0.79749	0.8082	50
1074	etynodiol - MCF7	0.182	2	0.409	0.79788	0.9399	50
1075	cefuroxime - MCF7	-0.006	2	-0.409	0.79796	0.7205	50
1076	tocainide - MCF7	-0.035	2	-0.408	0.79832	0.8235	50
1077	citalopram - PC3	-0.063	2	-0.408	0.79967	0.7902	50
1078	flutamide - PC3	0.266	2	0.408	0.80085	0.7582	50
1079	nifenazone - MCF7	0.307	2	0.408	0.80182	0.6993	50
1080	levodopa - MCF7	0.306	2	0.407	0.80403	0.6667	50
1081	selegiline - MCF7	0.306	2	0.407	0.80437	0.8062	50
1082	PF-00539758-00 - PC3	-0.028	2	-0.406	0.80558	0.8099	50
1083	cinchocaine - PC3	0.195	2	0.406	0.80651	0.7297	50
1084	edrophonium chloride - MCF7	0.24	2	0.405	0.80842	0.6029	50
1085	metolazone - MCF7	0.226	2	0.405	0.80888	0.9012	50
1086	loperamide - PC3	-0.03	2	-0.403	0.81138	0.8042	50
1087	PHA-00851261E - MCF7	0.134	4	0.284	0.81416	0.8302	50
1088	profenamine - MCF7	-0.015	2	-0.402	0.8153	0.7064	50
1089	tetracaine - MCF7	0.227	2	0.402	0.81582	0.8291	50
1090	proglumide - PC3	-0.055	2	-0.401	0.81669	0.8325	50
1091	raubasine - MCF7	0.18	2	0.401	0.81723	0.8642	50
1092	dantrolene - PC3	0.168	2	0.401	0.81789	0.9036	50
1093	pipenzolate bromide - MCF7	0.303	2	0.401	0.8188	0.7785	50
1094	indapamide - PC3	0.26	2	0.401	0.81916	0.6068	50
1095	isoetarine - MCF7	0.303	2	0.401	0.81916	0.7945	50
1096	indapamide - MCF7	0.348	3	0.323	0.81919	0.8405	66
1097	palmatine - MCF7	0.303	2	0.4	0.82027	0.5674	50
1098	flecainide - MCF7	0.302	3	0.322	0.82171	0.821	66
1099	trapidil - MCF7	0.017	2	-0.399	0.82262	0.907	50
1100	niridazole - MCF7	0.279	2	0.399	0.8227	0.7267	50
1101	metaraminol - MCF7	0.301	2	0.398	0.8253	0.7183	50
1102	vitexin - MCF7	0.242	2	0.398	0.82562	0.7895	50
1103	dydrogesterone - MCF7	0.05	2	0.397	0.82683	0.75	50
1104	ampicillin - MCF7	-0.008	2	-0.396	0.82844	0.9254	50
1105	dapsone - PC3	-0.063	2	-0.396	0.82882	0.6871	50
1106	racecadotril - MCF7	0.019	2	-0.395	0.83053	0.8974	50
1107	oxaprozin - PC3	0.269	2	0.396	0.83089	0.8302	50
1108	tolmetin - MCF7	0.076	2	0.396	0.83089	0.718	50
1109	apomorphine - MCF7	-0.238	2	-0.395	0.83089	0.8743	50
1110	bacitracin - MCF7	0.3	2	0.395	0.8324	0.8226	50
1111	halcinonide - MCF7	0.299	2	0.395	0.83323	0.8808	50
1112	isotretinoin - MCF7	0.04	2	-0.394	0.83335	0.8451	50
1113	chlorphenamine - MCF7	0.214	2	0.395	0.83345	0.8582	50
1114	naltrexone - MCF7	0.299	2	0.394	0.83449	0.8636	50
1115	drofenine - MCF7	0.299	2	0.394	0.83496	0.8132	50
1116	astemizole - PC3	0.298	2	0.393	0.83659	0.9664	50
1117	dicycloverine - PC3	0.081	2	0.393	0.83814	0.8704	50
1118	desoxycortone - MCF7	0.044	2	-0.392	0.83828	0.7841	50
1119	simvastatin - MCF7	-0.027	2	-0.392	0.83906	0.9	50
1120	mepenzolate bromide - PC3	0.297	2	0.392	0.83938	0.8201	50
1121	glimepiride - MCF7	0.036	2	-0.392	0.84017	0.7099	50
1122	nocodazole - MCF7	0.291	3	0.316	0.8407	0.8793	66
1123	hydrochlorothiazide - PC3	0.244	2	0.389	0.84479	0.7153	50
1124	hydroquinine - MCF7	0.034	2	-0.389	0.8463	0.8042	50
1125	metamizole sodium - PC3	0.295	2	0.388	0.84729	0.8656	50
1126	metronidazole - PC3	-0.007	2	-0.388	0.84765	0.8671	50
1127	isradipine - MCF7	-0.048	2	-0.387	0.84966	0.797	50
1128	epirizole - PC3	0.295	2	0.387	0.85053	0.6191	50
1129	disulfiram - MCF7	0.295	2	0.387	0.85079	0.9034	50
1130	zardaverine - MCF7	0.294	2	0.386	0.8524	0.9116	50
1131	2,6-dimethylpiperidine - PC3	-0.059	2	-0.385	0.85411	0.8438	50
1132	scopolamine - MCF7	0.036	2	-0.385	0.85443	0.8554	50
1133	harmalol - MCF7	-0.048	2	-0.385	0.85546	0.8571	50
1134	verteporfin - MCF7	0.294	2	0.385	0.85548	0.9209	50
1135	Prestwick-920 - MCF7	0.293	2	0.384	0.8557	0.8528	50
1136	H-7 - PC3	0.163	2	0.384	0.85612	0.9602	50
1137	hydrocortisone - MCF7	0.293	2	0.383	0.85757	0.8201	50
1138	telenzepine - MCF7	-0.029	2	-0.384	0.85779	0.795	50
1139	methocarbamol - MCF7	-0.076	2	-0.381	0.86248	0.8579	50
1140	eucatropine - PC3	0.291	2	0.379	0.86665	0.8525	50
1141	alfuzosin - MCF7	0.209	3	0.307	0.86712	0.8443	66
1142	fluorocurarine - MCF7	-0.002	2	-0.379	0.86753	0.8788	50
1143	procaine - MCF7	0.29	2	0.378	0.86876	0.875	50
1144	heliotrine - PC3	0.188	2	0.378	0.86976	0.8264	50
1145	PHA-00816795 - PC3	-0.046	2	-0.377	0.87007	0.8418	50
1146	alimemazine - MCF7	0.04	2	-0.377	0.87043	0.9028	50
1147	perphenazine - PC3	0.191	2	0.377	0.87043	0.9314	50
1148	cinchonine - MCF7	-0.033	2	-0.377	0.87224	0.9359	50
1149	atropine oxide - MCF7	0.052	2	0.376	0.87242	0.9096	50
1150	napelline - MCF7	0.289	2	0.376	0.87242	0.828	50
1151	ramipril - MCF7	0.064	2	0.376	0.87347	0.7895	50
1152	5194442 - MCF7	-0.034	2	-0.375	0.87477	0.8767	50
1153	R-atenolol - MCF7	0.103	2	0.375	0.87518	0.7891	50
1154	paclitaxel - PC3	0.057	2	0.374	0.87681	0.7419	50
1155	methoxsalen - MCF7	-0.003	2	-0.374	0.87777	0.8	50
1156	chloropyramine - MCF7	0.288	2	0.373	0.87856	0.8543	50
1157	chlorprothixene - MCF7	0.288	2	0.373	0.8796	0.8798	50
1158	tiabendazole - MCF7	0.08	2	0.372	0.88109	0.8807	50
1159	gliclazide - MCF7	0.029	2	-0.37	0.88413	0.9474	50
1160	kanamycin - MCF7	0.245	2	0.37	0.88507	0.8581	50
1161	amodiaquine - MCF7	0.266	2	0.368	0.88914	0.8704	50
1162	hyoscyamine - MCF7	0.282	2	0.367	0.89059	0.8621	50
1163	dihydroergotamine - MCF7	-0.05	2	-0.366	0.89149	0.9595	50
1164	fenoprofen - PC3	0.258	2	0.367	0.89186	0.9138	50
1165	picrotoxinin - MCF7	0.28	2	0.367	0.8922	0.8071	50
1166	clindamycin - MCF7	0.045	2	-0.366	0.89292	0.902	50
1167	trimethoprim - PC3	0.239	2	0.366	0.89322	0.8824	50
1168	promethazine - MCF7	0.055	2	0.366	0.8934	0.9167	50
1169	cicloheximide - MCF7	0.041	2	-0.364	0.89584	0.9084	50
1170	trimethobenzamide - PC3	-0.041	2	-0.364	0.89608	0.9276	50
1171	harman - MCF7	0.283	2	0.362	0.90008	0.9008	50
1172	acacetin - MCF7	0.154	3	0.294	0.90071	0.9045	66
1173	astemizole - MCF7	0.283	2	0.362	0.90079	0.9907	50
1174	apigenin - MCF7	0.282	2	0.362	0.90129	0.9595	50
1175	fenofibrate - MCF7	0.282	2	0.362	0.90157	0.9416	50
1176	pentetrazol - MCF7	0.231	2	0.361	0.90198	0.8741	50
1177	arachidonyltrifluoromethane - MCF7	0.015	2	-0.36	0.90298	0.9673	50
1178	karakoline - PC3	0.258	2	0.361	0.90306	0.9244	50
1179	hycanthone - MCF7	0.206	2	0.361	0.90332	0.9634	50
1180	triprolidine - MCF7	0.02	2	-0.357	0.90765	0.8977	50
1181	azathioprine - PC3	0.222	2	0.357	0.90966	0.9778	50
1182	oxolinic acid - MCF7	0.053	2	-0.356	0.91	0.9521	50
1183	nordihydroguaiaretic acid - ssMCF7	0.266	2	0.357	0.91027	0.9673	50
1184	oleandomycin - PC3	0.087	2	0.357	0.91027	0.8846	50
1185	capsaicin - MCF7	-0.014	2	-0.356	0.91047	0.9321	50
1186	(-)-isoprenaline - MCF7	-0.029	2	-0.355	0.91216	0.9345	50
1187	cloperastine - PC3	0.251	2	0.355	0.91306	0.9719	50
1188	aminohippuric acid - MCF7	0.035	2	-0.354	0.91332	0.9558	50
1189	medrysone - PC3	-0.015	2	-0.354	0.91363	0.985	50
1190	amikacin - MCF7	0.28	2	0.355	0.91405	0.8226	50
1191	canrenoic acid - PC3	0.013	2	-0.353	0.91521	0.9435	50
1192	gibberellic acid - MCF7	0.28	2	0.354	0.91527	0.9801	50
1193	carbamazepine - PC3	-0.022	2	-0.352	0.91656	0.8862	50
1194	santonin - PC3	-0.008	2	-0.352	0.91682	0.8131	50
1195	fenspiride - PC3	0.078	2	0.352	0.91733	0.881	50
1196	suramin sodium - MCF7	0.002	2	-0.351	0.91785	0.9667	50
1197	L-methionine sulfoximine - MCF7	0.036	2	-0.35	0.91859	0.8851	50
1198	ofloxacin - PC3	0.238	2	0.351	0.91916	0.8931	50
1199	solasodine - PC3	0.277	2	0.349	0.9222	0.9453	50
1200	phenelzine - PC3	0.194	2	0.349	0.9224	0.864	50
1201	emetine - MCF7	0.22	2	0.348	0.92371	0.9849	50
1202	cefixime - MCF7	0.043	2	-0.346	0.9258	0.9016	50
1203	(+)-isoprenaline - MCF7	0.216	2	0.347	0.9261	0.9734	50
1204	phenacetin - MCF7	0.257	2	0.346	0.92813	0.9667	50
1205	ganciclovir - MCF7	0.276	2	0.345	0.92878	0.8913	50
1206	laudanosine - MCF7	0.276	2	0.345	0.92934	0.8769	50
1207	famotidine - MCF7	0.023	2	-0.343	0.9297	0.9524	50
1208	0317956-0000 - PC3	0.153	4	0.241	0.9299	0.9457	50
1209	triamcinolone - PC3	0.214	2	0.344	0.93115	0.9231	50
1210	miconazole - PC3	0.198	2	0.342	0.93385	0.9494	50
1211	Prestwick-689 - MCF7	0.274	2	0.341	0.93491	0.9485	50
1212	riluzole - PC3	0.249	2	0.339	0.93757	0.9517	50
1213	ticlopidine - MCF7	0.038	2	-0.338	0.93757	0.9677	50
1214	aminophenazone - PC3	0.245	2	0.338	0.93894	0.8846	50
1215	gelsemine - MCF7	0.023	2	-0.336	0.93948	0.8939	50
1216	tribenoside - MCF7	0.043	2	-0.334	0.94228	0.9444	50
1217	sulfamethoxazole - MCF7	0.272	2	0.335	0.94379	0.9154	50
1218	estriol - MCF7	0.024	2	-0.333	0.94391	0.9627	50
1219	enoxacin - MCF7	0.243	2	0.334	0.94594	0.9	50
1220	clebopride - MCF7	0.057	2	-0.331	0.94664	0.9708	50
1221	minaprine - MCF7	0.271	2	0.331	0.94978	0.9552	50
1222	withaferin A - MCF7	0.219	2	0.33	0.95071	0.9947	50
1223	orciprenaline - MCF7	0.267	2	0.327	0.95463	0.9728	50
1224	terguride - MCF7	0.141	4	0.229	0.95502	0.9618	50
1225	F0447-0125 - PC3	0.22	2	0.324	0.95765	0.9846	50
1226	oxybutynin - MCF7	0.045	2	-0.32	0.95988	0.9863	50
1227	4-hydroxyphenazone - MCF7	0.267	2	0.322	0.96054	0.9712	50
1228	mometasone - MCF7	0.253	2	0.321	0.96117	0.9418	50
1229	PNU-0293363 - PC3	0.043	2	-0.318	0.96262	0.9024	50
1230	fludroxycortide - PC3	0.238	2	0.319	0.96304	0.9779	50
1231	budesonide - MCF7	0.049	2	-0.317	0.96324	0.9886	50
1232	terguride - HL60	0.266	2	0.319	0.96326	0.955	50
1233	oxetacaine - PC3	0.062	2	-0.317	0.96368	0.9932	50
1234	lynestrenol - PC3	0.025	2	-0.316	0.96435	0.9867	50
1235	hexamethonium bromide - PC3	0.233	2	0.317	0.96549	0.9496	50
1236	glycocholic acid - MCF7	0.265	2	0.317	0.9657	0.9669	50
1237	droperidol - MCF7	0.265	2	0.316	0.96672	0.9231	50
1238	cefotaxime - PC3	0.252	2	0.314	0.96815	0.9861	50
1239	procarbazine - MCF7	0.263	2	0.313	0.96982	0.9597	50
1240	picotamide - PC3	0.071	2	-0.308	0.97221	0.9946	50
1241	cinchonidine - MCF7	0.241	2	0.31	0.97236	0.9878	50
1242	chlorhexidine - MCF7	0.065	2	-0.307	0.97338	0.9662	50
1243	cyclopentolate - MCF7	0.261	2	0.308	0.97364	0.9419	50
1244	acetylsalicylsalicylic acid - MCF7	0.261	2	0.308	0.97407	0.9916	50
1245	dilazep - PC3	0.079	2	-0.306	0.97481	0.9869	50
1246	pizotifen - MCF7	0.261	2	0.307	0.97485	0.9895	50
1247	tetrahydroalstonine - MCF7	0.254	2	0.301	0.97934	0.9718	50
1248	mianserin - PC3	0.258	2	0.299	0.98073	0.9897	50
1249	mifepristone - MCF7	0.239	2	0.296	0.98314	0.9684	50
1250	rifampicin - MCF7	0.256	2	0.295	0.98411	1	50
1251	fluvoxamine - MCF7	0.253	2	0.289	0.98811	0.9935	50
1252	PF-01378883-00 - MCF7	0.228	2	0.288	0.98897	1	50
1253	tetrandrine - MCF7	0.252	2	0.286	0.99034	0.9897	50
1254	flucloxacillin - MCF7	0.23	2	0.285	0.9906	0.972	50
1255	5230742 - MCF7	0.249	2	0.284	0.99113	0.9845	50
1256	prilocaine - PC3	0.245	2	0.281	0.99237	0.9779	50
1257	mephentermine - MCF7	0.249	2	0.28	0.99312	0.9945	50
1258	methylbenzethonium chloride - PC3	0.244	2	0.275	0.99495	1	50
1259	oxyphenbutazone - MCF7	0.244	2	0.268	0.99746	1	50
1260	5155877 - MCF7	0.24	2	0.266	0.99805	0.9937	50
1261	moxisylyte - PC3	0.233	2	0.266	0.99807	1	50
1262	5707885 - MCF7	0.238	2	0.264	0.99833	1	50
1263	halofantrine - MCF7	0.241	2	0.259	0.99922	1	50
1264	alclometasone - HL60	0.973	1	1	---	---	100
1265	decitabine - MCF7	-0.876	1	-0.999	---	---	100
1266	Prestwick-1103 - HL60	-0.863	1	-0.999	---	---	100
1267	chlormezanone - PC3	-0.836	1	-0.998	---	---	100
1268	HC toxin - MCF7	-0.832	1	-0.998	---	---	100
1269	xylazine - HL60	-0.816	1	-0.997	---	---	100
1270	ethionamide - MCF7	-0.812	1	-0.997	---	---	100
1271	DL-PPMP - MCF7	-0.811	1	-0.997	---	---	100
1272	tetryzoline - HL60	0.83	1	0.997	---	---	100
1273	spaglumic acid - HL60	-0.806	1	-0.997	---	---	100
1274	pramocaine - HL60	-0.805	1	-0.996	---	---	100
1275	ciclopirox - PC3	-0.793	1	-0.996	---	---	100
1276	topiramate - MCF7	-0.792	1	-0.995	---	---	100
1277	meptazinol - HL60	0.8	1	0.994	---	---	100
1278	amrinone - HL60	-0.772	1	-0.994	---	---	100
1279	irinotecan - PC3	-0.772	1	-0.994	---	---	100
1280	pivmecillinam - HL60	-0.771	1	-0.994	---	---	100
1281	tyrphostin AG-1478 - MCF7	-0.77	1	-0.993	---	---	100
1282	5186324 - MCF7	-0.767	1	-0.993	---	---	100
1283	aminophylline - HL60	-0.754	1	-0.992	---	---	100
1284	alexidine - MCF7	0.778	1	0.991	---	---	100
1285	amphotericin B - HL60	-0.742	1	-0.991	---	---	100
1286	mebendazole - HL60	0.776	1	0.991	---	---	100
1287	alfadolone - MCF7	0.774	1	0.991	---	---	100
1288	nystatin - MCF7	-0.736	1	-0.99	---	---	100
1289	piromidic acid - PC3	-0.733	1	-0.99	---	---	100
1290	androsterone - PC3	-0.729	1	-0.989	---	---	100
1291	levobunolol - HL60	-0.724	1	-0.988	---	---	100
1292	podophyllotoxin - PC3	-0.724	1	-0.988	---	---	100
1293	nifurtimox - PC3	0.762	1	0.987	---	---	100
1294	harpagoside - HL60	0.762	1	0.987	---	---	100
1295	xylazine - PC3	-0.71	1	-0.985	---	---	100
1296	enilconazole - HL60	-0.706	1	-0.985	---	---	100
1297	NS-398 - PC3	0.75	1	0.984	---	---	100
1298	ribavirin - HL60	-0.704	1	-0.984	---	---	100
1299	atovaquone - HL60	-0.703	1	-0.984	---	---	100
1300	propofol - HL60	-0.703	1	-0.984	---	---	100
1301	benzbromarone - MCF7	-0.702	1	-0.983	---	---	100
1302	dioxybenzone - HL60	-0.702	1	-0.983	---	---	100
1303	etifenin - HL60	-0.697	1	-0.982	---	---	100
1304	hycanthone - PC3	-0.689	1	-0.981	---	---	100
1305	gossypol - HL60	0.735	1	0.981	---	---	100
1306	alfaxalone - HL60	-0.686	1	-0.98	---	---	100
1307	enilconazole - PC3	-0.683	1	-0.979	---	---	100
1308	sulmazole - HL60	-0.681	1	-0.979	---	---	100
1309	ebselen - MCF7	0.728	1	0.978	---	---	100
1310	ketoconazole - HL60	-0.679	1	-0.978	---	---	100
1311	6-azathymine - HL60	-0.678	1	-0.978	---	---	100
1312	nimesulide - PC3	0.725	1	0.977	---	---	100
1313	hexylcaine - HL60	-0.671	1	-0.977	---	---	100
1314	metergoline - HL60	-0.671	1	-0.977	---	---	100
1315	epiandrosterone - PC3	-0.671	1	-0.977	---	---	100
1316	testosterone - PC3	-0.67	1	-0.976	---	---	100
1317	estrone - HL60	-0.669	1	-0.976	---	---	100
1318	clenbuterol - PC3	-0.669	1	-0.976	---	---	100
1319	SR-95639A - PC3	-0.662	1	-0.975	---	---	100
1320	benzethonium chloride - HL60	0.718	1	0.975	---	---	100
1321	diloxanide - HL60	-0.658	1	-0.974	---	---	100
1322	ritodrine - PC3	-0.657	1	-0.973	---	---	100
1323	Prestwick-983 - HL60	-0.655	1	-0.973	---	---	100
1324	myosmine - HL60	-0.654	1	-0.972	---	---	100
1325	metoprolol - PC3	-0.65	1	-0.971	---	---	100
1326	piretanide - HL60	0.709	1	0.971	---	---	100
1327	cefaclor - PC3	-0.647	1	-0.97	---	---	100
1328	N-acetyl-L-leucine - HL60	-0.644	1	-0.968	---	---	100
1329	nipecotic acid - PC3	0.706	1	0.968	---	---	100
1330	furosemide - PC3	0.704	1	0.968	---	---	100
1331	rolipram - HL60	0.704	1	0.967	---	---	100
1332	levothyroxine sodium - PC3	-0.64	1	-0.967	---	---	100
1333	scopoletin - MCF7	0.701	1	0.967	---	---	100
1334	benzocaine - PC3	-0.638	1	-0.966	---	---	100
1335	flumetasone - HL60	0.7	1	0.966	---	---	100
1336	amantadine - HL60	-0.638	1	-0.966	---	---	100
1337	heliotrine - HL60	-0.636	1	-0.965	---	---	100
1338	ipratropium bromide - MCF7	0.695	1	0.964	---	---	100
1339	felbinac - PC3	-0.634	1	-0.964	---	---	100
1340	mephentermine - HL60	0.694	1	0.964	---	---	100
1341	terconazole - HL60	-0.633	1	-0.964	---	---	100
1342	bisacodyl - HL60	-0.629	1	-0.963	---	---	100
1343	oxytetracycline - MCF7	0.69	1	0.963	---	---	100
1344	pridinol - HL60	-0.629	1	-0.963	---	---	100
1345	5109870 - MCF7	-0.628	1	-0.962	---	---	100
1346	eldeline - HL60	-0.628	1	-0.962	---	---	100
1347	2-aminobenzenesulfonamide - HL60	-0.628	1	-0.962	---	---	100
1348	pergolide - HL60	0.688	1	0.961	---	---	100
1349	Prestwick-967 - PC3	-0.624	1	-0.961	---	---	100
1350	palmatine - PC3	0.687	1	0.96	---	---	100
1351	bacitracin - HL60	0.687	1	0.96	---	---	100
1352	piperlongumine - MCF7	0.683	1	0.959	---	---	100
1353	buspirone - PC3	0.683	1	0.958	---	---	100
1354	lithocholic acid - HL60	0.682	1	0.958	---	---	100
1355	perphenazine - HL60	0.681	1	0.957	---	---	100
1356	vanoxerine - PC3	-0.616	1	-0.957	---	---	100
1357	cefadroxil - HL60	-0.616	1	-0.957	---	---	100
1358	pralidoxime - HL60	-0.615	1	-0.956	---	---	100
1359	fluorometholone - PC3	-0.612	1	-0.955	---	---	100
1360	iopromide - HL60	-0.611	1	-0.954	---	---	100
1361	etynodiol - HL60	-0.611	1	-0.954	---	---	100
1362	maprotiline - PC3	-0.609	1	-0.954	---	---	100
1363	nicergoline - HL60	-0.609	1	-0.954	---	---	100
1364	netilmicin - HL60	-0.609	1	-0.954	---	---	100
1365	trazodone - HL60	-0.607	1	-0.953	---	---	100
1366	mepacrine - MCF7	0.671	1	0.952	---	---	100
1367	iohexol - PC3	-0.605	1	-0.951	---	---	100
1368	celastrol - MCF7	0.669	1	0.95	---	---	100
1369	eucatropine - HL60	-0.603	1	-0.95	---	---	100
1370	5286656 - MCF7	-0.602	1	-0.949	---	---	100
1371	cefaclor - HL60	-0.602	1	-0.949	---	---	100
1372	(-)-isoprenaline - HL60	0.665	1	0.949	---	---	100
1373	oxantel - HL60	-0.599	1	-0.948	---	---	100
1374	daunorubicin - PC3	-0.597	1	-0.947	---	---	100
1375	dyclonine - HL60	-0.596	1	-0.946	---	---	100
1376	ciclosporin - HL60	-0.595	1	-0.946	---	---	100
1377	etomidate - HL60	-0.593	1	-0.945	---	---	100
1378	piroxicam - PC3	0.66	1	0.945	---	---	100
1379	beta-escin - HL60	0.659	1	0.945	---	---	100
1380	cyclizine - PC3	-0.593	1	-0.945	---	---	100
1381	papaverine - HL60	-0.592	1	-0.945	---	---	100
1382	doxepin - MCF7	-0.591	1	-0.944	---	---	100
1383	metyrapone - HL60	-0.591	1	-0.944	---	---	100
1384	oxyphenbutazone - PC3	-0.589	1	-0.943	---	---	100
1385	BW-B70C - MCF7	-0.588	1	-0.943	---	---	100
1386	pepstatin - HL60	-0.588	1	-0.943	---	---	100
1387	PHA-00846566E - MCF7	0.657	1	0.942	---	---	100
1388	resveratrol - HL60	-0.587	1	-0.942	---	---	100
1389	dexibuprofen - HL60	-0.586	1	-0.942	---	---	100
1390	S-propranolol - HL60	0.656	1	0.941	---	---	100
1391	isotretinoin - PC3	-0.584	1	-0.941	---	---	100
1392	dropropizine - HL60	-0.584	1	-0.941	---	---	100
1393	dicoumarol - HL60	-0.584	1	-0.941	---	---	100
1394	Prestwick-972 - HL60	0.654	1	0.94	---	---	100
1395	yohimbic acid - HL60	-0.583	1	-0.94	---	---	100
1396	pararosaniline - MCF7	0.654	1	0.939	---	---	100
1397	piperidolate - HL60	-0.581	1	-0.939	---	---	100
1398	oxytetracycline - PC3	-0.58	1	-0.939	---	---	100
1399	fludroxycortide - HL60	0.652	1	0.939	---	---	100
1400	latamoxef - MCF7	0.651	1	0.938	---	---	100
1401	streptomycin - PC3	-0.576	1	-0.937	---	---	100
1402	atropine methonitrate - MCF7	0.649	1	0.937	---	---	100
1403	0297417-0002B - PC3	0.648	1	0.936	---	---	100
1404	tetracaine - HL60	0.646	1	0.935	---	---	100
1405	nadolol - PC3	-0.574	1	-0.935	---	---	100
1406	isoflupredone - PC3	-0.574	1	-0.935	---	---	100
1407	chloropyramine - PC3	-0.573	1	-0.935	---	---	100
1408	diethylstilbestrol - HL60	-0.571	1	-0.933	---	---	100
1409	triprolidine - HL60	-0.571	1	-0.933	---	---	100
1410	thioperamide - HL60	-0.57	1	-0.933	---	---	100
1411	sulfadiazine - HL60	0.642	1	0.932	---	---	100
1412	isopropamide iodide - HL60	-0.568	1	-0.932	---	---	100
1413	esculetin - HL60	-0.567	1	-0.931	---	---	100
1414	mefenamic acid - HL60	-0.566	1	-0.931	---	---	100
1415	novobiocin - HL60	-0.564	1	-0.93	---	---	100
1416	artemisinin - MCF7	0.638	1	0.93	---	---	100
1417	progesterone - HL60	-0.563	1	-0.93	---	---	100
1418	arcaine - PC3	0.638	1	0.929	---	---	100
1419	nizatidine - HL60	-0.561	1	-0.929	---	---	100
1420	chlorzoxazone - PC3	0.637	1	0.929	---	---	100
1421	loracarbef - HL60	-0.561	1	-0.929	---	---	100
1422	dacarbazine - HL60	-0.561	1	-0.929	---	---	100
1423	tolazamide - PC3	-0.559	1	-0.929	---	---	100
1424	enalapril - HL60	-0.559	1	-0.928	---	---	100
1425	PF-00875133-00 - PC3	-0.558	1	-0.928	---	---	100
1426	camptothecin - PC3	-0.558	1	-0.928	---	---	100
1427	benzylpenicillin - HL60	-0.557	1	-0.928	---	---	100
1428	promethazine - HL60	-0.556	1	-0.926	---	---	100
1429	rolitetracycline - PC3	0.635	1	0.926	---	---	100
1430	meclocycline - HL60	-0.555	1	-0.926	---	---	100
1431	proadifen - HL60	-0.554	1	-0.925	---	---	100
1432	amiprilose - HL60	-0.554	1	-0.925	---	---	100
1433	benzathine benzylpenicillin - HL60	0.633	1	0.925	---	---	100
1434	halofantrine - HL60	-0.554	1	-0.925	---	---	100
1435	carisoprodol - HL60	-0.553	1	-0.924	---	---	100
1436	ifenprodil - HL60	-0.552	1	-0.924	---	---	100
1437	piperacetazine - PC3	-0.552	1	-0.924	---	---	100
1438	quercetin - PC3	-0.552	1	-0.923	---	---	100
1439	chloropyrazine - PC3	-0.552	1	-0.923	---	---	100
1440	methyldopate - PC3	-0.55	1	-0.923	---	---	100
1441	salsolidin - HL60	-0.55	1	-0.922	---	---	100
1442	cefapirin - HL60	-0.549	1	-0.922	---	---	100
1443	capsaicin - HL60	-0.547	1	-0.921	---	---	100
1444	cyclic adenosine monophosphate - PC3	-0.546	1	-0.92	---	---	100
1445	propoxycaine - HL60	-0.545	1	-0.919	---	---	100
1446	articaine - HL60	0.627	1	0.919	---	---	100
1447	cyanocobalamin - HL60	-0.545	1	-0.919	---	---	100
1448	alsterpaullone - MCF7	0.626	1	0.918	---	---	100
1449	rifampicin - HL60	-0.542	1	-0.917	---	---	100
1450	betamethasone - MCF7	0.625	1	0.917	---	---	100
1451	meclozine - PC3	0.623	1	0.916	---	---	100
1452	velnacrine - PC3	0.623	1	0.916	---	---	100
1453	5114445 - MCF7	0.623	1	0.916	---	---	100
1454	isoetarine - HL60	0.622	1	0.915	---	---	100
1455	carbachol - PC3	0.621	1	0.915	---	---	100
1456	glycocholic acid - HL60	-0.538	1	-0.915	---	---	100
1457	chlortetracycline - HL60	0.621	1	0.914	---	---	100
1458	aminophenazone - HL60	-0.536	1	-0.914	---	---	100
1459	dexamethasone - ssMCF7	-0.536	1	-0.914	---	---	100
1460	nisoxetine - HL60	0.62	1	0.914	---	---	100
1461	tamoxifen - PC3	0.62	1	0.914	---	---	100
1462	palmatine - HL60	-0.534	1	-0.913	---	---	100
1463	protoveratrine A - HL60	-0.534	1	-0.913	---	---	100
1464	nicotinic acid - PC3	0.617	1	0.912	---	---	100
1465	etynodiol - PC3	-0.532	1	-0.912	---	---	100
1466	pizotifen - HL60	0.617	1	0.911	---	---	100
1467	remoxipride - HL60	0.616	1	0.911	---	---	100
1468	ifosfamide - PC3	-0.531	1	-0.911	---	---	100
1469	AR-A014418 - MCF7	-0.531	1	-0.91	---	---	100
1470	niflumic acid - HL60	-0.531	1	-0.91	---	---	100
1471	Prestwick-1103 - PC3	-0.53	1	-0.91	---	---	100
1472	zidovudine - HL60	-0.53	1	-0.91	---	---	100
1473	8-azaguanine - PC3	0.616	1	0.91	---	---	100
1474	oleandomycin - HL60	-0.53	1	-0.91	---	---	100
1475	novobiocin - ssMCF7	-0.528	1	-0.908	---	---	100
1476	ambroxol - PC3	0.614	1	0.908	---	---	100
1477	benfotiamine - HL60	0.613	1	0.908	---	---	100
1478	butirosin - PC3	-0.526	1	-0.908	---	---	100
1479	fenbendazole - MCF7	0.613	1	0.907	---	---	100
1480	ginkgolide A - HL60	-0.525	1	-0.907	---	---	100
1481	tropine - HL60	0.612	1	0.907	---	---	100
1482	(+)-isoprenaline - HL60	0.612	1	0.906	---	---	100
1483	apramycin - PC3	0.612	1	0.906	---	---	100
1484	phenylpropanolamine - HL60	-0.524	1	-0.906	---	---	100
1485	gallamine triethiodide - HL60	-0.523	1	-0.905	---	---	100
1486	pargyline - PC3	0.61	1	0.904	---	---	100
1487	prednisolone - PC3	-0.522	1	-0.904	---	---	100
1488	atovaquone - PC3	0.61	1	0.904	---	---	100
1489	naftopidil - MCF7	0.609	1	0.904	---	---	100
1490	syrosingopine - HL60	-0.521	1	-0.904	---	---	100
1491	gelsemine - PC3	-0.52	1	-0.904	---	---	100
1492	azapropazone - PC3	-0.519	1	-0.903	---	---	100
1493	tonzonium bromide - PC3	0.608	1	0.902	---	---	100
1494	5186223 - MCF7	-0.517	1	-0.902	---	---	100
1495	alfadolone - HL60	-0.517	1	-0.902	---	---	100
1496	idazoxan - PC3	0.607	1	0.901	---	---	100
1497	felodipine - HL60	-0.516	1	-0.901	---	---	100
1498	3-acetamidocoumarin - PC3	-0.515	1	-0.901	---	---	100
1499	omeprazole - PC3	0.606	1	0.901	---	---	100
1500	dirithromycin - HL60	0.606	1	0.9	---	---	100
1501	pyrantel - HL60	0.606	1	0.9	---	---	100
1502	zardaverine - HL60	0.606	1	0.9	---	---	100
1503	sulfaphenazole - PC3	0.605	1	0.9	---	---	100
1504	domperidone - PC3	-0.514	1	-0.899	---	---	100
1505	amikacin - PC3	0.604	1	0.899	---	---	100
1506	dimethadione - PC3	0.604	1	0.899	---	---	100
1507	clemastine - HL60	0.603	1	0.899	---	---	100
1508	naringin - PC3	0.603	1	0.899	---	---	100
1509	pentamidine - HL60	-0.514	1	-0.899	---	---	100
1510	fulvestrant - ssMCF7	0.603	1	0.898	---	---	100
1511	rimexolone - HL60	-0.514	1	-0.898	---	---	100
1512	molindone - PC3	0.602	1	0.898	---	---	100
1513	piperacetazine - HL60	-0.512	1	-0.897	---	---	100
1514	proadifen - PC3	-0.511	1	-0.897	---	---	100
1515	retrorsine - PC3	0.601	1	0.897	---	---	100
1516	Prestwick-981 - HL60	0.601	1	0.897	---	---	100
1517	raloxifene - ssMCF7	-0.511	1	-0.897	---	---	100
1518	tyloxapol - PC3	0.601	1	0.896	---	---	100
1519	esculin - HL60	-0.51	1	-0.896	---	---	100
1520	lysergol - HL60	-0.509	1	-0.895	---	---	100
1521	piperlongumine - HL60	-0.508	1	-0.895	---	---	100
1522	thioperamide - PC3	-0.508	1	-0.895	---	---	100
1523	chenodeoxycholic acid - HL60	-0.508	1	-0.894	---	---	100
1524	medrysone - HL60	0.598	1	0.894	---	---	100
1525	mefexamide - PC3	-0.507	1	-0.894	---	---	100
1526	sitosterol - HL60	-0.507	1	-0.894	---	---	100
1527	bupropion - PC3	-0.506	1	-0.894	---	---	100
1528	colecalciferol - PC3	-0.506	1	-0.893	---	---	100
1529	pyrithyldione - PC3	-0.506	1	-0.893	---	---	100
1530	lobeline - PC3	-0.505	1	-0.893	---	---	100
1531	mitoxantrone - PC3	-0.503	1	-0.891	---	---	100
1532	zomepirac - HL60	-0.503	1	-0.891	---	---	100
1533	ceftazidime - MCF7	0.593	1	0.891	---	---	100
1534	adrenosterone - HL60	-0.501	1	-0.891	---	---	100
1535	isotretinoin - HL60	0.592	1	0.891	---	---	100
1536	chlortalidone - HL60	-0.501	1	-0.89	---	---	100
1537	hemicholinium - PC3	0.592	1	0.89	---	---	100
1538	hexestrol - PC3	-0.5	1	-0.89	---	---	100
1539	timolol - PC3	-0.5	1	-0.889	---	---	100
1540	lactobionic acid - HL60	-0.5	1	-0.889	---	---	100
1541	harman - PC3	0.591	1	0.889	---	---	100
1542	ascorbic acid - PC3	0.591	1	0.889	---	---	100
1543	urapidil - PC3	0.591	1	0.889	---	---	100
1544	meclocycline - PC3	-0.499	1	-0.888	---	---	100
1545	flupentixol - HL60	-0.499	1	-0.888	---	---	100
1546	primaquine - HL60	-0.498	1	-0.887	---	---	100
1547	vancomycin - HL60	-0.497	1	-0.887	---	---	100
1548	calcium pantothenate - HL60	-0.497	1	-0.886	---	---	100
1549	mepyramine - PC3	0.589	1	0.886	---	---	100
1550	chlorprothixene - HL60	-0.496	1	-0.886	---	---	100
1551	guanadrel - HL60	0.588	1	0.886	---	---	100
1552	procarbazine - HL60	0.588	1	0.885	---	---	100
1553	theophylline - HL60	-0.496	1	-0.885	---	---	100
1554	zaprinast - PC3	-0.495	1	-0.884	---	---	100
1555	PF-00539745-00 - MCF7	-0.495	1	-0.884	---	---	100
1556	butyl hydroxybenzoate - PC3	0.587	1	0.884	---	---	100
1557	fenoterol - PC3	-0.495	1	-0.884	---	---	100
1558	nisoxetine - PC3	-0.494	1	-0.883	---	---	100
1559	dienestrol - PC3	-0.493	1	-0.883	---	---	100
1560	demecolcine - MCF7	0.586	1	0.882	---	---	100
1561	naftopidil - PC3	0.586	1	0.882	---	---	100
1562	bromopride - HL60	0.585	1	0.882	---	---	100
1563	isoetarine - PC3	-0.489	1	-0.882	---	---	100
1564	sulmazole - PC3	0.584	1	0.881	---	---	100
1565	3-acetylcoumarin - PC3	-0.487	1	-0.881	---	---	100
1566	prasterone - PC3	-0.486	1	-0.88	---	---	100
1567	carbimazole - HL60	-0.486	1	-0.88	---	---	100
1568	lansoprazole - PC3	0.583	1	0.88	---	---	100
1569	profenamine - PC3	-0.485	1	-0.88	---	---	100
1570	carbinoxamine - PC3	-0.485	1	-0.879	---	---	100
1571	ribostamycin - HL60	-0.485	1	-0.879	---	---	100
1572	mifepristone - PC3	-0.484	1	-0.879	---	---	100
1573	ursodeoxycholic acid - MCF7	0.581	1	0.878	---	---	100
1574	aminophylline - PC3	0.581	1	0.878	---	---	100
1575	fenoprofen - HL60	-0.483	1	-0.878	---	---	100
1576	clebopride - PC3	0.578	1	0.877	---	---	100
1577	isocorydine - PC3	-0.48	1	-0.876	---	---	100
1578	amrinone - PC3	-0.48	1	-0.876	---	---	100
1579	dimethadione - HL60	-0.478	1	-0.876	---	---	100
1580	N-acetylmuramic acid - PC3	-0.478	1	-0.876	---	---	100
1581	paracetamol - HL60	-0.478	1	-0.876	---	---	100
1582	rolipram - PC3	0.577	1	0.875	---	---	100
1583	3-aminobenzamide - MCF7	-0.477	1	-0.875	---	---	100
1584	pirenperone - PC3	-0.477	1	-0.875	---	---	100
1585	drofenine - HL60	-0.475	1	-0.874	---	---	100
1586	etilefrine - HL60	0.576	1	0.874	---	---	100
1587	butein - MCF7	-0.474	1	-0.873	---	---	100
1588	sulconazole - PC3	0.576	1	0.873	---	---	100
1589	isoflupredone - MCF7	-0.474	1	-0.873	---	---	100
1590	alexidine - HL60	0.575	1	0.873	---	---	100
1591	benfluorex - HL60	-0.473	1	-0.872	---	---	100
1592	selegiline - PC3	-0.472	1	-0.871	---	---	100
1593	doxylamine - HL60	0.573	1	0.871	---	---	100
1594	azapropazone - MCF7	-0.472	1	-0.871	---	---	100
1595	sisomicin - HL60	-0.472	1	-0.871	---	---	100
1596	sulindac - HL60	-0.47	1	-0.87	---	---	100
1597	amantadine - PC3	-0.47	1	-0.87	---	---	100
1598	cefepime - PC3	-0.47	1	-0.87	---	---	100
1599	lasalocid - PC3	-0.469	1	-0.869	---	---	100
1600	bromocriptine - HL60	0.573	1	0.869	---	---	100
1601	hydroxyachillin - HL60	-0.469	1	-0.869	---	---	100
1602	estriol - HL60	-0.469	1	-0.869	---	---	100
1603	dyclonine - PC3	0.572	1	0.869	---	---	100
1604	Chicago Sky Blue 6B - PC3	0.572	1	0.868	---	---	100
1605	doxycycline - PC3	-0.468	1	-0.868	---	---	100
1606	methapyrilene - PC3	0.571	1	0.868	---	---	100
1607	suloctidil - PC3	-0.467	1	-0.868	---	---	100
1608	succinylsulfathiazole - PC3	-0.467	1	-0.867	---	---	100
1609	fluoxetine - HL60	-0.466	1	-0.867	---	---	100
1610	biotin - MCF7	0.569	1	0.867	---	---	100
1611	rilmenidine - PC3	-0.464	1	-0.866	---	---	100
1612	azacitidine - PC3	-0.463	1	-0.866	---	---	100
1613	sulfapyridine - HL60	0.569	1	0.866	---	---	100
1614	benzocaine - HL60	-0.462	1	-0.865	---	---	100
1615	levothyroxine sodium - HL60	-0.462	1	-0.865	---	---	100
1616	sulfamonomethoxine - PC3	-0.462	1	-0.864	---	---	100
1617	clobetasol - PC3	0.568	1	0.864	---	---	100
1618	tiaprofenic acid - HL60	-0.461	1	-0.864	---	---	100
1619	asiaticoside - PC3	0.567	1	0.863	---	---	100
1620	diloxanide - PC3	-0.46	1	-0.863	---	---	100
1621	tolnaftate - HL60	-0.459	1	-0.863	---	---	100
1622	cephaeline - PC3	-0.459	1	-0.863	---	---	100
1623	caffeic acid - MCF7	0.566	1	0.863	---	---	100
1624	Prestwick-1084 - PC3	0.565	1	0.862	---	---	100
1625	bethanechol - PC3	-0.459	1	-0.862	---	---	100
1626	chlorphenesin - HL60	-0.458	1	-0.862	---	---	100
1627	dextromethorphan - HL60	-0.457	1	-0.861	---	---	100
1628	lovastatin - PC3	0.564	1	0.861	---	---	100
1629	phentolamine - HL60	-0.456	1	-0.861	---	---	100
1630	adipiodone - PC3	-0.456	1	-0.86	---	---	100
1631	glimepiride - HL60	0.564	1	0.86	---	---	100
1632	dimenhydrinate - PC3	-0.454	1	-0.859	---	---	100
1633	terazosin - HL60	0.563	1	0.859	---	---	100
1634	L-methionine sulfoximine - PC3	-0.453	1	-0.859	---	---	100
1635	melatonin - HL60	0.563	1	0.859	---	---	100
1636	trimethoprim - HL60	-0.453	1	-0.859	---	---	100
1637	retrorsine - HL60	-0.452	1	-0.858	---	---	100
1638	sulfacetamide - HL60	-0.451	1	-0.857	---	---	100
1639	nocodazole - HL60	0.561	1	0.856	---	---	100
1640	pinacidil - PC3	-0.449	1	-0.856	---	---	100
1641	oxolamine - HL60	0.561	1	0.856	---	---	100
1642	ricinine - PC3	-0.447	1	-0.855	---	---	100
1643	cinnarizine - PC3	-0.446	1	-0.855	---	---	100
1644	piroxicam - HL60	-0.446	1	-0.855	---	---	100
1645	ketorolac - HL60	-0.446	1	-0.855	---	---	100
1646	nadide - PC3	-0.446	1	-0.854	---	---	100
1647	propofol - PC3	-0.446	1	-0.854	---	---	100
1648	atropine - PC3	-0.445	1	-0.853	---	---	100
1649	nystatin - PC3	-0.444	1	-0.853	---	---	100
1650	fisetin - PC3	0.558	1	0.853	---	---	100
1651	desipramine - HL60	-0.444	1	-0.853	---	---	100
1652	doxepin - PC3	0.558	1	0.853	---	---	100
1653	perhexiline - HL60	0.558	1	0.853	---	---	100
1654	diethylcarbamazine - HL60	-0.443	1	-0.852	---	---	100
1655	rimexolone - PC3	-0.443	1	-0.852	---	---	100
1656	vinburnine - HL60	0.557	1	0.852	---	---	100
1657	apigenin - PC3	0.557	1	0.852	---	---	100
1658	diperodon - PC3	0.557	1	0.852	---	---	100
1659	oxprenolol - HL60	-0.442	1	-0.851	---	---	100
1660	mestranol - PC3	-0.441	1	-0.851	---	---	100
1661	ethaverine - PC3	0.554	1	0.85	---	---	100
1662	imatinib - MCF7	-0.436	1	-0.849	---	---	100
1663	gabapentin - HL60	-0.436	1	-0.849	---	---	100
1664	ethosuximide - MCF7	0.554	1	0.849	---	---	100
1665	chlormezanone - HL60	-0.436	1	-0.849	---	---	100
1666	benperidol - HL60	-0.435	1	-0.848	---	---	100
1667	prazosin - PC3	0.553	1	0.848	---	---	100
1668	prazosin - HL60	-0.435	1	-0.848	---	---	100
1669	norcyclobenzaprine - HL60	-0.434	1	-0.848	---	---	100
1670	ronidazole - PC3	0.553	1	0.848	---	---	100
1671	butirosin - HL60	0.553	1	0.848	---	---	100
1672	flurbiprofen - PC3	-0.434	1	-0.847	---	---	100
1673	acepromazine - HL60	-0.433	1	-0.847	---	---	100
1674	Prestwick-860 - HL60	-0.432	1	-0.847	---	---	100
1675	napelline - PC3	0.552	1	0.847	---	---	100
1676	cefalexin - HL60	-0.431	1	-0.847	---	---	100
1677	tetraethylenepentamine - HL60	-0.431	1	-0.846	---	---	100
1678	xylometazoline - PC3	0.551	1	0.846	---	---	100
1679	ciprofibrate - HL60	0.551	1	0.846	---	---	100
1680	pargyline - HL60	-0.43	1	-0.845	---	---	100
1681	isocarboxazid - HL60	0.551	1	0.845	---	---	100
1682	ramifenazone - PC3	-0.43	1	-0.845	---	---	100
1683	androsterone - HL60	-0.429	1	-0.845	---	---	100
1684	docosahexaenoic acid ethyl ester - PC3	-0.429	1	-0.845	---	---	100
1685	mevalolactone - PC3	-0.429	1	-0.844	---	---	100
1686	scopoletin - HL60	-0.429	1	-0.844	---	---	100
1687	sanguinarine - MCF7	0.55	1	0.844	---	---	100
1688	letrozole - PC3	0.55	1	0.843	---	---	100
1689	tobramycin - PC3	-0.427	1	-0.843	---	---	100
1690	SC-58125 - HL60	0.549	1	0.843	---	---	100
1691	metampicillin - HL60	-0.426	1	-0.843	---	---	100
1692	tetrandrine - PC3	-0.425	1	-0.842	---	---	100
1693	indoprofen - PC3	-0.425	1	-0.842	---	---	100
1694	ethosuximide - HL60	-0.425	1	-0.841	---	---	100
1695	altretamine - HL60	0.548	1	0.841	---	---	100
1696	fusidic acid - PC3	0.548	1	0.841	---	---	100
1697	spironolactone - HL60	-0.422	1	-0.84	---	---	100
1698	dioxybenzone - PC3	-0.421	1	-0.84	---	---	100
1699	carteolol - HL60	-0.421	1	-0.839	---	---	100
1700	hexetidine - PC3	-0.421	1	-0.839	---	---	100
1701	octopamine - HL60	0.546	1	0.839	---	---	100
1702	amodiaquine - PC3	-0.42	1	-0.839	---	---	100
1703	TTNPB - PC3	-0.42	1	-0.838	---	---	100
1704	atropine methonitrate - HL60	0.546	1	0.838	---	---	100
1705	desoxycortone - HL60	-0.42	1	-0.838	---	---	100
1706	phenazone - PC3	0.546	1	0.838	---	---	100
1707	cloxacillin - HL60	-0.42	1	-0.838	---	---	100
1708	piracetam - HL60	0.546	1	0.838	---	---	100
1709	doxycycline - HL60	-0.417	1	-0.837	---	---	100
1710	benzbromarone - HL60	-0.417	1	-0.837	---	---	100
1711	etamsylate - PC3	0.545	1	0.837	---	---	100
1712	scopolamine - PC3	-0.417	1	-0.837	---	---	100
1713	gibberellic acid - PC3	0.545	1	0.836	---	---	100
1714	quipazine - PC3	-0.417	1	-0.836	---	---	100
1715	benzydamine - PC3	-0.416	1	-0.835	---	---	100
1716	sulfamonomethoxine - HL60	-0.416	1	-0.835	---	---	100
1717	imipramine - PC3	0.544	1	0.835	---	---	100
1718	butoconazole - PC3	0.544	1	0.835	---	---	100
1719	Prestwick-691 - PC3	-0.415	1	-0.834	---	---	100
1720	betaxolol - HL60	-0.414	1	-0.834	---	---	100
1721	cefuroxime - HL60	-0.414	1	-0.834	---	---	100
1722	ciclosporin - PC3	-0.413	1	-0.833	---	---	100
1723	(-)-catechin - MCF7	0.543	1	0.833	---	---	100
1724	prilocaine - HL60	-0.412	1	-0.833	---	---	100
1725	ronidazole - MCF7	0.543	1	0.833	---	---	100
1726	CAY-10397 - MCF7	0.543	1	0.832	---	---	100
1727	bemegride - PC3	0.543	1	0.832	---	---	100
1728	clidinium bromide - HL60	-0.41	1	-0.832	---	---	100
1729	cefsulodin - HL60	-0.41	1	-0.832	---	---	100
1730	liothyronine - PC3	0.543	1	0.832	---	---	100
1731	boldine - HL60	-0.41	1	-0.832	---	---	100
1732	progesterone - PC3	0.542	1	0.832	---	---	100
1733	reserpine - PC3	-0.409	1	-0.831	---	---	100
1734	podophyllotoxin - HL60	0.542	1	0.831	---	---	100
1735	fluvastatin - HL60	-0.407	1	-0.831	---	---	100
1736	oxybuprocaine - PC3	0.542	1	0.83	---	---	100
1737	methylbenzethonium chloride - HL60	-0.405	1	-0.83	---	---	100
1738	clomifene - HL60	-0.402	1	-0.829	---	---	100
1739	propantheline bromide - PC3	-0.401	1	-0.828	---	---	100
1740	flucloxacillin - PC3	-0.401	1	-0.828	---	---	100
1741	canavanine - MCF7	-0.4	1	-0.828	---	---	100
1742	tacrine - HL60	0.539	1	0.828	---	---	100
1743	mephenytoin - PC3	-0.399	1	-0.827	---	---	100
1744	methoxamine - HL60	-0.398	1	-0.827	---	---	100
1745	oxolamine - PC3	-0.396	1	-0.826	---	---	100
1746	methylprednisolone - PC3	0.538	1	0.826	---	---	100
1747	sertaconazole - PC3	0.538	1	0.826	---	---	100
1748	methacholine chloride - PC3	-0.395	1	-0.826	---	---	100
1749	homatropine - HL60	0.538	1	0.826	---	---	100
1750	ceftazidime - HL60	0.537	1	0.825	---	---	100
1751	ursodeoxycholic acid - PC3	0.536	1	0.825	---	---	100
1752	labetalol - PC3	-0.394	1	-0.825	---	---	100
1753	etanidazole - HL60	-0.393	1	-0.825	---	---	100
1754	simvastatin - PC3	0.536	1	0.825	---	---	100
1755	pimozide - HL60	-0.393	1	-0.825	---	---	100
1756	scriptaid - MCF7	-0.39	1	-0.824	---	---	100
1757	diperodon - MCF7	0.535	1	0.823	---	---	100
1758	sulfafurazole - PC3	-0.388	1	-0.823	---	---	100
1759	cephaeline - HL60	0.535	1	0.823	---	---	100
1760	levobunolol - PC3	-0.388	1	-0.823	---	---	100
1761	gabexate - PC3	-0.388	1	-0.823	---	---	100
1762	bezafibrate - HL60	0.534	1	0.822	---	---	100
1763	estrone - PC3	0.534	1	0.822	---	---	100
1764	memantine - PC3	-0.385	1	-0.822	---	---	100
1765	dihydroergocristine - PC3	-0.384	1	-0.822	---	---	100
1766	dequalinium chloride - HL60	-0.383	1	-0.821	---	---	100
1767	protoveratrine A - PC3	0.534	1	0.821	---	---	100
1768	pipemidic acid - MCF7	-0.382	1	-0.821	---	---	100
1769	gramine - PC3	0.533	1	0.821	---	---	100
1770	mesoridazine - PC3	-0.381	1	-0.82	---	---	100
1771	bumetanide - HL60	-0.381	1	-0.82	---	---	100
1772	levocabastine - PC3	0.533	1	0.82	---	---	100
1773	folic acid - HL60	-0.38	1	-0.82	---	---	100
1774	diflorasone - PC3	-0.38	1	-0.819	---	---	100
1775	Prestwick-675 - MCF7	-0.38	1	-0.819	---	---	100
1776	pipenzolate bromide - HL60	-0.379	1	-0.819	---	---	100
1777	midecamycin - HL60	-0.379	1	-0.819	---	---	100
1778	cromoglicic acid - PC3	-0.377	1	-0.818	---	---	100
1779	procainamide - PC3	0.531	1	0.818	---	---	100
1780	ampicillin - HL60	-0.376	1	-0.818	---	---	100
1781	trihexyphenidyl - HL60	0.53	1	0.816	---	---	100
1782	sulmazole - MCF7	-0.371	1	-0.816	---	---	100
1783	thiocolchicoside - PC3	-0.371	1	-0.816	---	---	100
1784	solanine - HL60	-0.371	1	-0.816	---	---	100
1785	Prestwick-864 - PC3	-0.37	1	-0.816	---	---	100
1786	nizatidine - PC3	0.53	1	0.816	---	---	100
1787	octopamine - PC3	-0.369	1	-0.816	---	---	100
1788	perhexiline - PC3	0.529	1	0.815	---	---	100
1789	pindolol - HL60	-0.367	1	-0.815	---	---	100
1790	menadione - PC3	-0.366	1	-0.815	---	---	100
1791	naftidrofuryl - HL60	0.528	1	0.814	---	---	100
1792	aminohippuric acid - PC3	0.527	1	0.814	---	---	100
1793	noretynodrel - HL60	-0.363	1	-0.814	---	---	100
1794	ethisterone - HL60	-0.36	1	-0.814	---	---	100
1795	nilutamide - HL60	0.527	1	0.813	---	---	100
1796	cisapride - PC3	0.526	1	0.813	---	---	100
1797	benserazide - SKMEL5	-0.358	1	-0.813	---	---	100
1798	netilmicin - PC3	0.526	1	0.813	---	---	100
1799	splitomicin - PC3	-0.357	1	-0.812	---	---	100
1800	fluoxetine - PC3	0.526	1	0.812	---	---	100
1801	mianserin - HL60	-0.356	1	-0.812	---	---	100
1802	cromoglicic acid - MCF7	0.526	1	0.812	---	---	100
1803	profenamine - HL60	-0.355	1	-0.812	---	---	100
1804	copper sulfate - ssMCF7	-0.353	1	-0.811	---	---	100
1805	fluticasone - HL60	0.526	1	0.811	---	---	100
1806	alfadolone - PC3	0.526	1	0.811	---	---	100
1807	guanethidine - HL60	-0.35	1	-0.811	---	---	100
1808	telenzepine - HL60	-0.349	1	-0.811	---	---	100
1809	serotonin - PC3	-0.349	1	-0.81	---	---	100
1810	etofylline - HL60	-0.347	1	-0.81	---	---	100
1811	levamisole - PC3	0.525	1	0.81	---	---	100
1812	alpha-yohimbine - PC3	0.525	1	0.81	---	---	100
1813	minoxidil - HL60	-0.343	1	-0.809	---	---	100
1814	canavanine - PC3	0.523	1	0.809	---	---	100
1815	tubocurarine chloride - PC3	-0.34	1	-0.808	---	---	100
1816	BAS-012416453 - PC3	0.522	1	0.808	---	---	100
1817	buflomedil - HL60	-0.338	1	-0.808	---	---	100
1818	lisinopril - HL60	-0.337	1	-0.808	---	---	100
1819	betahistine - PC3	0.522	1	0.808	---	---	100
1820	demecarium bromide - PC3	-0.334	1	-0.808	---	---	100
1821	Trolox C - HL60	0.522	1	0.807	---	---	100
1822	biotin - PC3	-0.327	1	-0.807	---	---	100
1823	iobenguane - PC3	0.522	1	0.807	---	---	100
1824	tamoxifen - HL60	-0.324	1	-0.807	---	---	100
1825	dantrolene - HL60	-0.32	1	-0.807	---	---	100
1826	flavoxate - HL60	-0.315	1	-0.807	---	---	100
1827	nomegestrol - PC3	-0.308	1	-0.806	---	---	100
1828	chlorphenamine - HL60	-0.303	1	-0.806	---	---	100
1829	phenazone - MCF7	-0.303	1	-0.806	---	---	100
1830	5152487 - MCF7	0.52	1	0.806	---	---	100
1831	atropine - HL60	-0.289	1	-0.806	---	---	100
1832	monastrol - PC3	-0.288	1	-0.805	---	---	100
1833	brinzolamide - HL60	-0.251	1	-0.805	---	---	100
1834	securinine - HL60	0	1	-0.805	---	---	0
1835	verteporfin - HL60	0	1	-0.805	---	---	0
1836	anisomycin - HL60	0	1	-0.805	---	---	0
1837	dextromethorphan - PC3	0.52	1	0.804	---	---	100
1838	proscillaridin - HL60	0	1	-0.804	---	---	0
1839	lycorine - HL60	0	1	-0.804	---	---	0
1840	oxytetracycline - HL60	0.519	1	0.804	---	---	100
1841	parthenolide - HL60	0	1	-0.804	---	---	0
1842	Prestwick-675 - HL60	0	1	-0.804	---	---	0
1843	amoxapine - HL60	0.519	1	0.804	---	---	100
1844	chrysin - HL60	0	1	-0.803	---	---	0
1845	digoxigenin - HL60	0	1	-0.803	---	---	0
1846	ciclopirox - HL60	0	1	-0.803	---	---	0
1847	10-methoxyharmalan - HL60	0.519	1	0.803	---	---	100
1848	thiostrepton - HL60	0	1	-0.803	---	---	0
1849	thapsigargin - PC3	0	1	-0.803	---	---	0
1850	alprostadil - HL60	0	1	-0.802	---	---	0
1851	luteolin - HL60	0	1	-0.802	---	---	0
1852	apigenin - HL60	0	1	-0.802	---	---	0
1853	acacetin - HL60	0	1	-0.802	---	---	0
1854	gramine - HL60	0	1	-0.801	---	---	0
1855	benfotiamine - PC3	0.516	1	0.801	---	---	100
1856	lanatoside C - HL60	0	1	-0.801	---	---	0
1857	cefepime - HL60	0.516	1	0.801	---	---	100
1858	bephenium hydroxynaphthoate - HL60	0	1	-0.801	---	---	0
1859	ethionamide - HL60	0.516	1	0.801	---	---	100
1860	nimodipine - HL60	0	1	-0.8	---	---	0
1861	gabexate - HL60	0	1	-0.8	---	---	0
1862	memantine - HL60	0	1	-0.8	---	---	0
1863	repaglinide - HL60	0.515	1	0.8	---	---	100
1864	molsidomine - PC3	0.515	1	0.8	---	---	100
1865	moxonidine - HL60	0	1	-0.8	---	---	0
1866	sotalol - HL60	0	1	-0.799	---	---	0
1867	risperidone - HL60	0	1	-0.799	---	---	0
1868	hydrastine hydrochloride - PC3	0.515	1	0.799	---	---	100
1869	quinisocaine - PC3	0.515	1	0.798	---	---	100
1870	pentamidine - PC3	0.514	1	0.798	---	---	100
1871	parthenolide - MCF7	0	2	-0.798	---	---	0
1872	3-acetamidocoumarin - HL60	0	1	-0.798	---	---	0
1873	metacycline - HL60	0	1	-0.798	---	---	0
1874	prednicarbate - PC3	0.514	1	0.798	---	---	100
1875	lansoprazole - HL60	0	1	-0.798	---	---	0
1876	xamoterol - HL60	0.514	1	0.798	---	---	100
1877	sanguinarine - HL60	0	1	-0.797	---	---	0
1878	tridihexethyl - HL60	0.514	1	0.797	---	---	100
1879	diflorasone - HL60	0	1	-0.797	---	---	0
1880	aminohippuric acid - HL60	0	1	-0.797	---	---	0
1881	cinoxacin - HL60	0	1	-0.797	---	---	0
1882	practolol - PC3	0.513	1	0.797	---	---	100
1883	lycorine - PC3	0	1	-0.797	---	---	0
1884	paracetamol - PC3	0.513	1	0.797	---	---	100
1885	cinchonine - HL60	0	1	-0.796	---	---	0
1886	fenbendazole - HL60	0.513	1	0.796	---	---	100
1887	talampicillin - HL60	0	1	-0.796	---	---	0
1888	mometasone - HL60	0.512	1	0.796	---	---	100
1889	pirlindole - HL60	0	1	-0.796	---	---	0
1890	Prestwick-1083 - HL60	0	1	-0.796	---	---	0
1891	decamethonium bromide - HL60	0	1	-0.795	---	---	0
1892	fursultiamine - HL60	0	1	-0.795	---	---	0
1893	thapsigargin - MCF7	0	2	-0.795	---	---	0
1894	R-atenolol - HL60	0.511	1	0.795	---	---	100
1895	proglumide - HL60	0.511	1	0.795	---	---	100
1896	pancuronium bromide - HL60	0	1	-0.795	---	---	0
1897	valdecoxib - MCF7	0.511	1	0.795	---	---	100
1898	bezafibrate - PC3	0.51	1	0.794	---	---	100
1899	isradipine - HL60	0	1	-0.794	---	---	0
1900	STOCK1N-28457 - PC3	0.51	1	0.794	---	---	100
1901	moracizine - HL60	0	1	-0.794	---	---	0
1902	apramycin - HL60	0	1	-0.794	---	---	0
1903	flunixin - HL60	0.51	1	0.794	---	---	100
1904	rescinnamine - HL60	0	1	-0.793	---	---	0
1905	proxyphylline - HL60	0	1	-0.793	---	---	0
1906	selegiline - HL60	0	1	-0.793	---	---	0
1907	methyldopate - HL60	0	1	-0.793	---	---	0
1908	zidovudine - PC3	0.509	1	0.793	---	---	100
1909	PHA-00665752 - MCF7	0.509	1	0.792	---	---	100
1910	levocabastine - HL60	0	1	-0.792	---	---	0
1911	benzamil - HL60	0	1	-0.792	---	---	0
1912	benzylpenicillin - PC3	0.509	1	0.792	---	---	100
1913	Prestwick-665 - HL60	0	1	-0.792	---	---	0
1914	S-propranolol - PC3	0.508	1	0.792	---	---	100
1915	cefalonium - HL60	0	1	-0.791	---	---	0
1916	molindone - HL60	0	1	-0.791	---	---	0
1917	roxarsone - HL60	0	1	-0.79	---	---	0
1918	neomycin - HL60	0.507	1	0.79	---	---	100
1919	laudanosine - PC3	0.507	1	0.79	---	---	100
1920	naftopidil - HL60	0	1	-0.79	---	---	0
1921	urapidil - HL60	0	1	-0.79	---	---	0
1922	ioxaglic acid - HL60	0	1	-0.789	---	---	0
1923	canavanine - HL60	0	1	-0.789	---	---	0
1924	quinpirole - HL60	0	1	-0.789	---	---	0
1925	quercetin - HL60	0	1	-0.789	---	---	0
1926	etamsylate - HL60	0	1	-0.789	---	---	0
1927	phenanthridinone - MCF7	0	1	-0.788	---	---	0
1928	tracazolate - HL60	0	1	-0.788	---	---	0
1929	fluvoxamine - HL60	0	1	-0.788	---	---	0
1930	15-delta prostaglandin J2 - HL60	0	3	-0.788	---	---	0
1931	cyclopentolate - HL60	0.505	1	0.788	---	---	100
1932	benzthiazide - PC3	0.505	1	0.787	---	---	100
1933	Prestwick-967 - HL60	0	1	-0.787	---	---	0
1934	digoxin - HL60	0	1	-0.787	---	---	0
1935	niridazole - HL60	0	1	-0.786	---	---	0
1936	canadine - PC3	0.504	1	0.786	---	---	100
1937	florfenicol - HL60	0.504	1	0.786	---	---	100
1938	pronetalol - HL60	0	1	-0.785	---	---	0
1939	carmustine - PC3	0	1	-0.785	---	---	0
1940	fludrocortisone - HL60	0.503	1	0.785	---	---	100
1941	oxamniquine - HL60	0	1	-0.785	---	---	0
1942	(-)-MK-801 - HL60	0.503	1	0.785	---	---	100
1943	piromidic acid - HL60	0	1	-0.785	---	---	0
1944	vinburnine - PC3	0	1	-0.785	---	---	0
1945	epitiostanol - HL60	0	1	-0.785	---	---	0
1946	(-)-atenolol - HL60	0	1	-0.784	---	---	0
1947	betaxolol - PC3	0.502	1	0.784	---	---	100
1948	spiramycin - HL60	0	1	-0.784	---	---	0
1949	sulfachlorpyridazine - HL60	0	1	-0.784	---	---	0
1950	harmaline - PC3	0.501	1	0.783	---	---	100
1951	5182598 - MCF7	0	2	-0.783	---	---	0
1952	proscillaridin - MCF7	0	2	-0.783	---	---	0
1953	zoxazolamine - PC3	0.501	1	0.783	---	---	100
1954	delsoline - HL60	0.501	1	0.783	---	---	100
1955	nipecotic acid - HL60	0	1	-0.783	---	---	0
1956	bepridil - HL60	0.501	1	0.782	---	---	100
1957	idazoxan - HL60	0	1	-0.782	---	---	0
1958	nifurtimox - HL60	0	1	-0.782	---	---	0
1959	sulfaguanidine - HL60	0	1	-0.782	---	---	0
1960	tonzonium bromide - HL60	0.5	1	0.782	---	---	100
1961	digitoxigenin - HL60	0	1	-0.782	---	---	0
1962	metergoline - PC3	0.5	1	0.782	---	---	100
1963	phenformin - HL60	0.5	1	0.781	---	---	100
1964	securinine - PC3	0	1	-0.781	---	---	0
1965	tocainide - HL60	0	1	-0.781	---	---	0
1966	helveticoside - HL60	0	1	-0.781	---	---	0
1967	etofenamate - PC3	0.499	1	0.781	---	---	100
1968	mephenesin - HL60	0	1	-0.781	---	---	0
1969	strophanthidin - HL60	0	1	-0.78	---	---	0
1970	sulfamerazine - HL60	0	1	-0.78	---	---	0
1971	ascorbic acid - HL60	0	1	-0.78	---	---	0
1972	lorglumide - HL60	0	1	-0.78	---	---	0
1973	altizide - HL60	0.498	1	0.779	---	---	100
1974	tyloxapol - HL60	0	1	-0.779	---	---	0
1975	reserpine - MCF7	0.498	1	0.779	---	---	100
1976	promethazine - PC3	0.498	1	0.779	---	---	100
1977	trioxysalen - PC3	0.498	1	0.779	---	---	100
1978	epitiostanol - PC3	0.498	1	0.778	---	---	100
1979	dosulepin - HL60	0.497	1	0.778	---	---	100
1980	Prestwick-685 - HL60	0.497	1	0.778	---	---	100
1981	trimethylcolchicinic acid - HL60	0	1	-0.778	---	---	0
1982	gibberellic acid - HL60	0	1	-0.778	---	---	0
1983	Prestwick-860 - PC3	0.497	1	0.778	---	---	100
1984	sulfametoxydiazine - HL60	0	1	-0.777	---	---	0
1985	denatonium benzoate - HL60	0	1	-0.777	---	---	0
1986	orphenadrine - HL60	0.496	1	0.777	---	---	100
1987	ouabain - HL60	0	1	-0.777	---	---	0
1988	hydrocortisone - PC3	0	1	-0.777	---	---	0
1989	lumicolchicine - MCF7	0.496	1	0.777	---	---	100
1990	Prestwick-689 - HL60	0	1	-0.777	---	---	0
1991	ampicillin - PC3	0.496	1	0.776	---	---	100
1992	flurbiprofen - HL60	0	1	-0.776	---	---	0
1993	nifuroxazide - HL60	0.496	1	0.776	---	---	100
1994	yohimbic acid - MCF7	0	1	-0.776	---	---	0
1995	clioquinol - HL60	0	1	-0.776	---	---	0
1996	pipemidic acid - HL60	0	1	-0.776	---	---	0
1997	cytisine - PC3	0.495	1	0.775	---	---	100
1998	torasemide - HL60	0	1	-0.774	---	---	0
1999	mepenzolate bromide - HL60	0	1	-0.773	---	---	0
[truncated: 1,588 more rows]

## Sheet: by atc code
rank	atc code	mean	n	enrichment	p	specificity	percent non-null
1	L04AA	0.302	51	0.329	6e-05	0.2143	56
2	R02AD	-0.276	13	-0.559	0.00032	0	69
3	P01AC	-0.648	4	-0.864	0.00064	0	100
4	C01EA	-0.296	7	-0.672	0.00112	0.016	57
5	S01GA	0.311	20	0.404	0.00192	0.0074	70
6	L02BA	0.28	47	0.265	0.00215	0.0829	59
7	N06DX	-0.405	4	-0.8	0.0031	0	75
8	R01AA	0.337	16	0.429	0.00337	0	75
9	R01AB	0.337	16	0.429	0.00337	0	75
10	H02AA	-0.134	12	-0.466	0.00629	0.0671	50
11	L04AD	-0.285	9	-0.513	0.00975	0.053	55
12	N07CA	0.275	12	0.444	0.01098	0.0448	58
13	S01ED	-0.173	16	-0.386	0.01191	0.0893	56
14	N05AA	0.224	37	0.249	0.01581	0.1351	56
15	J01DD	0.294	22	0.313	0.02022	0	68
16	J01GA	-0.452	4	-0.687	0.02059	0.0364	75
17	N05AC	0.329	24	0.297	0.02268	0.5963	62
18	N05AB	0.244	60	0.19	0.02303	0.7034	56
19	P02CA	0.301	16	0.36	0.02308	0.226	62
20	N06AA	0.198	46	0.211	0.02886	0.4183	52
21	J01CF	-0.209	12	-0.382	0.04392	0.1	50
22	N06DA	0.39	8	0.456	0.04762	0.0133	75
23	J01XA	-0.396	4	-0.626	0.04812	0.1862	75
24	H03BA	0.478	4	0.621	0.05174	0.1333	100
25	N04BB	-0.403	4	-0.62	0.05208	0.1895	75
26	S02DA	-0.268	5	-0.552	0.05589	0.0678	60
27	L01AA	0.281	7	0.475	0.05665	0	71
28	N06AF	0.268	25	0.255	0.06388	0.0476	52
29	R02AB	0.398	8	0.434	0.06836	0.0238	75
30	C02KC	0.342	4	0.595	0.07076	0.126	75
31	D01AC	0.238	35	0.213	0.07289	0.3824	51
32	M03AA	0.549	2	0.81	0.07338	0.0741	100
33	S01AD	0.27	23	0.259	0.07635	0.0904	52
34	G03XC	-0.219	7	-0.455	0.07698	0.1169	57
35	P02CF	0.482	5	0.531	0.07728	0.2742	80
36	J05AE	0.375	4	0.567	0.09521	0.0588	75
37	N06BX	0.28	17	0.287	0.09875	0.2787	64
38	N03AF	0.215	8	0.41	0.09901	0.0952	75
39	C02DG	-0.393	4	-0.565	0.09952	0.0995	75
40	J04AK	0.328	9	0.387	0.09979	0.1129	66
41	C01EB	0.303	12	0.335	0.10491	0.1575	58
42	G02AD	-0.283	8	-0.406	0.10591	0.194	50
43	R06AC	0.308	12	0.333	0.11006	0.1151	66
44	A10BX	0.339	4	0.55	0.11341	0.2778	75
45	G01AF	0.213	37	0.19	0.11956	0.3895	51
46	N05AE	0.408	4	0.542	0.12334	0.1	75
47	D06AX	0.246	24	0.231	0.13075	0.1944	58
48	C01CX	-0.242	3	-0.604	0.13623	0.2397	66
49	N03AD	0.284	8	0.386	0.13904	0.115	62
50	R05DA	0.264	8	0.386	0.13922	0.0732	75
51	A07AX	0.385	4	0.526	0.14436	0.2807	75
52	B02BA	-0.183	2	-0.73	0.1447	0.2874	50
53	C02KD	0.338	4	0.526	0.14522	0.1111	75
54	C04AD	-0.153	5	-0.475	0.14807	0.2761	60
55	M01AC	0.204	8	0.375	0.16118	0.0942	62
56	P01BD	0.263	5	0.464	0.16812	0.2531	60
57	C08EX	0.225	7	0.387	0.18616	0.4439	57
58	B03BB	-0.141	4	-0.498	0.1887	0.3529	50
59	D07AC	0.196	35	0.178	0.19211	0.2548	51
60	S01HA	0.217	26	0.205	0.19462	0.2589	57
61	J01XE	0.326	5	0.449	0.1968	0.16	60
62	A06AB	0.235	4	0.49	0.19947	0.4202	50
63	A06AG	0.235	4	0.49	0.19947	0.4202	50
64	N05AL	0.315	14	0.275	0.20067	0.2213	64
65	G02AB	0.37	4	0.489	0.2011	0.1736	75
66	N01BX	-0.013	8	-0.356	0.2067	0.1754	50
67	J01EB	0.229	28	0.196	0.20714	0.2636	50
68	C03DA	-0.137	5	-0.44	0.21318	0.3006	60
69	P01BB	0.272	3	0.555	0.21447	0.2486	66
70	C10AB	0.262	18	0.239	0.21926	0.175	55
71	P01BC	0.361	5	0.439	0.21987	0.5588	60
72	N07AX	-0.277	4	-0.481	0.22113	0.4183	50
73	S01EA	0.254	8	0.348	0.22519	0.1317	50
74	J01XC	0.414	4	0.472	0.235	0.1895	75
75	A03BA	0.276	9	0.327	0.23576	0.3475	66
76	N05BE	0.423	4	0.465	0.25093	0.1419	75
77	C08DB	0.3	5	0.419	0.2624	0.275	80
78	P02CE	0.39	4	0.459	0.26406	0.339	75
79	V03AC	0.311	8	0.332	0.27265	0.4497	62
80	G02CB	0.191	14	0.255	0.2764	0.435	57
81	N05CE	-0.255	4	-0.455	0.27848	0.4648	50
82	C02BB	0.415	3	0.517	0.29291	0.2713	66
83	D09AA	0.243	18	0.222	0.29309	0.4615	50
84	R01BA	0.227	4	0.443	0.30323	0.2095	50
85	L01AX	0.184	4	0.43	0.33985	0.437	50
86	C08EA	0.325	7	0.331	0.34157	0.6684	57
87	P01BE	0.349	3	0.494	0.34547	0.3288	66
88	C10AA	0.117	12	0.257	0.34813	0.5198	50
89	C01BC	0.303	10	0.279	0.35303	0.3054	60
90	J01DH	0.25	4	0.422	0.36187	0.374	50
91	B03BA	-0.072	4	-0.419	0.37665	0.4054	50
92	L01XB	0.371	3	0.477	0.38759	0.367	66
93	P02CX	0.331	6	0.34	0.39621	0.7907	66
94	D05AD	0.255	7	0.312	0.41682	0.5	57
95	D05BA	0.255	7	0.312	0.41682	0.5	57
96	D07XC	0.279	7	0.311	0.41901	0.5926	57
97	C03CA	0.2	16	0.209	0.4282	0.6127	56
98	C02DB	0.279	6	0.329	0.4325	0.439	66
99	G01AA	0.148	19	0.188	0.45149	0.48	52
100	D10BA	0.022	4	-0.394	0.45253	0.5	50
101	L01DB	0.199	10	0.256	0.45318	0.8703	50
102	G03HA	0.302	4	0.386	0.47536	0.624	50
103	N06AX	0.194	18	0.189	0.48333	0.5473	50
104	A07AC	0.271	5	0.342	0.49973	0.5574	60
105	N07XX	0.297	5	0.34	0.50654	0.3831	60
106	R05CA	0.081	10	0.245	0.50961	0.6337	50
107	A03AD	0.174	4	0.369	0.53146	0.4771	50
108	J01DE	0.056	4	-0.37	0.5349	0.5669	50
109	C03BD	0.296	4	0.364	0.54857	0.4	50
110	C05AX	0.104	4	0.359	0.56808	0.7037	50
111	C05CX	0.104	4	0.359	0.56808	0.7037	50
112	D08AH	0.35	5	0.324	0.5723	0.7906	60
113	G01AC	0.35	5	0.324	0.5723	0.7906	60
114	P01AA	0.35	5	0.324	0.5723	0.7906	60
115	C07AG	-0.128	4	-0.359	0.57242	0.554	50
116	A02BC	0.135	8	0.255	0.58799	0.53	50
117	P02CB	-0.121	4	-0.352	0.5951	0.513	50
118	P01CX	-0.161	4	-0.351	0.59955	0.6506	50
119	V04CD	0.065	4	0.344	0.62024	0.6179	50
120	P01BA	0.201	12	0.202	0.64199	0.7029	58
121	A04AD	-0.086	4	-0.337	0.64923	0.6599	50
122	N05CM	-0.086	4	-0.337	0.64923	0.6599	50
123	D01BA	0.32	5	0.304	0.64928	0.5374	60
124	N05CH	-0.049	4	-0.333	0.66047	0.6923	50
125	G03DA	0.129	4	0.324	0.68698	0.681	50
126	A14AA	0.118	4	0.312	0.72651	0.8128	50
127	H03AA	0.146	8	0.224	0.73793	0.7353	50
128	V04CH	0.149	4	0.3	0.76652	0.75	50
129	R03BX	0.204	5	0.265	0.79383	0.8302	60
130	R03DX	0.204	5	0.265	0.79383	0.8302	60
131	D01AA	0.137	12	0.171	0.81892	0.7744	50
132	A07DA	0.165	6	0.232	0.83584	0.9444	50
133	D07AA	0.168	12	0.154	0.89759	0.9015	50
134	M03BA	0.123	7	0.196	0.90815	0.912	57
135	C04AC	0.264	4	0.231	0.95244	0.9586	50
136	C10AD	0.264	4	0.231	0.95244	0.9586	50
137	A07EB	0.074	2	-0.318	0.96226	0.9558	50
138	R03BC	0.074	2	-0.318	0.96226	0.9558	50
139	P02BX	0.248	4	0.214	0.97617	0.9612	50
140	G03GB	0.177	4	0.212	0.97832	0.9885	50
141	C02AA	0.184	6	0.169	0.98214	0.9944	50
142	C01AB	0	3	-0.783	---	---	0
143	C02DC	-0.069	5	-0.612	---	---	20
144	J04AC	-0.262	5	-0.592	---	---	40
145	S01EX	-0.117	3	-0.57	---	---	33
146	L01AD	-0.231	15	-0.559	---	---	40
147	C01AA	0.074	10	-0.551	---	---	0
148	N07AA	-0.128	4	-0.547	---	---	25
149	V03AF	-0.262	5	-0.544	---	---	40
150	L01CA	-0.181	3	-0.542	---	---	33
151	N07BA	-0.127	4	-0.519	---	---	25
152	G01AX	-0.167	8	-0.518	---	---	25
153	C03CC	0	3	-0.493	---	---	0
154	J05AX	0.194	5	0.487	---	---	40
155	C01BG	0	4	-0.476	---	---	0
156	N05AX	0.246	3	-0.458	---	---	0
157	N03AA	0.117	4	0.457	---	---	25
158	N05AG	-0.126	8	-0.452	---	---	37
159	D08AF	0.117	4	0.439	---	---	25
160	N04BD	0.035	4	-0.433	---	---	25
161	C02CC	-0.116	7	-0.427	---	---	28
162	J04BA	-0.159	10	-0.426	---	---	40
163	J02AX	-0.124	4	-0.425	---	---	25
164	G03XA	0.158	4	0.423	---	---	25
165	G04CB	0	6	-0.417	---	---	0
166	P01BX	-0.024	3	-0.408	---	---	33
167	L02AB	-0.178	4	-0.399	---	---	25
168	A04AA	-0.108	4	-0.397	---	---	25
169	M02AX	-0.218	5	-0.395	---	---	40
170	N05AF	-0.133	12	-0.39	---	---	41
171	D06BX	-0.164	5	-0.389	---	---	40
172	N03AC	-0.057	4	-0.388	---	---	25
173	L01CB	-0.03	4	-0.383	---	---	25
174	V04CG	0.045	5	-0.381	---	---	20
175	P02BA	-0.062	8	-0.378	---	---	25
176	D07AD	0.198	8	0.362	---	---	37
177	J01XB	0.095	4	-0.353	---	---	0
178	A16AX	-0.152	7	-0.35	---	---	42
179	C04AA	0.151	5	-0.348	---	---	0
180	S01LA	0.196	3	-0.347	---	---	0
181	N02BG	0.159	9	0.343	---	---	33
182	A05AX	-0.014	4	-0.342	---	---	25
183	G02CC	-0.109	13	-0.335	---	---	46
184	J04AD	-0.099	3	-0.331	---	---	33
185	L01BB	0.137	3	-0.328	---	---	0
186	A07EC	-0.1	10	-0.327	---	---	20
187	P02DA	0.23	5	0.324	---	---	40
188	V08AB	-0.061	26	-0.324	---	---	30
189	J01DC	-0.098	35	-0.321	---	---	31
190	N07BB	0.164	10	-0.321	---	---	0
191	P01CC	0.219	8	0.315	---	---	37
192	C01BB	-0.062	15	-0.312	---	---	33
193	R03AB	0.133	4	0.311	---	---	25
194	R03CB	0.133	4	0.311	---	---	25
195	P02BB	0.221	5	0.309	---	---	40
196	R01AX	0.232	3	0.309	---	---	33
197	R03BB	0.232	3	0.309	---	---	33
198	G03DB	-0.083	11	-0.308	---	---	27
199	G01AG	0.013	4	-0.305	---	---	25
200	M03BB	0.065	8	0.304	---	---	37
201	J01DF	0.174	5	0.304	---	---	40
202	P03AA	0.208	5	0.303	---	---	40
203	C02DA	0.154	5	-0.3	---	---	20
204	V03AH	0.154	5	-0.3	---	---	20
205	M05BA	0.079	4	-0.298	---	---	25
206	C04AB	-0.137	12	-0.298	---	---	41
207	C03DB	0.102	10	0.296	---	---	30
208	L01XE	0.001	3	-0.295	---	---	33
209	J01XX	0.161	4	0.292	---	---	25
210	V04CA	0.009	7	-0.291	---	---	28
211	A10BG	-0.141	41	-0.29	---	---	36
212	R05CB	0.096	4	-0.286	---	---	25
213	C04AE	-0.141	9	-0.285	---	---	44
214	G01AD	-0.007	4	-0.28	---	---	25
215	A10BA	0.19	17	0.277	---	---	47
216	D08AC	0.098	5	-0.275	---	---	20
217	R02AA	0.098	5	-0.275	---	---	20
218	J04AB	0.213	11	0.274	---	---	45
219	G04BX	0.15	4	0.274	---	---	25
220	B02AA	0.025	8	-0.273	---	---	12
221	A11CC	-0.001	8	-0.272	---	---	25
222	N04BA	0.042	5	-0.269	---	---	20
223	B05CA	0.159	18	0.268	---	---	38
224	C08DA	0.135	6	-0.267	---	---	16
225	N02CA	0.043	10	-0.267	---	---	20
226	M04AC	0.164	6	-0.267	---	---	0
227	A01AC	0.02	16	-0.266	---	---	12
228	R06AB	0.003	13	-0.265	---	---	23
229	N02AF	0.155	5	0.258	---	---	40
230	G04BD	0.052	8	-0.257	---	---	25
231	D07XA	0.074	8	-0.255	---	---	25
232	A05AA	0.08	7	0.254	---	---	42
233	G02CA	-0.086	7	-0.253	---	---	28
234	A02BA	0.005	19	-0.252	---	---	21
235	N03AB	0.036	10	-0.251	---	---	40
236	A05BA	0.09	6	-0.25	---	---	16
237	C07AA	-0.025	36	-0.25	---	---	25
238	G03XB	0.114	4	-0.25	---	---	25
239	N03AX	-0.045	5	-0.249	---	---	40
240	G04BE	-0.07	28	-0.246	---	---	35
241	D11AX	0.036	29	-0.245	---	---	13
242	C07AB	0.035	21	-0.245	---	---	23
243	L02BG	0.088	5	0.243	---	---	40
244	S01GX	-0.071	12	-0.243	---	---	33
245	D01AE	-0.013	21	-0.242	---	---	28
246	N02CX	0.221	8	0.242	---	---	37
247	L02BB	0.057	9	0.241	---	---	22
248	M09AA	0.123	4	-0.239	---	---	25
249	M03CA	0.084	6	-0.238	---	---	16
250	B01AA	0.02	15	-0.237	---	---	26
251	G03CA	-0.082	45	-0.237	---	---	40
252	M01AA	-0.025	4	-0.237	---	---	25
253	A03AX	0.003	8	-0.235	---	---	25
254	J02AB	0.15	9	0.231	---	---	44
255	N07AB	0.161	8	-0.231	---	---	12
256	J01EC	0.205	10	0.23	---	---	40
257	L02AA	0.103	6	0.225	---	---	33
258	G03BA	-0.014	5	-0.224	---	---	40
259	S01EC	0.046	20	-0.222	---	---	15
260	D03AX	0.173	8	0.222	---	---	37
261	G03CB	-0.012	9	-0.221	---	---	33
262	D06BA	0.152	23	0.221	---	---	30
263	B02BX	0.136	4	-0.219	---	---	0
264	D10AD	0.115	26	0.218	---	---	46
265	C01BD	0.093	9	-0.215	---	---	22
266	G03AC	0.16	19	0.214	---	---	47
267	H03BB	-0.058	9	-0.213	---	---	33
268	S01XA	0.052	8	-0.213	---	---	12
269	D07XB	0.064	23	-0.212	---	---	13
270	N01AX	-0.023	14	-0.212	---	---	35
271	R03DA	0.184	21	0.211	---	---	47
272	A07AA	-0.019	32	-0.211	---	---	28
273	C02CA	0.212	14	0.21	---	---	42
274	A07XA	0.009	4	-0.204	---	---	25
275	C01CE	0.038	13	0.204	---	---	30
276	A03AA	0.025	12	-0.204	---	---	33
277	N02BE	0.055	8	-0.203	---	---	25
278	D06AA	0.047	19	-0.202	---	---	31
279	N01BA	0.05	12	-0.199	---	---	33
280	A02BX	0.12	14	0.198	---	---	42
281	L01CD	0.058	6	-0.198	---	---	33
282	P01AX	0.113	9	0.196	---	---	33
283	R06AD	-0.004	12	-0.196	---	---	33
284	L01BA	-0.019	8	-0.195	---	---	37
285	J01CA	-0.01	41	-0.193	---	---	26
286	A11DA	0.12	8	0.191	---	---	37
287	N05BB	0.106	5	-0.189	---	---	20
288	G03CC	0.02	17	-0.189	---	---	35
289	S01AB	0.048	13	-0.187	---	---	23
290	R06AE	0.198	19	0.187	---	---	47
291	N02BA	0.098	18	-0.187	---	---	5
292	R06AA	0.011	23	-0.185	---	---	34
293	M01AX	0.021	19	-0.183	---	---	26
294	D07AB	0.09	27	-0.183	---	---	11
295	J05AF	0.136	8	-0.182	---	---	12
296	M01AG	-0.014	20	-0.181	---	---	25
297	B01AC	0.052	35	-0.181	---	---	14
298	J01FF	0.077	8	-0.181	---	---	12
299	J01EA	0.137	5	-0.179	---	---	20
300	V08AC	0.116	12	-0.179	---	---	8
301	G03DC	0.116	19	0.178	---	---	47
302	S01AX	0.171	30	0.177	---	---	40
303	J01MA	0.214	25	0.177	---	---	48
304	C10AX	0.122	10	0.176	---	---	30
305	M03BX	0.095	22	0.174	---	---	45
306	R03BA	0.1	29	0.174	---	---	34
307	D04AA	0.021	20	-0.174	---	---	35
308	A01AD	0.105	17	-0.174	---	---	5
309	A08AB	0.143	5	0.172	---	---	40
310	J05AB	0.146	23	0.172	---	---	47
311	C08CA	0.066	31	-0.171	---	---	19
312	P02CC	0.057	9	-0.17	---	---	33
313	N05AD	0.095	43	-0.167	---	---	25
314	M04AB	0.087	11	-0.167	---	---	18
315	D06BB	0.061	15	0.165	---	---	40
316	C01BA	0.161	18	0.164	---	---	44
317	J01ED	0.149	23	0.163	---	---	34
318	A07EA	0.113	23	-0.162	---	---	17
319	J01CE	0.061	12	-0.162	---	---	25
320	N03AG	0.035	60	-0.16	---	---	18
321	M01AH	0.05	14	-0.157	---	---	21
322	S01EB	0.071	16	-0.156	---	---	18
323	C03AA	0.183	24	0.155	---	---	45
324	A03AB	0.145	13	0.155	---	---	46
325	J01XD	0.087	16	-0.154	---	---	31
326	P01AB	0.087	16	-0.154	---	---	31
327	C02AC	0.099	16	-0.152	---	---	6
328	R01AD	0.053	42	-0.152	---	---	16
329	N02BB	0.206	19	0.15	---	---	47
330	J01AA	0.057	41	-0.147	---	---	29
331	J01MB	0.153	25	0.147	---	---	44
332	M01AB	0.064	49	0.146	---	---	32
333	A03FA	0.212	24	0.145	---	---	45
334	R05DB	0.116	23	-0.145	---	---	17
335	L01XX	0.058	34	-0.144	---	---	26
336	D10AF	0.043	18	-0.144	---	---	27
337	N04BC	0.03	18	-0.142	---	---	22
338	R07AB	0.137	12	0.141	---	---	41
339	A11HA	0.148	11	0.14	---	---	36
340	S02BA	0.044	19	-0.139	---	---	21
341	R03AC	0.1	21	0.139	---	---	38
342	S03AA	0.032	28	-0.139	---	---	28
343	V03AB	0.072	18	-0.138	---	---	22
344	C01DX	0.146	21	0.138	---	---	42
345	R01AC	0.077	12	-0.136	---	---	16
346	N04AA	0.04	20	-0.136	---	---	30
347	S03BA	0.016	16	-0.133	---	---	25
348	A07AB	0.113	14	-0.132	---	---	21
349	D04AB	0.096	30	-0.132	---	---	26
350	R03CC	0.041	25	-0.131	---	---	24
351	C09AA	0.062	16	-0.13	---	---	25
352	N01BB	0.067	23	-0.129	---	---	21
353	L04AX	0.048	22	-0.128	---	---	22
354	A01AB	0.017	53	-0.126	---	---	30
355	S01BC	0.15	30	0.123	---	---	43
356	S01CB	0.063	23	-0.123	---	---	21
357	M01AE	0.079	54	-0.123	---	---	24
358	N06AB	0.091	21	-0.116	---	---	19
359	N05AH	0.152	21	-0.116	---	---	14
360	C05AD	0.071	32	-0.116	---	---	28
361	J01BA	0.096	9	-0.115	---	---	22
362	A10BB	0.074	41	-0.112	---	---	17
363	S01AA	0.122	68	0.106	---	---	48
364	D10AA	0.083	16	-0.102	---	---	18
365	J01DB	0.121	22	-0.101	---	---	13
366	C05AA	0.12	28	-0.101	---	---	17
367	M02AA	0.08	83	-0.1	---	---	20
368	C01CA	0.093	35	-0.099	---	---	17
369	S01FA	0.081	23	0.098	---	---	39
370	C04AX	0.092	37	-0.096	---	---	18
371	C03BA	0.15	28	-0.096	---	---	17
372	J01FA	0.107	37	0.094	---	---	43
373	J01GB	0.081	33	-0.093	---	---	24
374	S02AA	0.107	42	0.092	---	---	40
375	R06AX	0.101	36	-0.089	---	---	19
376	G04CA	0.117	9	0.086	---	---	44
377	H02AB	0.108	40	-0.083	---	---	17
378	S01BA	0.127	45	0.05	---	---	40
