# Supplementary material for: New Drug Repositioning Candidates for T-ALL Identified Via Human/Murine Gene Signature Comparison
Source: Front Oncol. 2020 Nov 9;10:557643. doi: 10.3389/fonc.2020.557643 (PMC7680901; doi:10.3389/fonc.2020.557643)
Supplement: Supplementary file 14 [file Table_8.xlsx]

## Sheet: up
probe_id	rank	score	amplitude
221930_at	37	0.0	0.81
214818_at	131	-0.002	0.71
215455_at	161	-0.001	0.66
212703_at	178	0.0	0.64
217212_s_at	331	-0.005	0.55
207697_x_at	414	-0.007	0.51
203609_s_at	467	-0.007	0.48
216914_at	469	-0.006	0.48
214776_x_at	509	-0.005	0.46
213829_x_at	523	-0.004	0.46
205306_x_at	539	-0.003	0.46
207071_s_at	632	-0.005	0.42
220652_at	657	-0.004	0.41
208594_x_at	748	-0.006	0.39
205023_at	800	-0.007	0.37
213053_at	823	-0.006	0.37
205266_at	836	-0.005	0.36
211887_x_at	874	-0.004	0.35
216788_at	937	-0.005	0.34
220404_at	963	-0.004	0.33
211133_x_at	1094	-0.008	0.3
203369_x_at	1132	-0.008	0.29
217649_at	1135	-0.006	0.29
217304_at	1143	-0.005	0.29
214701_s_at	1146	-0.003	0.29
218402_s_at	1368	-0.011	0.25
201053_s_at	1374	-0.009	0.24
204317_at	1402	-0.009	0.24
215966_x_at	1404	-0.007	0.24
206092_x_at	1451	-0.007	0.23
204315_s_at	1476	-0.006	0.22
213805_at	1500	-0.005	0.22
219621_at	1510	-0.004	0.22
203762_s_at	1582	-0.005	0.21
203370_s_at	1592	-0.004	0.21
211135_x_at	1664	-0.005	0.19
213054_at	1668	-0.003	0.19
211527_x_at	1696	-0.002	0.19
214266_s_at	1758	-0.003	0.18
54037_at	1760	-0.001	0.18
211138_s_at	1762	0.0	0.18
209419_at	1788	0.001	0.18
221554_at	1796	0.003	0.18
203446_s_at	1821	0.004	0.17
201015_s_at	1828	0.005	0.17
218844_at	1878	0.005	0.17
216325_x_at	1954	0.003	0.15
203805_s_at	2076	0.0	0.14
219806_s_at	2112	0.0	0.13
203692_s_at	2138	0.001	0.13
202959_at	2141	0.003	0.13
221238_at	2161	0.004	0.13
204492_at	2236	0.002	0.12
207872_s_at	2313	0.001	0.11
211708_s_at	2321	0.002	0.11
219998_at	2427	0.0	0.1
203763_at	2446	0.001	0.1
200831_s_at	2508	0.0	0.09
222029_x_at	2664	-0.005	0.07
220260_at	2684	-0.004	0.07
221258_s_at	2708	-0.003	0.07
214144_at	2709	-0.001	0.07
216277_at	2788	-0.003	0.06
205928_at	2818	-0.002	0.06
219654_at	2894	-0.004	0.05
208886_at	2946	-0.004	0.05
211171_s_at	2948	-0.002	0.05
212856_at	2975	-0.002	0.05
218507_at	2982	0.0	0.05
200739_s_at	2995	0.001	0.04
219499_at	3049	0.001	0.04
216026_s_at	3059	0.002	0.04
210027_s_at	3085	0.003	0.04
221750_at	3206	0.0	0.02
221611_s_at	3208	0.001	0.02
217010_s_at	3221	0.003	0.02
214431_at	3379	-0.002	0.01
208691_at	3416	-0.002	0.01
201822_at	3481	-0.003	0.0
215708_s_at	3521	-0.003	0.0
220643_s_at	3572	-0.003	0.0
214702_at	3939	-0.018	0.0
215168_at	4058	-0.021	0.0
213058_at	4084	-0.02	0.0
216780_at	4145	-0.021	0.0
208317_at	4161	-0.02	0.0
205501_at	4203	-0.02	0.0
208318_s_at	4523	-0.032	0.0
206168_at	4751	-0.041	0.0
222076_at	5168	-0.058	0.0
214122_at	5494	-0.07	0.0
210083_at	5531	-0.07	0.0
211526_s_at	5546	-0.069	0.0
219501_at	5579	-0.068	0.0
211472_at	5593	-0.067	0.0
219109_at	5775	-0.073	0.0
208164_s_at	5862	-0.075	0.0
213424_at	6073	-0.083	0.0
220092_s_at	6603	-0.104	0.0
220093_at	6700	-0.107	0.0
215530_at	6729	-0.106	0.0
213288_at	6786	-0.107	0.0
212701_at	6867	-0.109	0.0
216909_at	6964	-0.111	0.0
221207_s_at	7127	-0.116	0.0
211170_s_at	7734	-0.142	0.0
206135_at	8054	-0.154	0.0
219695_at	8398	-0.168	0.0
208422_at	8505	-0.17	0.0
215146_s_at	8575	-0.172	0.0
216646_at	8944	-0.186	0.0
216844_at	9096	-0.191	0.0
215709_at	9133	-0.191	0.0
215254_at	9328	-0.198	0.0
217006_x_at	9424	-0.2	0.0
205503_at	9529	-0.203	0.0
208423_s_at	9614	-0.205	0.0
211040_x_at	9730	-0.208	0.0
213779_at	9733	-0.206	0.0
212360_at	9757	-0.205	-0.01
210023_s_at	9833	-0.207	-0.01
214086_s_at	9892	-0.207	-0.01
214436_at	10095	-0.215	-0.03
210146_x_at	10215	-0.218	-0.03
209218_at	10286	-0.219	-0.04
203608_at	10457	-0.225	-0.04
211101_x_at	10460	-0.223	-0.05
208805_at	10532	-0.225	-0.05
219105_x_at	10540	-0.223	-0.05
203046_s_at	10549	-0.221	-0.05
217612_at	10555	-0.22	-0.05
209418_s_at	10556	-0.218	-0.05
215040_at	10561	-0.216	-0.05
201036_s_at	10597	-0.216	-0.05
204493_at	10666	-0.217	-0.06
201052_s_at	10704	-0.217	-0.06
203663_s_at	10739	-0.216	-0.06
220060_s_at	10742	-0.215	-0.06
204558_at	10766	-0.214	-0.06
213935_at	10782	-0.213	-0.06
205500_at	10806	-0.212	-0.06
219491_at	10814	-0.21	-0.06
201938_at	10829	-0.209	-0.06
201227_s_at	10878	-0.209	-0.06
218739_at	10888	-0.208	-0.07
222010_at	11000	-0.211	-0.07
201404_x_at	11015	-0.209	-0.07
200740_s_at	11032	-0.208	-0.07
212739_s_at	11079	-0.208	-0.07
204886_at	11092	-0.207	-0.08
202980_s_at	11117	-0.206	-0.08
201821_s_at	11122	-0.205	-0.08
214358_at	11125	-0.203	-0.08
201719_s_at	11216	-0.205	-0.08
215111_s_at	11253	-0.205	-0.08
205307_s_at	11258	-0.203	-0.08
201035_s_at	11272	-0.202	-0.08
218564_at	11292	-0.201	-0.08
214770_at	11343	-0.201	-0.09
201268_at	11425	-0.203	-0.09
201801_s_at	11458	-0.202	-0.09
205393_s_at	11481	-0.201	-0.09
215747_s_at	11482	-0.199	-0.09
202760_s_at	11515	-0.199	-0.09
216913_s_at	11645	-0.203	-0.1
208700_s_at	11648	-0.201	-0.1
217974_at	11687	-0.201	-0.1
203058_s_at	11697	-0.199	-0.1
204170_s_at	11716	-0.198	-0.1
211270_x_at	11746	-0.198	-0.1
200896_x_at	11846	-0.2	-0.1
209611_s_at	11851	-0.199	-0.11
201226_at	11898	-0.199	-0.11
214121_x_at	11919	-0.198	-0.11
210513_s_at	11933	-0.196	-0.11
203744_at	11983	-0.197	-0.11
218511_s_at	11997	-0.195	-0.11
215508_at	12007	-0.194	-0.11
203971_at	12051	-0.194	-0.11
212995_x_at	12079	-0.193	-0.11
218264_at	12085	-0.192	-0.11
209980_s_at	12093	-0.19	-0.11
206169_x_at	12106	-0.189	-0.11
218467_at	12108	-0.187	-0.11
214241_at	12128	-0.186	-0.11
210022_at	12203	-0.187	-0.12
204173_at	12215	-0.186	-0.12
220651_s_at	12243	-0.185	-0.12
220223_at	12245	-0.183	-0.12
209537_at	12283	-0.183	-0.12
201930_at	12312	-0.182	-0.12
201162_at	12359	-0.183	-0.12
212282_at	12374	-0.181	-0.12
200903_s_at	12399	-0.18	-0.12
203821_at	12423	-0.18	-0.12
212296_at	12472	-0.18	-0.12
218883_s_at	12495	-0.179	-0.13
208782_at	12550	-0.179	-0.13
207598_x_at	12556	-0.178	-0.13
204817_at	12562	-0.176	-0.13
208890_s_at	12572	-0.175	-0.13
213577_at	12599	-0.174	-0.13
208699_x_at	12616	-0.173	-0.13
201115_at	12623	-0.171	-0.13
220865_s_at	12641	-0.17	-0.13
208080_at	12668	-0.169	-0.13
209009_at	12672	-0.168	-0.13
201671_x_at	12702	-0.167	-0.13
205085_at	12711	-0.165	-0.13
201588_at	12755	-0.165	-0.13
204768_s_at	12788	-0.165	-0.14
200039_s_at	12822	-0.165	-0.14
203693_s_at	12851	-0.164	-0.14
213365_at	12883	-0.163	-0.14
222011_s_at	12899	-0.162	-0.14
216952_s_at	12904	-0.16	-0.14
203921_at	12915	-0.159	-0.14
211569_s_at	12962	-0.159	-0.14
219879_s_at	12989	-0.158	-0.14
201291_s_at	12999	-0.157	-0.14
204144_s_at	13011	-0.156	-0.14
204407_at	13021	-0.154	-0.14
219650_at	13105	-0.156	-0.15
201266_at	13177	-0.157	-0.15
216228_s_at	13180	-0.155	-0.15
201088_at	13181	-0.154	-0.15
202532_s_at	13197	-0.152	-0.15
204092_s_at	13204	-0.151	-0.15
200832_s_at	13206	-0.149	-0.15
213113_s_at	13231	-0.148	-0.15
202854_at	13294	-0.149	-0.15
211762_s_at	13328	-0.149	-0.15
204634_at	13359	-0.148	-0.15
206102_at	13413	-0.148	-0.15
208660_at	13480	-0.15	-0.16
201970_s_at	13555	-0.151	-0.16
208079_s_at	13556	-0.149	-0.16
222036_s_at	13619	-0.15	-0.16
202189_x_at	13629	-0.148	-0.16
218252_at	13638	-0.147	-0.16
218662_s_at	13670	-0.146	-0.16
203213_at	13704	-0.146	-0.16
203103_s_at	13765	-0.147	-0.17
208916_at	13766	-0.145	-0.17
205024_s_at	13796	-0.144	-0.17
207332_s_at	13832	-0.144	-0.17
202870_s_at	13840	-0.142	-0.17
218585_s_at	13878	-0.142	-0.17
202396_at	13894	-0.141	-0.17
219392_x_at	13924	-0.14	-0.17
216306_x_at	13988	-0.141	-0.17
209642_at	14009	-0.14	-0.17
201198_s_at	14045	-0.14	-0.17
215096_s_at	14046	-0.138	-0.17
211953_s_at	14069	-0.137	-0.17
211955_at	14135	-0.138	-0.18
203675_at	14140	-0.137	-0.18
36888_at	14220	-0.138	-0.18
202179_at	14221	-0.136	-0.18
217772_s_at	14237	-0.135	-0.18
209709_s_at	14244	-0.133	-0.18
219000_s_at	14245	-0.132	-0.18
212680_x_at	14310	-0.133	-0.18
216360_x_at	14374	-0.133	-0.18
213372_at	14438	-0.134	-0.18
211954_s_at	14516	-0.136	-0.19
210559_s_at	14525	-0.134	-0.19
218663_at	14584	-0.135	-0.19
202246_s_at	14620	-0.135	-0.19
203214_x_at	14660	-0.135	-0.19
208778_s_at	14667	-0.133	-0.19
205339_at	14676	-0.131	-0.19
201653_at	14684	-0.13	-0.19
202534_x_at	14703	-0.129	-0.19
52169_at	14719	-0.128	-0.19
212281_s_at	14720	-0.126	-0.19
202806_at	14732	-0.124	-0.19
212015_x_at	14839	-0.127	-0.19
211078_s_at	14865	-0.126	-0.19
203344_s_at	14922	-0.127	-0.2
207165_at	14953	-0.126	-0.2
206500_s_at	14956	-0.125	-0.2
212142_at	14981	-0.124	-0.2
209155_s_at	14988	-0.122	-0.2
204775_at	15017	-0.122	-0.2
214866_at	15026	-0.12	-0.2
213910_at	15086	-0.121	-0.2
212597_s_at	15093	-0.119	-0.2
221676_s_at	15153	-0.12	-0.2
212811_x_at	15155	-0.118	-0.2
213562_s_at	15159	-0.116	-0.2
210151_s_at	15212	-0.117	-0.2
204822_at	15263	-0.117	-0.2
38158_at	15271	-0.116	-0.2
210495_x_at	15276	-0.114	-0.21
204026_s_at	15448	-0.12	-0.21
217972_at	15451	-0.118	-0.21
211719_x_at	15517	-0.119	-0.21
222039_at	15523	-0.117	-0.21
219588_s_at	15556	-0.117	-0.21
203696_s_at	15571	-0.115	-0.21
222019_at	15659	-0.117	-0.22
219032_x_at	15665	-0.116	-0.22
210210_at	15687	-0.115	-0.22
218755_at	15723	-0.115	-0.22
214727_at	15781	-0.115	-0.22
218281_at	15880	-0.118	-0.22
220840_s_at	15934	-0.118	-0.22
215622_x_at	15978	-0.118	-0.23
200957_s_at	15984	-0.117	-0.23
200708_at	16043	-0.117	-0.23
212218_s_at	16108	-0.118	-0.23
201163_s_at	16131	-0.117	-0.23
219493_at	16157	-0.117	-0.23
214430_at	16212	-0.117	-0.23
218269_at	16230	-0.116	-0.23
213302_at	16236	-0.114	-0.23
218027_at	16255	-0.113	-0.23
202505_at	16257	-0.111	-0.23
208795_s_at	16283	-0.111	-0.23
214553_s_at	16304	-0.11	-0.23
201303_at	16317	-0.108	-0.24
204767_s_at	16351	-0.108	-0.24
202608_s_at	16363	-0.106	-0.24
218493_at	16422	-0.107	-0.24
210660_at	16450	-0.106	-0.24
204033_at	16471	-0.105	-0.24
205733_at	16481	-0.104	-0.24
38037_at	16482	-0.102	-0.24
208130_s_at	16486	-0.1	-0.24
220094_s_at	16506	-0.099	-0.24
201199_s_at	16510	-0.098	-0.24
202634_at	16537	-0.097	-0.24
201584_s_at	16551	-0.095	-0.24
201875_s_at	16578	-0.095	-0.24
209408_at	16599	-0.094	-0.24
201874_at	16653	-0.094	-0.25
212141_at	16699	-0.094	-0.25
219918_s_at	16710	-0.093	-0.25
201672_s_at	16742	-0.092	-0.25
203806_s_at	16755	-0.091	-0.25
215171_s_at	16775	-0.09	-0.25
207856_s_at	16797	-0.089	-0.25
219258_at	16814	-0.088	-0.25
217741_s_at	16875	-0.089	-0.25
200824_at	16880	-0.087	-0.25
203613_s_at	16892	-0.086	-0.25
209464_at	16907	-0.084	-0.25
211924_s_at	16912	-0.083	-0.25
218542_at	16934	-0.082	-0.25
203145_at	16972	-0.081	-0.26
202330_s_at	16998	-0.081	-0.26
202030_at	17014	-0.079	-0.26
213205_s_at	17106	-0.082	-0.26
204641_at	17110	-0.08	-0.26
221434_s_at	17169	-0.081	-0.26
205394_at	17171	-0.079	-0.26
211080_s_at	17172	-0.077	-0.26
215942_s_at	17175	-0.075	-0.26
214710_s_at	17188	-0.074	-0.26
213323_s_at	17227	-0.073	-0.26
203664_s_at	17278	-0.074	-0.27
210512_s_at	17299	-0.073	-0.27
218350_s_at	17318	-0.072	-0.27
212016_s_at	17384	-0.073	-0.27
211200_s_at	17433	-0.073	-0.27
218073_s_at	17441	-0.071	-0.27
221759_at	17456	-0.07	-0.27
204728_s_at	17546	-0.072	-0.27
203022_at	17549	-0.07	-0.28
210845_s_at	17558	-0.069	-0.28
204240_s_at	17561	-0.067	-0.28
215773_x_at	17597	-0.067	-0.28
209714_s_at	17617	-0.066	-0.28
209610_s_at	17640	-0.065	-0.28
202954_at	17720	-0.067	-0.28
206550_s_at	17726	-0.065	-0.28
219056_at	17736	-0.063	-0.28
212596_s_at	17790	-0.064	-0.28
48808_at	17796	-0.062	-0.28
201292_at	17848	-0.063	-0.29
221482_s_at	17863	-0.061	-0.29
213253_at	17901	-0.061	-0.29
211100_x_at	17917	-0.06	-0.29
202533_s_at	18010	-0.062	-0.29
212949_at	18035	-0.061	-0.29
211519_s_at	18040	-0.06	-0.29
216275_at	18055	-0.058	-0.29
212171_x_at	18088	-0.058	-0.29
212186_at	18107	-0.057	-0.3
213007_at	18161	-0.057	-0.3
210983_s_at	18226	-0.058	-0.3
200956_s_at	18275	-0.059	-0.3
212464_s_at	18287	-0.057	-0.3
220261_s_at	18302	-0.056	-0.3
210052_s_at	18355	-0.056	-0.3
219372_at	18392	-0.056	-0.31
201397_at	18402	-0.055	-0.31
203362_s_at	18409	-0.053	-0.31
201802_at	18442	-0.052	-0.31
219510_at	18562	-0.056	-0.31
205770_at	18591	-0.055	-0.32
213008_at	18612	-0.054	-0.32
202188_at	18623	-0.053	-0.32
217980_s_at	18624	-0.051	-0.32
202078_at	18670	-0.051	-0.32
211271_x_at	18725	-0.052	-0.32
212810_s_at	18746	-0.051	-0.32
204318_s_at	18764	-0.049	-0.32
213599_at	18772	-0.048	-0.32
214283_at	18786	-0.047	-0.32
220085_at	18863	-0.048	-0.33
202635_s_at	18892	-0.047	-0.33
222077_s_at	18957	-0.048	-0.33
202960_s_at	18972	-0.047	-0.33
203465_at	18978	-0.045	-0.33
209208_at	18992	-0.044	-0.33
204146_at	19020	-0.043	-0.33
202613_at	19043	-0.043	-0.33
204444_at	19185	-0.047	-0.34
219758_at	19254	-0.048	-0.34
203830_at	19321	-0.049	-0.35
204825_at	19393	-0.051	-0.35
215509_s_at	19407	-0.049	-0.35
204752_x_at	19428	-0.048	-0.35
204887_s_at	19446	-0.047	-0.36
207774_at	19447	-0.045	-0.36
211162_x_at	19496	-0.045	-0.36
205628_at	19508	-0.044	-0.36
218349_s_at	19545	-0.044	-0.36
202981_x_at	19553	-0.042	-0.36
221483_s_at	19559	-0.041	-0.36
218108_at	19582	-0.04	-0.36
207746_at	19589	-0.038	-0.36
218653_at	19637	-0.038	-0.37
204510_at	19638	-0.036	-0.37
201195_s_at	19684	-0.036	-0.37
218814_s_at	19713	-0.036	-0.37
201718_s_at	19766	-0.036	-0.37
216316_x_at	19907	-0.041	-0.38
215253_s_at	19926	-0.04	-0.38
217786_at	19929	-0.038	-0.38
219306_at	19948	-0.037	-0.39
207572_at	19952	-0.035	-0.39
210275_s_at	19964	-0.034	-0.39
1053_at	19976	-0.032	-0.39
204068_at	19980	-0.03	-0.39
219583_s_at	20030	-0.031	-0.39
202607_at	20040	-0.029	-0.39
206499_s_at	20041	-0.027	-0.39
216226_at	20050	-0.026	-0.39
206316_s_at	20119	-0.027	-0.4
219555_s_at	20123	-0.025	-0.4
222118_at	20124	-0.023	-0.4
218355_at	20125	-0.021	-0.4
221520_s_at	20151	-0.021	-0.4
204603_at	20202	-0.021	-0.4
204695_at	20266	-0.022	-0.41
208690_s_at	20293	-0.021	-0.41
211725_s_at	20353	-0.022	-0.42
219291_at	20362	-0.02	-0.42
201797_s_at	20373	-0.019	-0.42
206467_x_at	20382	-0.017	-0.42
214804_at	20415	-0.017	-0.42
207857_at	20417	-0.015	-0.42
200043_at	20421	-0.013	-0.42
208316_s_at	20425	-0.012	-0.42
204064_at	20454	-0.011	-0.43
44654_at	20461	-0.009	-0.43
211088_s_at	20466	-0.008	-0.43
207396_s_at	20498	-0.007	-0.43
202759_s_at	20505	-0.005	-0.43
203755_at	20539	-0.005	-0.43
211952_at	20545	-0.003	-0.43
201969_at	20555	-0.002	-0.44
218602_s_at	20576	-0.001	-0.44
217025_s_at	20675	-0.003	-0.45
212279_at	20733	-0.004	-0.46
210784_x_at	20791	-0.005	-0.46
204727_at	20806	-0.003	-0.46
217876_at	20815	-0.002	-0.46
208368_s_at	20908	-0.004	-0.48
214452_at	20964	-0.005	-0.48
207722_s_at	21002	-0.005	-0.49
201796_s_at	21045	-0.005	-0.49
218945_at	21052	-0.003	-0.49
210692_s_at	21151	-0.005	-0.51
205598_at	21216	-0.006	-0.52
208370_s_at	21246	-0.006	-0.53
220160_s_at	21264	-0.005	-0.53
204709_s_at	21269	-0.003	-0.53
222037_at	21295	-0.002	-0.53
210087_s_at	21315	-0.001	-0.54
220063_at	21323	0.0	-0.54
219512_at	21349	0.001	-0.54
214390_s_at	21366	0.002	-0.54
203060_s_at	21397	0.003	-0.55
210225_x_at	21399	0.005	-0.55
216442_x_at	21506	0.002	-0.57
205877_s_at	21536	0.003	-0.58
210594_x_at	21557	0.004	-0.58
213589_s_at	21558	0.005	-0.58
221606_s_at	21604	0.005	-0.59
211102_s_at	21662	0.005	-0.61
203257_s_at	21663	0.007	-0.61
202945_at	21800	0.002	-0.65
215055_at	21801	0.004	-0.65
207590_s_at	21807	0.006	-0.65
204465_s_at	21853	0.006	-0.67
218756_s_at	21886	0.006	-0.69
205822_s_at	21994	0.003	-0.74
212512_s_at	22019	0.004	-0.75
210823_s_at	22033	0.005	-0.76
203059_s_at	22046	0.007	-0.76
205167_s_at	22127	0.005	-0.81
204696_s_at	22169	0.005	-0.86

## Sheet: down
probe_id	rank	score	amplitude
211900_x_at	125	-0.004	0.71
210349_at	206	-0.005	0.62
202198_s_at	240	-0.005	0.61
212642_s_at	247	-0.003	0.6
210164_at	258	-0.001	0.59
205853_at	293	-0.001	0.57
217476_at	298	0.001	0.57
216451_at	317	0.002	0.56
207187_at	378	0.002	0.52
207474_at	480	-0.001	0.47
208104_s_at	718	-0.009	0.4
214256_at	719	-0.007	0.4
210360_s_at	721	-0.005	0.4
220374_at	746	-0.004	0.39
220558_x_at	788	-0.004	0.38
220566_at	830	-0.004	0.36
210538_s_at	849	-0.003	0.36
32029_at	868	-0.002	0.35
209828_s_at	1066	-0.008	0.31
219690_at	1102	-0.008	0.3
210201_x_at	1148	-0.008	0.29
222108_at	1163	-0.007	0.29
207334_s_at	1274	-0.009	0.26
213405_at	1336	-0.01	0.25
221234_s_at	1351	-0.009	0.25
211249_at	1393	-0.009	0.24
210606_x_at	1413	-0.007	0.24
212356_at	1417	-0.005	0.24
209958_s_at	1432	-0.004	0.23
219541_at	1456	-0.003	0.23
207339_s_at	1504	-0.003	0.22
210595_at	1523	-0.002	0.22
214470_at	1595	-0.003	0.21
205599_at	1720	-0.007	0.19
210479_s_at	1749	-0.006	0.18
204806_x_at	1790	-0.006	0.18
31637_s_at	1812	-0.005	0.17
210129_s_at	1830	-0.003	0.17
205801_s_at	1834	-0.001	0.17
212400_at	1862	-0.001	0.17
220009_at	1865	0.001	0.17
203723_at	1866	0.003	0.17
205441_at	1928	0.003	0.16
219777_at	1943	0.004	0.15
209234_at	2009	0.003	0.14
213559_s_at	2054	0.003	0.14
209379_s_at	2074	0.004	0.14
209508_x_at	2099	0.005	0.13
206513_at	2179	0.004	0.13
203708_at	2191	0.005	0.12
213045_at	2254	0.005	0.12
205552_s_at	2256	0.007	0.12
213778_x_at	2266	0.008	0.11
219334_s_at	2404	0.004	0.1
221223_x_at	2415	0.006	0.1
210971_s_at	2463	0.006	0.09
212098_at	2495	0.006	0.09
217654_at	2497	0.008	0.09
200664_s_at	2514	0.01	0.09
221080_s_at	2568	0.009	0.08
204280_at	2578	0.011	0.08
221736_at	2598	0.012	0.08
211339_s_at	2625	0.013	0.08
204060_s_at	2766	0.009	0.06
203514_at	2823	0.008	0.06
212930_at	2854	0.009	0.06
212991_at	2906	0.009	0.05
32099_at	3038	0.005	0.04
214486_x_at	3053	0.006	0.04
214932_at	3100	0.006	0.04
204269_at	3179	0.005	0.03
212144_at	3194	0.006	0.03
38398_at	3230	0.006	0.02
215177_s_at	3280	0.006	0.02
216563_at	3358	0.005	0.01
211204_at	3403	0.005	0.01
201851_at	3480	0.004	0.0
38149_at	3503	0.005	0.0
203445_s_at	3526	0.006	0.0
211108_s_at	3545	0.007	0.0
207555_s_at	3560	0.008	0.0
215270_at	3820	-0.001	0.0
206785_s_at	3913	-0.003	0.0
204431_at	3977	-0.004	0.0
204760_s_at	4117	-0.008	0.0
206118_at	4251	-0.012	0.0
213958_at	4253	-0.01	0.0
211469_s_at	4317	-0.011	0.0
206553_at	4521	-0.018	0.0
210426_x_at	4526	-0.016	0.0
205019_s_at	4576	-0.017	0.0
211507_s_at	4706	-0.02	0.0
211893_x_at	4726	-0.019	0.0
217450_at	4760	-0.019	0.0
214618_at	4809	-0.019	0.0
206221_at	4935	-0.022	0.0
207796_x_at	4997	-0.023	0.0
213431_x_at	5243	-0.032	0.0
221333_at	5486	-0.041	0.0
207795_s_at	5673	-0.047	0.0
219976_at	5762	-0.049	0.0
37547_at	5769	-0.047	0.0
214625_s_at	6149	-0.062	0.0
217041_at	6212	-0.063	0.0
208602_x_at	6263	-0.063	0.0
222362_at	6347	-0.065	0.0
206820_at	6469	-0.068	0.0
214447_at	6507	-0.068	0.0
219971_at	6510	-0.066	0.0
219323_s_at	6617	-0.069	0.0
216727_at	6675	-0.069	0.0
206720_at	6740	-0.07	0.0
203036_s_at	6793	-0.07	0.0
207723_s_at	6859	-0.071	0.0
210202_s_at	6904	-0.071	0.0
206402_s_at	7059	-0.076	0.0
206337_at	7060	-0.074	0.0
210073_at	7092	-0.073	0.0
336_at	7309	-0.081	0.0
206618_at	7310	-0.079	0.0
213040_s_at	7387	-0.08	0.0
211109_at	7498	-0.083	0.0
214439_x_at	7568	-0.084	0.0
215671_at	7579	-0.083	0.0
207005_s_at	7601	-0.082	0.0
214450_at	7693	-0.084	0.0
221370_at	7729	-0.083	0.0
206150_at	7863	-0.087	0.0
214530_x_at	8134	-0.097	0.0
206821_x_at	8242	-0.1	0.0
202928_s_at	8255	-0.099	0.0
207554_x_at	8305	-0.099	0.0
207346_at	8474	-0.104	0.0
211590_x_at	8478	-0.102	0.0
209546_s_at	8549	-0.104	0.0
208087_s_at	8681	-0.107	0.0
202972_s_at	8770	-0.109	0.0
206974_at	8773	-0.107	0.0
221978_at	8794	-0.106	0.0
221013_s_at	8815	-0.105	0.0
210359_at	8828	-0.104	0.0
211828_s_at	8993	-0.109	0.0
221087_s_at	9012	-0.108	0.0
205798_at	9052	-0.107	0.0
221658_s_at	9053	-0.105	0.0
214970_s_at	9151	-0.108	0.0
204642_at	9214	-0.109	0.0
214643_x_at	9312	-0.111	0.0
205821_at	9366	-0.111	0.0
212641_at	9418	-0.111	0.0
40837_at	9521	-0.114	0.0
207793_s_at	9531	-0.112	0.0
207361_at	9548	-0.111	0.0
207004_at	9635	-0.113	0.0
216550_x_at	9686	-0.113	0.0
219155_at	9712	-0.112	0.0
202968_s_at	9773	-0.113	-0.01
216252_x_at	9799	-0.112	-0.01
203958_s_at	9834	-0.111	-0.01
203037_s_at	9932	-0.114	-0.02
209060_x_at	9942	-0.112	-0.02
214057_at	9950	-0.11	-0.02
209824_s_at	9998	-0.111	-0.02
214929_s_at	10021	-0.109	-0.02
203523_at	10205	-0.116	-0.03
209062_x_at	10222	-0.114	-0.03
214838_at	10229	-0.113	-0.03
205804_s_at	10252	-0.112	-0.03
219481_at	10256	-0.11	-0.03
215699_x_at	10312	-0.11	-0.04
203020_at	10352	-0.11	-0.04
211085_s_at	10363	-0.108	-0.04
220350_at	10404	-0.108	-0.04
206828_at	10422	-0.107	-0.04
211862_x_at	10426	-0.105	-0.04
203670_at	10479	-0.105	-0.05
36545_s_at	10488	-0.103	-0.05
214184_at	10514	-0.103	-0.05
204780_s_at	10577	-0.103	-0.05
212486_s_at	10614	-0.103	-0.05
219563_at	10688	-0.104	-0.06
206127_at	10873	-0.11	-0.06
218400_at	10915	-0.11	-0.07
212588_at	10985	-0.111	-0.07
202205_at	11004	-0.11	-0.07
200625_s_at	11025	-0.109	-0.07
209007_s_at	11040	-0.107	-0.07
220974_x_at	11086	-0.107	-0.07
201998_at	11135	-0.108	-0.08
213107_at	11194	-0.108	-0.08
221738_at	11203	-0.106	-0.08
204049_s_at	11227	-0.105	-0.08
202951_at	11302	-0.107	-0.08
205451_at	11305	-0.105	-0.08
213888_s_at	11332	-0.104	-0.09
219290_x_at	11340	-0.102	-0.09
205474_at	11385	-0.102	-0.09
219401_at	11400	-0.101	-0.09
209285_s_at	11404	-0.099	-0.09
222023_at	11409	-0.097	-0.09
221833_at	11535	-0.101	-0.09
205376_at	11614	-0.102	-0.1
201656_at	11631	-0.101	-0.1
210252_s_at	11637	-0.099	-0.1
213475_s_at	11689	-0.099	-0.1
212755_at	11829	-0.103	-0.1
208944_at	11998	-0.109	-0.11
217047_s_at	12006	-0.107	-0.11
221334_s_at	12032	-0.106	-0.11
218805_at	12038	-0.105	-0.11
202913_at	12173	-0.109	-0.12
204502_at	12188	-0.107	-0.12
216033_s_at	12199	-0.106	-0.12
222024_s_at	12326	-0.109	-0.12
218603_at	12391	-0.11	-0.12
209481_at	12415	-0.109	-0.12
203055_s_at	12489	-0.11	-0.13
215343_at	12510	-0.109	-0.13
204672_s_at	12532	-0.108	-0.13
209304_x_at	12536	-0.106	-0.13
211852_s_at	12547	-0.105	-0.13
219864_s_at	12561	-0.103	-0.13
208812_x_at	12587	-0.102	-0.13
202423_at	12606	-0.101	-0.13
206187_at	12611	-0.099	-0.13
209827_s_at	12707	-0.101	-0.13
211799_x_at	12714	-0.1	-0.13
204059_s_at	12726	-0.098	-0.13
200920_s_at	12799	-0.099	-0.14
212163_at	12830	-0.099	-0.14
201720_s_at	12912	-0.1	-0.14
201126_s_at	12998	-0.102	-0.14
206943_at	13032	-0.101	-0.14
64418_at	13037	-0.1	-0.14
208072_s_at	13038	-0.098	-0.14
201990_s_at	13067	-0.097	-0.14
214459_x_at	13188	-0.1	-0.15
209061_at	13190	-0.098	-0.15
201648_at	13228	-0.098	-0.15
212587_s_at	13266	-0.097	-0.15
217682_at	13272	-0.096	-0.15
205570_at	13335	-0.096	-0.15
208325_s_at	13357	-0.095	-0.15
202621_at	13374	-0.094	-0.15
201959_s_at	13474	-0.096	-0.16
221834_at	13552	-0.098	-0.16
218421_at	13713	-0.103	-0.16
218600_at	13732	-0.102	-0.16
211178_s_at	13762	-0.101	-0.17
212665_at	13774	-0.099	-0.17
204655_at	13858	-0.101	-0.17
218862_at	13876	-0.1	-0.17
214730_s_at	13916	-0.1	-0.17
204524_at	13958	-0.099	-0.17
202803_s_at	13959	-0.097	-0.17
213798_s_at	14063	-0.1	-0.17
201989_s_at	14099	-0.1	-0.17
214697_s_at	14131	-0.099	-0.18
209034_at	14144	-0.097	-0.18
212332_at	14170	-0.096	-0.18
208783_s_at	14177	-0.095	-0.18
214958_s_at	14313	-0.099	-0.18
200887_s_at	14331	-0.097	-0.18
200847_s_at	14339	-0.096	-0.18
202334_s_at	14450	-0.099	-0.18
209131_s_at	14466	-0.097	-0.18
212829_at	14517	-0.098	-0.19
200798_x_at	14534	-0.096	-0.19
208671_at	14538	-0.094	-0.19
209241_x_at	14554	-0.093	-0.19
205945_at	14560	-0.091	-0.19
202545_at	14568	-0.089	-0.19
212841_s_at	14617	-0.09	-0.19
214735_at	14739	-0.093	-0.19
211672_s_at	14755	-0.092	-0.19
202971_s_at	14765	-0.09	-0.19
203416_at	14789	-0.089	-0.19
203090_at	14819	-0.088	-0.19
200975_at	14867	-0.088	-0.19
209130_at	14960	-0.09	-0.2
218084_x_at	14979	-0.089	-0.2
212331_at	14982	-0.087	-0.2
205013_s_at	15068	-0.089	-0.2
210031_at	15085	-0.088	-0.2
207549_x_at	15127	-0.088	-0.2
209534_x_at	15215	-0.089	-0.2
214544_s_at	15267	-0.09	-0.2
213434_at	15286	-0.088	-0.21
212310_at	15287	-0.086	-0.21
214255_at	15298	-0.085	-0.21
217655_at	15364	-0.086	-0.21
221773_at	15384	-0.085	-0.21
209606_at	15390	-0.083	-0.21
213396_s_at	15431	-0.083	-0.21
201721_s_at	15581	-0.087	-0.21
203179_at	15622	-0.087	-0.22
209305_s_at	15624	-0.085	-0.22
200666_s_at	15631	-0.083	-0.22
1405_i_at	15655	-0.082	-0.22
221875_x_at	15679	-0.081	-0.22
210105_s_at	15690	-0.08	-0.22
201960_s_at	15699	-0.078	-0.22
221937_at	15806	-0.081	-0.22
216526_x_at	15814	-0.079	-0.22
213733_at	15841	-0.078	-0.22
211316_x_at	15870	-0.077	-0.22
202388_at	15871	-0.075	-0.22
209750_at	15983	-0.078	-0.23
216361_s_at	15994	-0.077	-0.23
219112_at	16049	-0.077	-0.23
202869_at	16167	-0.08	-0.23
219049_at	16179	-0.079	-0.23
204047_s_at	16195	-0.077	-0.23
202970_at	16201	-0.076	-0.23
203378_at	16224	-0.075	-0.23
203185_at	16233	-0.073	-0.23
202727_s_at	16383	-0.078	-0.24
211574_s_at	16429	-0.078	-0.24
215275_at	16459	-0.077	-0.24
203047_at	16543	-0.079	-0.24
212517_at	16552	-0.077	-0.24
40420_at	16590	-0.076	-0.24
211272_s_at	16596	-0.075	-0.24
204972_at	16712	-0.078	-0.25
218301_at	16801	-0.08	-0.25
214663_at	16805	-0.078	-0.25
220150_s_at	16842	-0.077	-0.25
207196_s_at	16879	-0.077	-0.25
205757_at	16953	-0.078	-0.26
213309_at	16961	-0.077	-0.26
207700_s_at	16992	-0.076	-0.26
209102_s_at	17017	-0.075	-0.26
219033_at	17042	-0.074	-0.26
218986_s_at	17050	-0.072	-0.26
38290_at	17076	-0.071	-0.26
211317_s_at	17113	-0.071	-0.26
203684_s_at	17114	-0.069	-0.26
202677_at	17120	-0.067	-0.26
212355_at	17144	-0.066	-0.26
218346_s_at	17199	-0.066	-0.26
AFFX-HUMISGF3A/M97935_MB_at	17204	-0.065	-0.26
211676_s_at	17243	-0.064	-0.26
209969_s_at	17315	-0.065	-0.27
202595_s_at	17404	-0.067	-0.27
207238_s_at	17420	-0.066	-0.27
211763_s_at	17467	-0.066	-0.27
216294_s_at	17489	-0.065	-0.27
217489_s_at	17530	-0.065	-0.27
203685_at	17547	-0.063	-0.27
200921_s_at	17548	-0.061	-0.27
214746_s_at	17580	-0.061	-0.28
202914_s_at	17614	-0.06	-0.28
213028_at	17621	-0.058	-0.28
212455_at	17637	-0.057	-0.28
212989_at	17643	-0.055	-0.28
210638_s_at	17679	-0.055	-0.28
202969_at	17722	-0.055	-0.28
201847_at	17760	-0.054	-0.28
208735_s_at	17825	-0.055	-0.28
209939_x_at	17837	-0.054	-0.28
40446_at	17860	-0.053	-0.29
213109_at	17884	-0.052	-0.29
205483_s_at	17887	-0.05	-0.29
202782_s_at	17909	-0.049	-0.29
221427_s_at	17939	-0.048	-0.29
212987_at	17949	-0.046	-0.29
209006_s_at	18000	-0.046	-0.29
AFFX-HUMISGF3A/M97935_MA_at	18093	-0.048	-0.29
203385_at	18143	-0.049	-0.3
216217_at	18154	-0.047	-0.3
212305_s_at	18253	-0.049	-0.3
213694_at	18289	-0.049	-0.3
200797_s_at	18292	-0.047	-0.3
202481_at	18360	-0.048	-0.3
209354_at	18366	-0.046	-0.31
202335_s_at	18447	-0.048	-0.31
209112_at	18471	-0.047	-0.31
202333_s_at	18475	-0.045	-0.31
218360_at	18590	-0.048	-0.32
217795_s_at	18597	-0.046	-0.32
214246_x_at	18608	-0.045	-0.32
213560_at	18645	-0.044	-0.32
220874_at	18678	-0.044	-0.32
204061_at	18713	-0.043	-0.32
219889_at	18733	-0.042	-0.32
219371_s_at	18827	-0.044	-0.32
216239_at	18848	-0.043	-0.33
213982_s_at	18872	-0.042	-0.33
210564_x_at	18935	-0.043	-0.33
64064_at	18956	-0.042	-0.33
221006_s_at	19000	-0.041	-0.33
204731_at	19002	-0.039	-0.33
218810_at	19087	-0.041	-0.34
204048_s_at	19105	-0.04	-0.34
208091_s_at	19115	-0.038	-0.34
203959_s_at	19122	-0.037	-0.34
212162_at	19134	-0.035	-0.34
AFFX-HUMISGF3A/M97935_5_at	19146	-0.033	-0.34
214056_at	19256	-0.036	-0.34
221269_s_at	19270	-0.035	-0.35
209284_s_at	19300	-0.034	-0.35
207237_at	19335	-0.034	-0.35
204882_at	19396	-0.034	-0.35
203310_at	19403	-0.033	-0.35
205419_at	19412	-0.031	-0.35
204918_s_at	19421	-0.029	-0.35
207574_s_at	19538	-0.032	-0.36
212779_at	19560	-0.031	-0.36
207966_s_at	19563	-0.029	-0.36
202594_at	19567	-0.027	-0.36
214814_at	19573	-0.026	-0.36
204058_at	19578	-0.024	-0.36
202748_at	19586	-0.022	-0.36
203530_s_at	19587	-0.02	-0.36
221244_s_at	19588	-0.018	-0.36
204328_at	19625	-0.018	-0.36
221498_at	19654	-0.017	-0.37
219045_at	19657	-0.015	-0.37
206220_s_at	19780	-0.018	-0.37
216218_s_at	19857	-0.02	-0.38
207223_s_at	19875	-0.018	-0.38
215716_s_at	19903	-0.018	-0.38
210563_x_at	19911	-0.016	-0.38
206968_s_at	19938	-0.015	-0.38
AFFX-HUMISGF3A/M97935_3_at	19993	-0.015	-0.39
60528_at	19994	-0.013	-0.39
37549_g_at	20033	-0.013	-0.39
208485_x_at	20170	-0.017	-0.4
202197_at	20184	-0.016	-0.4
219657_s_at	20204	-0.015	-0.4
220036_s_at	20284	-0.016	-0.41
221653_x_at	20306	-0.015	-0.41
211302_s_at	20309	-0.013	-0.41
203882_at	20316	-0.011	-0.41
212754_s_at	20500	-0.017	-0.43
204781_s_at	20509	-0.016	-0.43
213915_at	20556	-0.016	-0.44
222143_s_at	20581	-0.015	-0.44
211021_s_at	20668	-0.017	-0.45
210621_s_at	20708	-0.016	-0.45
202781_s_at	20717	-0.015	-0.45
203118_at	20857	-0.019	-0.47
200796_s_at	20860	-0.017	-0.47
209378_s_at	20869	-0.015	-0.47
215719_x_at	20888	-0.014	-0.47
221718_s_at	20911	-0.013	-0.48
211926_s_at	21025	-0.016	-0.49
209281_s_at	21029	-0.014	-0.49
215909_x_at	21119	-0.016	-0.5
203280_at	21239	-0.02	-0.52
219885_at	21371	-0.023	-0.55
202931_x_at	21374	-0.021	-0.55
212289_at	21396	-0.02	-0.55
202181_at	21411	-0.019	-0.55
211514_at	21455	-0.019	-0.56
222126_at	21459	-0.017	-0.56
212286_at	21501	-0.017	-0.57
212914_at	21509	-0.015	-0.57
211515_s_at	21551	-0.015	-0.58
214402_s_at	21570	-0.014	-0.59
217914_at	21582	-0.012	-0.59
216873_s_at	21594	-0.011	-0.59
211352_s_at	21599	-0.009	-0.59
217729_s_at	21607	-0.007	-0.59
201988_s_at	21629	-0.006	-0.6
202973_x_at	21684	-0.006	-0.61
217226_s_at	21734	-0.006	-0.63
205045_at	21735	-0.004	-0.63
207904_s_at	21812	-0.006	-0.65
215342_s_at	21820	-0.004	-0.66
204671_s_at	21833	-0.003	-0.66
216347_s_at	21865	-0.002	-0.68
204773_at	21909	-0.002	-0.7
214698_at	21945	-0.001	-0.72
212045_at	22049	-0.004	-0.76
205411_at	22050	-0.002	-0.77
203528_at	22077	-0.001	-0.78
206437_at	22090	0.0	-0.79
204917_s_at	22097	0.002	-0.79
214971_s_at	22104	0.004	-0.8
218423_x_at	22174	0.003	-0.86
219095_at	22228	0.002	-0.93
